# Supplementary material for: Edge-rich molybdenum disulfide tailors carbon-chain growth for selective hydrogenation of carbon monoxide to higher alcohols
Source: Nat Commun. 2023 Oct 26;14:6808. doi: 10.1038/s41467-023-42325-z (PMC10603039; doi:10.1038/s41467-023-42325-z)
Supplement: Supplementary file 4 — Source Data [file 41467_2023_42325_MOESM4_ESM.zip]

Archive with 5 entries (5 files):
- figure 1 source data.xlsx
- figure 3 source data.xlsx
- figure 4 source data.xlsx
- revised_Deng_SourceData_Fig2.xlsx
- revised_Deng_Supplementary_Data_1.xlsx
