# Supplementary material for: Edge-rich molybdenum disulfide tailors carbon-chain growth for selective hydrogenation of carbon monoxide to higher alcohols
Source: Nat Commun. 2023 Oct 26;14:6808. doi: 10.1038/s41467-023-42325-z (PMC10603039; doi:10.1038/s41467-023-42325-z)
Supplement: Supplementary file 4 — Source Data [file 41467_2023_42325_MOESM4_ESM.zip › figure 1 source data.xlsx]

## Sheet: Figure1e
Distance (nm)	S K	Mo L
22.4297	157	156
23.2031	129	129
23.9766	215	212
24.75	253	246
25.5234	311	307
26.2969	344	338
27.0703	346	345
27.8438	348	344
28.6172	326	321
29.3906	316	307
30.1641	206	203
30.9375	171	170
31.7109	223	218
32.4844	299	292
33.2578	322	315
34.0313	415	408
34.8047	467	462
35.5781	545	543
36.3516	487	481
37.125	456	446
37.8984	440	436
38.6719	403	401
39.4453	293	286
40.2188	198	195
40.9922	193	188
41.7656	294	290
42.5391	431	426
43.3125	502	497
44.0859	580	573
44.8594	592	585
45.6328	612	610
46.4063	552	546
47.1797	517	511
47.9531	414	411
48.7266	423	417
49.5	379	376
50.2734	435	433
51.0469	546	538
51.8203	587	580
52.5937	584	576
53.3672	582	575
54.1406	556	551
54.9141	490	481
55.6875	466	464
56.4609	350	350
57.2344	270	270
58.0078	128	124
58.7812	199	198
59.5547	276	273
60.3281	300	294
61.1016	382	374
61.875	426	418
62.6484	420	416
63.4219	441	439
64.1953	476	471
64.9687	412	408
65.7422	364	363
66.5156	292	285
67.2891	260	258
68.0625	309	309

## Sheet: Figure1i
Distance (nm)	S K	Mo L
6.8063	581	575
7.425	563	556
8.0438	576	566
8.6625	620	617
9.2813	617	611
9.9	698	690
10.5188	743	729
11.1375	728	723
11.7563	770	763
12.375	750	739
12.9938	744	728
13.6125	747	731
14.2313	666	658
14.85	643	633
15.4688	602	595
16.0875	536	528
16.7063	508	505
17.325	474	466
17.9437	485	481
18.5625	514	508
19.1812	567	554
19.8	620	611
20.4188	643	634
21.0375	663	664
21.6563	660	648
22.275	688	682
22.8938	669	659
23.5125	650	639
24.1313	644	632
24.75	631	622
25.3687	606	601
25.9875	529	528
26.6062	560	557
27.225	528	520
27.8438	484	479
28.4625	445	441
29.0812	490	486
29.7	550	543
30.3188	640	631
30.9375	650	642
31.5562	684	680
32.175	758	746
32.7938	795	786
33.4125	822	817
34.0313	803	788
34.65	835	828
35.2687	887	883
35.8875	774	757
36.5063	711	702
37.125	646	637
37.7437	580	571
38.3625	503	491
38.9813	537	532
39.6	589	585
40.2188	606	600
40.8375	727	722
41.4563	755	744
42.075	815	803
42.6937	834	824
43.3125	852	837
43.9312	818	808
44.55	835	829
45.1688	760	749
45.7875	712	703
46.4063	648	638
47.025	551	545
47.6438	486	479
48.2625	435	429
48.8813	460	454
49.5	430	423
50.1187	514	509
50.7375	571	567
51.3562	599	593
51.975	672	665
52.5938	787	775
53.2125	793	786
53.8312	850	840
54.45	882	863
55.0688	840	831
55.6875	816	811
56.3063	823	814
56.925	734	728
57.5438	647	636
58.1625	612	599
58.7813	601	591
59.4	626	618
60.0187	588	579

## Sheet: Figure1m
Catalyst	Coordination number of Mo-Mo shell
PD-MoS2	5.63
ER-MoS2	5.02
