# Supplementary material for: Edge-rich molybdenum disulfide tailors carbon-chain growth for selective hydrogenation of carbon monoxide to higher alcohols
Source: Nat Commun. 2023 Oct 26;14:6808. doi: 10.1038/s41467-023-42325-z (PMC10603039; doi:10.1038/s41467-023-42325-z)
Supplement: Supplementary file 4 — Source Data [file 41467_2023_42325_MOESM4_ESM.zip › figure 3 source data.xlsx]

## Sheet: Figure 3a,b
Temperature (oC)	25	26.2277	27.4554	28.683	29.9107	31.1384	32.3661	33.5938	34.8214	36.0491	37.2768	38.5045	39.7321	40.9598	42.1875	43.4152	44.6429	45.8705	47.0982	48.3259	49.5536	50.7812	52.0089	53.2366	54.4643	55.692	56.9196	58.1473	59.375	60.6027	61.8304	63.058	64.2857	65.5134	66.7411	67.9688	69.1964	70.4241	71.6518	72.8795	74.1071	75.3348	76.5625	77.7902	79.0179	80.2455	81.4732	82.7009	83.9286
Energy (eV)	Normalized absorption	Normalized absorption	Normalized absorption	Normalized absorption	Normalized absorption	Normalized absorption	Normalized absorption	Normalized absorption	Normalized absorption	Normalized absorption	Normalized absorption	Normalized absorption	Normalized absorption	Normalized absorption	Normalized absorption	Normalized absorption	Normalized absorption	Normalized absorption	Normalized absorption	Normalized absorption	Normalized absorption	Normalized absorption	Normalized absorption	Normalized absorption	Normalized absorption	Normalized absorption	Normalized absorption	Normalized absorption	Normalized absorption	Normalized absorption	Normalized absorption	Normalized absorption	Normalized absorption	Normalized absorption	Normalized absorption	Normalized absorption	Normalized absorption	Normalized absorption	Normalized absorption	Normalized absorption	Normalized absorption	Normalized absorption	Normalized absorption	Normalized absorption	Normalized absorption	Normalized absorption	Normalized absorption	Normalized absorption	Normalized absorption
19989.2	0.01137	0.01161	0.01171	0.01147	0.011	0.0117	0.01228	0.01261	0.01324	0.01285	0.01232	0.01134	0.01188	0.0128	0.0124	0.01228	0.0125	0.0129	0.01236	0.01217	0.01237	0.01208	0.01088	0.01161	0.01094	0.01104	0.01021	0.01007	0.01095	0.01111	0.01218	0.01055	0.01103	0.01073	0.01019	0.0118	0.01129	0.01208	0.01112	0.01105	0.01125	0.01002	0.0116	0.01174	0.01221	0.01174	0.01133	0.01126	0.01359
19989.7	0.00599	0.00608	0.00596	0.00613	0.00596	0.0056	0.00625	0.00589	0.00687	0.00682	0.00622	0.0057	0.00656	0.00614	0.00576	0.00635	0.00648	0.00693	0.00701	0.00627	0.00711	0.00678	0.00536	0.00647	0.00615	0.00556	0.00602	0.00545	0.00602	0.0056	0.00669	0.00553	0.00593	0.00584	0.00573	0.00713	0.00605	0.00761	0.00613	0.00505	0.00608	0.00522	0.00597	0.00625	0.0063	0.00679	0.00628	0.00542	0.00739
19990.1	0.0004433	0.000780545	0.000881159	0.000460006	0.000750784	0.00127	0.000760727	0.000599816	0.00139	0.00108	0.00154	0.00065119	0.000680929	0.000982313	0.000430976	0.000869632	0.00117	0.00131	0.00122	0.00141	0.00108	0.00171	0.000581062	0.00109	0.000976425	0.000890634	0.00126	0.00103	0.00171	0.00101	0.00134	0.000345845	0.00145	0.000738914	0.000754424	0.00166	0.000922686	0.00194	0.00127	0.000740924	0.000989627	0.000632415	0.0014	0.00129	0.00191	0.00138	0.00118	0.000598717	0.00153
19990.6	0	0	0	0	0	0	0	0	0	0	0	0	0	0	0	0	0	0	0	0	0	0	0	0	0	0	0	0	0	0	0	0	0	0	0	0	0	0	0	0	0	0	0	0	0	0	0	0	0
19991.1	0.00523	0.00539	0.0059	0.00591	0.00519	0.00511	0.00619	0.00536	0.00612	0.00563	0.00542	0.00571	0.00531	0.00536	0.00588	0.00564	0.00577	0.00561	0.00558	0.00534	0.0057	0.00629	0.0057	0.0053	0.00559	0.00583	0.00613	0.00555	0.00568	0.00654	0.00648	0.00519	0.00556	0.00557	0.00571	0.0056	0.00587	0.00596	0.00598	0.00533	0.00573	0.00516	0.00492	0.00625	0.00556	0.00576	0.00567	0.00566	0.00638
19991.5	0.0143	0.01509	0.01489	0.01473	0.01425	0.01438	0.01496	0.01428	0.01502	0.0151	0.01511	0.01511	0.01497	0.01476	0.01519	0.01475	0.01548	0.01457	0.01448	0.01441	0.01475	0.01504	0.01501	0.01423	0.01453	0.01509	0.0149	0.01507	0.01468	0.01469	0.01575	0.01386	0.01459	0.01448	0.01423	0.0145	0.01546	0.0156	0.01493	0.01395	0.01495	0.01343	0.01397	0.01549	0.0148	0.01456	0.01447	0.01433	0.01587
19992	0.01173	0.01253	0.01295	0.01181	0.01179	0.0119	0.01206	0.01116	0.01195	0.01264	0.0123	0.01165	0.01185	0.01172	0.01231	0.01285	0.01241	0.0118	0.01249	0.0122	0.01252	0.01354	0.01308	0.01241	0.01224	0.01316	0.01278	0.01327	0.01245	0.01262	0.01281	0.01162	0.01288	0.01261	0.01177	0.01199	0.01322	0.01321	0.01275	0.01161	0.01238	0.01118	0.01209	0.01309	0.01267	0.01244	0.01174	0.01158	0.01379
19992.5	0.01474	0.01564	0.01556	0.01477	0.01482	0.01522	0.0154	0.01434	0.015	0.01557	0.01555	0.01471	0.01462	0.01478	0.01557	0.01577	0.01548	0.01486	0.01538	0.01538	0.0163	0.0162	0.01614	0.01546	0.01495	0.01563	0.01635	0.01558	0.01541	0.01584	0.01617	0.01462	0.0156	0.01585	0.01499	0.01548	0.01613	0.01572	0.01565	0.01497	0.01548	0.01419	0.01491	0.01669	0.01493	0.01574	0.01446	0.01512	0.01648
19992.9	0.02464	0.02545	0.02574	0.02469	0.02467	0.02545	0.02601	0.02571	0.02611	0.02634	0.02551	0.02547	0.02469	0.02596	0.02552	0.02586	0.02594	0.02526	0.02545	0.02572	0.02674	0.02586	0.02564	0.02502	0.02429	0.02464	0.0247	0.02404	0.024	0.02497	0.02594	0.02409	0.02478	0.02543	0.02418	0.02475	0.02537	0.02504	0.02504	0.0247	0.02556	0.02376	0.02456	0.0264	0.02528	0.02552	0.02441	0.02498	0.02651
19993.4	0.02709	0.02736	0.02817	0.0266	0.02719	0.02756	0.02768	0.02665	0.02744	0.02782	0.02691	0.02726	0.0265	0.02785	0.0273	0.02838	0.02772	0.0276	0.02715	0.02749	0.02877	0.02794	0.02697	0.0262	0.02658	0.02728	0.02742	0.02703	0.02694	0.02787	0.02834	0.0265	0.02721	0.0276	0.02646	0.02677	0.02726	0.02709	0.02776	0.02677	0.02774	0.02578	0.02653	0.02838	0.02722	0.0277	0.02656	0.02638	0.02761
19993.9	0.02852	0.02807	0.02862	0.0288	0.02832	0.02865	0.02846	0.02716	0.02797	0.02907	0.02895	0.02882	0.0279	0.02885	0.02822	0.02952	0.02807	0.02848	0.02899	0.02888	0.02972	0.02967	0.02789	0.02774	0.02852	0.02871	0.02908	0.02924	0.02952	0.02961	0.02989	0.02816	0.02894	0.02956	0.02834	0.02886	0.02879	0.02902	0.02922	0.02837	0.02936	0.02737	0.0284	0.02991	0.02866	0.02902	0.0278	0.02754	0.02934
19994.3	0.03028	0.03061	0.03111	0.03114	0.03044	0.03083	0.03107	0.02972	0.03033	0.03166	0.03101	0.03143	0.02951	0.03062	0.03003	0.03122	0.03031	0.03021	0.03091	0.03112	0.03158	0.03147	0.03009	0.03026	0.03055	0.03064	0.03035	0.0314	0.03151	0.03161	0.03173	0.03039	0.03079	0.03144	0.03024	0.03085	0.03113	0.03071	0.0313	0.03	0.03095	0.02962	0.03055	0.03181	0.03075	0.03032	0.03051	0.02942	0.03155
19994.8	0.03719	0.03715	0.03826	0.03809	0.03724	0.03864	0.03921	0.03799	0.03785	0.03867	0.03831	0.03779	0.03655	0.0375	0.03738	0.03778	0.0379	0.03734	0.03873	0.03849	0.0389	0.03886	0.03746	0.03703	0.03732	0.03734	0.03715	0.03757	0.03811	0.03773	0.03891	0.03724	0.03742	0.03788	0.03675	0.03739	0.0381	0.0373	0.03798	0.03693	0.03778	0.03636	0.0376	0.03898	0.03766	0.0374	0.03764	0.03691	0.03859
19995.3	0.05302	0.05225	0.05338	0.05317	0.05309	0.05388	0.0548	0.05426	0.05401	0.05455	0.05435	0.05334	0.05271	0.05362	0.05435	0.05398	0.0531	0.05373	0.05448	0.05427	0.05438	0.05379	0.05343	0.05328	0.05233	0.05249	0.05208	0.05258	0.05315	0.05257	0.05376	0.05227	0.05252	0.05316	0.05226	0.05254	0.05349	0.05316	0.05346	0.05261	0.05355	0.05191	0.0528	0.05419	0.05388	0.05302	0.05283	0.05259	0.05414
19995.7	0.05485	0.05374	0.05452	0.05404	0.05462	0.05497	0.05526	0.05466	0.05504	0.05515	0.0553	0.05441	0.0535	0.05389	0.05509	0.05494	0.05439	0.05493	0.05553	0.05489	0.0555	0.05528	0.05422	0.05511	0.05426	0.05414	0.05346	0.055	0.0549	0.05392	0.05492	0.05355	0.0541	0.05556	0.05438	0.05484	0.05516	0.05458	0.05414	0.0543	0.05409	0.05332	0.05401	0.05489	0.05466	0.05425	0.0534	0.05373	0.05528
19996.2	0.05553	0.05431	0.05462	0.05479	0.05553	0.05527	0.05482	0.05387	0.05457	0.05513	0.05572	0.05498	0.05431	0.05412	0.05513	0.05511	0.0543	0.05521	0.05584	0.05489	0.05508	0.05543	0.05453	0.05538	0.05485	0.05482	0.05469	0.05614	0.05596	0.05522	0.05607	0.05361	0.05528	0.05659	0.05607	0.05555	0.05552	0.05508	0.05515	0.05495	0.05436	0.05413	0.05416	0.05575	0.05526	0.05458	0.05362	0.05402	0.05511
19996.7	0.05854	0.05837	0.05885	0.05837	0.059	0.05866	0.05864	0.05714	0.0583	0.05836	0.05909	0.05858	0.05806	0.05855	0.05882	0.05868	0.05722	0.05796	0.05945	0.05773	0.05805	0.05827	0.05815	0.05861	0.0584	0.05794	0.05861	0.05947	0.059	0.05892	0.0596	0.05726	0.05853	0.05945	0.05946	0.05868	0.05885	0.05849	0.05896	0.05799	0.05775	0.0571	0.05737	0.06006	0.0585	0.05761	0.05766	0.05761	0.05825
19997.2	0.07779	0.07798	0.07891	0.07795	0.07847	0.07895	0.07855	0.0779	0.07882	0.07838	0.07911	0.07859	0.07798	0.07877	0.07864	0.07882	0.07701	0.07767	0.07902	0.07742	0.07795	0.07784	0.07788	0.07801	0.07658	0.07746	0.0776	0.07763	0.07778	0.0778	0.07844	0.07643	0.07769	0.0778	0.07824	0.0781	0.07796	0.07807	0.07855	0.07708	0.07758	0.07664	0.07612	0.07926	0.07805	0.07707	0.07758	0.07689	0.07808
19997.6	0.09483	0.0947	0.09511	0.09519	0.09538	0.09532	0.09462	0.09511	0.09541	0.09527	0.09586	0.09479	0.09467	0.09557	0.09532	0.09568	0.09419	0.09387	0.09503	0.0948	0.09505	0.09418	0.09419	0.09466	0.09281	0.09445	0.09453	0.09509	0.09461	0.0948	0.09575	0.09334	0.09487	0.0943	0.09449	0.09459	0.09465	0.09509	0.09512	0.09478	0.0939	0.09356	0.09335	0.09538	0.09489	0.09438	0.09384	0.09419	0.09528
19998.1	0.10025	0.10054	0.10022	0.10072	0.10056	0.10091	0.10003	0.09968	0.10071	0.1003	0.10123	0.10006	0.09999	0.10033	0.10022	0.10102	0.09969	0.09995	0.10002	0.10088	0.10045	0.10057	0.10008	0.10024	0.09923	0.09979	0.10053	0.10122	0.10001	0.10078	0.10164	0.0993	0.10129	0.10058	0.10045	0.10088	0.10044	0.10112	0.10094	0.10038	0.0996	0.09982	0.09991	0.10099	0.10069	0.10013	0.09933	0.09923	0.10029
19998.6	0.10992	0.10875	0.10982	0.10969	0.10991	0.11035	0.1091	0.10843	0.1099	0.10962	0.11049	0.10936	0.10878	0.10954	0.10886	0.10957	0.10825	0.10908	0.10881	0.10938	0.10903	0.10931	0.109	0.10854	0.10843	0.10842	0.10845	0.10944	0.10852	0.10999	0.11037	0.10819	0.10956	0.1097	0.10945	0.1099	0.1098	0.11022	0.11009	0.10962	0.10842	0.1079	0.10809	0.10972	0.1095	0.10849	0.10822	0.10788	0.10933
19999	0.12961	0.12856	0.1291	0.12953	0.12988	0.12992	0.12983	0.12945	0.13027	0.13097	0.13051	0.12963	0.12899	0.12995	0.12877	0.12936	0.12899	0.12856	0.12865	0.12848	0.12874	0.12918	0.12806	0.12786	0.12748	0.12793	0.12716	0.12763	0.1273	0.12835	0.12895	0.12836	0.1283	0.12882	0.12797	0.12812	0.12863	0.12888	0.12872	0.12845	0.12746	0.12741	0.12758	0.12884	0.12889	0.12815	0.12768	0.12698	0.12869
19999.5	0.14255	0.14277	0.14172	0.14306	0.14294	0.14333	0.14173	0.14238	0.14334	0.14399	0.14385	0.14269	0.14248	0.14314	0.14241	0.14253	0.14259	0.14205	0.14229	0.14203	0.14177	0.14212	0.14113	0.14141	0.14128	0.14154	0.14194	0.14154	0.14117	0.1422	0.14327	0.14198	0.14261	0.14279	0.1419	0.14238	0.14278	0.14277	0.14199	0.14187	0.14149	0.14092	0.14169	0.14257	0.14211	0.14183	0.1407	0.13981	0.14206
20000	0.16286	0.16245	0.16239	0.1623	0.1617	0.16276	0.1622	0.16253	0.16334	0.16371	0.16349	0.16225	0.16268	0.16387	0.16274	0.16286	0.16256	0.16163	0.16278	0.16176	0.16175	0.16173	0.16089	0.16154	0.16062	0.16213	0.16118	0.16178	0.16083	0.1622	0.16315	0.16064	0.16241	0.16191	0.16174	0.16221	0.16205	0.16263	0.16159	0.16143	0.16192	0.16074	0.16143	0.16247	0.16209	0.16175	0.16078	0.16036	0.16239
20000.4	0.17416	0.17304	0.17267	0.17289	0.17213	0.17366	0.17261	0.17189	0.17325	0.17437	0.17398	0.1732	0.17251	0.17391	0.17307	0.17274	0.17295	0.17169	0.17273	0.17208	0.17305	0.17196	0.17106	0.17241	0.17147	0.17255	0.17291	0.17281	0.17205	0.17326	0.17414	0.1717	0.17309	0.17255	0.17271	0.1726	0.17233	0.17329	0.17269	0.17173	0.17163	0.17134	0.17181	0.17304	0.1731	0.17216	0.1713	0.17034	0.17197
20000.9	0.18884	0.18923	0.18922	0.18918	0.18797	0.18967	0.18966	0.1879	0.18981	0.19139	0.19085	0.18947	0.18919	0.18963	0.18911	0.18899	0.18906	0.18852	0.18916	0.18826	0.18937	0.18818	0.18787	0.18845	0.18798	0.18831	0.18914	0.18788	0.18783	0.18878	0.19017	0.18837	0.18854	0.18865	0.1886	0.18856	0.18847	0.18934	0.18796	0.18786	0.18723	0.18744	0.18819	0.18851	0.18823	0.18806	0.18714	0.18707	0.18857
20001.4	0.21703	0.21787	0.21793	0.21757	0.21722	0.21869	0.21878	0.21768	0.21958	0.22012	0.21939	0.21843	0.2182	0.2194	0.21881	0.21863	0.2181	0.21768	0.2177	0.21754	0.21691	0.21678	0.21682	0.21712	0.2156	0.2167	0.21671	0.21559	0.21598	0.21669	0.21804	0.21664	0.21677	0.21651	0.21683	0.2168	0.21688	0.21807	0.21639	0.21612	0.21594	0.21609	0.21623	0.21642	0.21707	0.21608	0.21586	0.21629	0.21705
20001.8	0.2307	0.23125	0.23174	0.23073	0.23091	0.23228	0.23102	0.23029	0.23199	0.23242	0.2328	0.2326	0.23101	0.23182	0.23155	0.23213	0.23142	0.23018	0.23102	0.23108	0.23037	0.23105	0.22981	0.23115	0.22979	0.23023	0.23126	0.23014	0.23012	0.23037	0.23206	0.23076	0.23028	0.23125	0.23155	0.23054	0.23084	0.2316	0.23061	0.22972	0.23004	0.22968	0.23027	0.23052	0.23026	0.22978	0.23036	0.22984	0.2304
20002.3	0.2446	0.24578	0.24502	0.24571	0.24521	0.24663	0.24494	0.24295	0.24587	0.24618	0.24671	0.24664	0.24472	0.24476	0.24528	0.2457	0.24522	0.24398	0.24419	0.24403	0.24408	0.24509	0.2439	0.24475	0.24405	0.24456	0.24525	0.2447	0.24513	0.24497	0.24592	0.2441	0.24398	0.24513	0.24525	0.24476	0.24461	0.24525	0.24451	0.24379	0.24391	0.24355	0.24382	0.24439	0.2441	0.24342	0.2442	0.24328	0.24334
20002.8	0.26487	0.26501	0.26558	0.26579	0.26503	0.26656	0.26521	0.2629	0.26593	0.26601	0.26644	0.26684	0.26508	0.26489	0.26457	0.26528	0.26447	0.263	0.26418	0.26326	0.2637	0.26442	0.26364	0.26432	0.26321	0.26424	0.26562	0.26474	0.26486	0.26486	0.26601	0.26346	0.26379	0.26554	0.26466	0.26406	0.26397	0.26455	0.26411	0.26348	0.26312	0.26314	0.26332	0.26409	0.26341	0.26304	0.26336	0.26234	0.2626
20003.3	0.29676	0.29562	0.29715	0.29654	0.2962	0.29715	0.29622	0.29429	0.29691	0.29642	0.29717	0.29713	0.29535	0.29574	0.29509	0.29662	0.29443	0.2936	0.29539	0.29345	0.29377	0.2953	0.29378	0.29461	0.29414	0.29432	0.29488	0.29576	0.29517	0.29427	0.29697	0.29427	0.29472	0.29587	0.29485	0.2948	0.29416	0.2949	0.29402	0.29361	0.29346	0.2928	0.29371	0.29442	0.29327	0.29286	0.29355	0.29272	0.29326
20003.7	0.32762	0.32598	0.32699	0.3277	0.32611	0.32761	0.32646	0.32431	0.32717	0.32706	0.32756	0.3273	0.32608	0.32658	0.32617	0.32706	0.32557	0.32373	0.32584	0.32386	0.32444	0.32493	0.32395	0.32528	0.32481	0.32631	0.32547	0.32649	0.32662	0.32548	0.32729	0.32477	0.32582	0.32682	0.32626	0.32551	0.32438	0.32525	0.32492	0.32393	0.32415	0.32298	0.32464	0.32502	0.32389	0.32325	0.32395	0.32365	0.32328
20004.2	0.35901	0.35808	0.35924	0.35946	0.35797	0.35976	0.35846	0.35681	0.35952	0.35909	0.3587	0.3591	0.35812	0.35831	0.35785	0.35835	0.35766	0.35589	0.35761	0.35586	0.35648	0.35698	0.35592	0.35701	0.35713	0.35867	0.35776	0.35845	0.35856	0.35813	0.35959	0.35601	0.35785	0.35876	0.35892	0.35747	0.35672	0.3576	0.35679	0.3556	0.35602	0.35476	0.35604	0.35711	0.35585	0.35565	0.35619	0.35538	0.3549
20004.7	0.38857	0.38707	0.38777	0.38776	0.38694	0.38902	0.38684	0.38568	0.38777	0.38763	0.38796	0.38826	0.38723	0.38738	0.38617	0.38625	0.38584	0.38552	0.38604	0.38313	0.38523	0.38634	0.38516	0.38589	0.38542	0.3871	0.38665	0.38678	0.38676	0.38719	0.38863	0.38438	0.38672	0.38769	0.38748	0.38634	0.38594	0.38573	0.38572	0.38446	0.38423	0.3841	0.38458	0.38585	0.38496	0.38382	0.38365	0.38437	0.38329
20005.1	0.42327	0.42214	0.42198	0.42294	0.42126	0.42361	0.42168	0.42036	0.42217	0.42189	0.42266	0.4226	0.42175	0.42225	0.42053	0.42015	0.42057	0.41949	0.42041	0.41765	0.41988	0.41955	0.41881	0.41977	0.41933	0.42103	0.42042	0.42087	0.42051	0.41991	0.42156	0.41784	0.42031	0.42118	0.4209	0.41958	0.41956	0.42001	0.41967	0.41722	0.4186	0.41795	0.41771	0.41879	0.41842	0.41804	0.41738	0.41791	0.41672
20005.6	0.45897	0.4577	0.45769	0.4586	0.45695	0.45913	0.45705	0.45655	0.45748	0.45737	0.45775	0.45857	0.45648	0.45739	0.45663	0.45608	0.45503	0.4549	0.4559	0.45366	0.45489	0.45503	0.45401	0.45543	0.45475	0.45671	0.45629	0.45737	0.45655	0.45629	0.45688	0.45417	0.4561	0.45597	0.4566	0.45513	0.45602	0.45471	0.45587	0.45359	0.45439	0.45284	0.45369	0.45478	0.45397	0.45418	0.45246	0.45244	0.45197
20006.1	0.49878	0.49762	0.49728	0.49825	0.49628	0.49811	0.49639	0.49528	0.4976	0.49678	0.49724	0.49808	0.49635	0.49742	0.49608	0.49637	0.49431	0.49486	0.49448	0.49426	0.49464	0.49422	0.49351	0.49491	0.49409	0.49557	0.49469	0.49693	0.49535	0.49572	0.49577	0.49423	0.49513	0.49617	0.49486	0.49478	0.49417	0.49403	0.49447	0.49318	0.49331	0.49195	0.49312	0.49358	0.49326	0.49331	0.49136	0.49106	0.49102
20006.5	0.52847	0.52817	0.52782	0.52771	0.52761	0.52827	0.52654	0.52568	0.52763	0.5268	0.52744	0.52749	0.52722	0.52738	0.52666	0.5261	0.52393	0.52409	0.52378	0.52389	0.52379	0.52388	0.52313	0.52451	0.52408	0.52569	0.52468	0.52672	0.52658	0.52541	0.52545	0.52435	0.52468	0.52559	0.52486	0.52503	0.52464	0.52351	0.52462	0.52275	0.52326	0.5227	0.52215	0.52321	0.52362	0.52286	0.52104	0.52025	0.52133
20007	0.5614	0.56111	0.5612	0.56062	0.55957	0.56007	0.55927	0.55836	0.56028	0.56037	0.56078	0.56108	0.56023	0.55929	0.55937	0.55805	0.55669	0.55657	0.55582	0.55649	0.55587	0.5569	0.55479	0.55645	0.55574	0.55772	0.55685	0.55825	0.55827	0.55812	0.55778	0.55654	0.55706	0.55838	0.55808	0.55751	0.55646	0.55498	0.5569	0.55515	0.55533	0.55551	0.55398	0.5552	0.55548	0.5553	0.5543	0.55319	0.55409
20007.5	0.60329	0.60372	0.60333	0.60305	0.60185	0.60222	0.60136	0.60041	0.6036	0.60329	0.60392	0.60346	0.60154	0.60147	0.60114	0.60029	0.59901	0.59904	0.59899	0.59838	0.59767	0.59963	0.59677	0.59874	0.59665	0.59903	0.59714	0.59826	0.59786	0.59875	0.59881	0.59837	0.59919	0.5988	0.59928	0.59864	0.59752	0.59715	0.59764	0.59628	0.59673	0.59663	0.59491	0.59674	0.59606	0.59657	0.59575	0.59497	0.59633
20008	0.62722	0.62695	0.6269	0.62709	0.62588	0.62633	0.62501	0.62426	0.62754	0.62636	0.62729	0.62633	0.6247	0.62546	0.62443	0.62385	0.62389	0.62261	0.62246	0.62181	0.62188	0.62386	0.62193	0.62418	0.62216	0.62319	0.62278	0.62355	0.62377	0.6241	0.62479	0.62344	0.62453	0.62431	0.6246	0.62286	0.62179	0.62316	0.62231	0.62096	0.62071	0.62174	0.61965	0.62127	0.62103	0.62021	0.61978	0.61937	0.62046
20008.4	0.65289	0.65214	0.65142	0.65287	0.65056	0.65155	0.64963	0.64908	0.6524	0.65032	0.65171	0.65109	0.64946	0.65065	0.65053	0.65009	0.64873	0.64705	0.64779	0.64743	0.647	0.64846	0.64712	0.64953	0.64757	0.64937	0.6484	0.64951	0.64954	0.64961	0.64993	0.64837	0.6501	0.64975	0.65047	0.64704	0.64709	0.64845	0.64712	0.64592	0.64554	0.64665	0.64517	0.64694	0.64617	0.64476	0.64446	0.64518	0.64524
20008.9	0.66945	0.66939	0.6693	0.67026	0.66838	0.66896	0.66785	0.66683	0.66979	0.66748	0.6678	0.66802	0.66692	0.66782	0.66689	0.66787	0.66556	0.66488	0.66581	0.66509	0.66579	0.66533	0.665	0.6661	0.66561	0.66704	0.66531	0.66699	0.66648	0.6666	0.66602	0.66533	0.66779	0.66647	0.66733	0.66487	0.66422	0.66553	0.66347	0.66341	0.66393	0.66489	0.66272	0.6643	0.6633	0.6622	0.66131	0.66238	0.66213
20009.4	0.69609	0.69645	0.6961	0.69616	0.69489	0.69578	0.69456	0.69447	0.69671	0.69547	0.69462	0.69559	0.69399	0.69426	0.69329	0.69563	0.69204	0.69284	0.69327	0.692	0.69248	0.69246	0.69255	0.6927	0.69178	0.69356	0.69181	0.69344	0.69295	0.69262	0.69161	0.69164	0.69393	0.69244	0.69364	0.69215	0.6915	0.69172	0.68912	0.68962	0.69114	0.6911	0.68955	0.69106	0.68969	0.68921	0.6887	0.68911	0.68932
20009.8	0.71816	0.71843	0.71821	0.71804	0.71755	0.7176	0.71624	0.71669	0.71837	0.71754	0.71683	0.71778	0.71628	0.71656	0.71507	0.71811	0.71424	0.7154	0.71518	0.71425	0.71445	0.71428	0.71433	0.71485	0.71401	0.71524	0.71297	0.715	0.71519	0.71486	0.71381	0.7143	0.71544	0.71389	0.71392	0.71387	0.71386	0.7132	0.71232	0.7114	0.71368	0.71265	0.71208	0.71251	0.71165	0.71182	0.71225	0.71134	0.71112
20010.3	0.72664	0.7269	0.72721	0.72748	0.7265	0.72525	0.7247	0.72533	0.72688	0.72591	0.72481	0.7264	0.7232	0.72434	0.72479	0.72649	0.72301	0.72502	0.72344	0.72364	0.72327	0.72291	0.72326	0.72285	0.72234	0.72444	0.72148	0.72349	0.72369	0.72362	0.72299	0.72243	0.72463	0.72297	0.72281	0.72184	0.72317	0.72213	0.72053	0.71971	0.72162	0.72062	0.72016	0.72135	0.72032	0.72032	0.72025	0.71982	0.71969
20010.8	0.73638	0.73693	0.73729	0.73791	0.73617	0.7362	0.73478	0.73557	0.73816	0.7361	0.73513	0.73637	0.73404	0.73512	0.7345	0.73556	0.73321	0.73449	0.73276	0.73325	0.73264	0.73237	0.73293	0.73272	0.73175	0.73365	0.73047	0.73355	0.73274	0.73304	0.73343	0.73251	0.73401	0.73135	0.73265	0.73135	0.73188	0.73209	0.73103	0.72914	0.73045	0.73048	0.72994	0.73089	0.72915	0.73025	0.729	0.72926	0.72925
20011.2	0.7452	0.74701	0.74713	0.74826	0.7461	0.74619	0.74469	0.7454	0.74706	0.7458	0.7436	0.74682	0.74397	0.74512	0.74388	0.74439	0.74361	0.7424	0.74313	0.74305	0.74147	0.74166	0.74279	0.74275	0.74078	0.74337	0.7401	0.74169	0.74117	0.74224	0.74204	0.74163	0.74296	0.7401	0.74128	0.74106	0.74129	0.74065	0.74058	0.73919	0.73994	0.73964	0.74036	0.73972	0.73808	0.73941	0.73885	0.7396	0.73914
20011.7	0.75279	0.75398	0.75377	0.75458	0.75403	0.75303	0.7521	0.75212	0.75409	0.75215	0.75	0.7541	0.75285	0.75274	0.75057	0.74989	0.75071	0.74948	0.75047	0.74932	0.74856	0.74869	0.74977	0.7498	0.74757	0.7502	0.74745	0.74859	0.74859	0.74991	0.74904	0.74861	0.7504	0.74712	0.74856	0.74867	0.74859	0.74765	0.74768	0.74651	0.74689	0.74718	0.74754	0.7469	0.7466	0.74722	0.74591	0.74709	0.74719
20012.2	0.75548	0.75664	0.75579	0.75698	0.7563	0.75579	0.75523	0.75419	0.75746	0.75486	0.75345	0.75633	0.75468	0.75428	0.75237	0.75318	0.75232	0.75124	0.75231	0.75152	0.75145	0.75212	0.75157	0.75216	0.75092	0.75266	0.75035	0.75174	0.75117	0.75345	0.75162	0.75135	0.75299	0.75055	0.75076	0.75067	0.75093	0.75032	0.75102	0.7493	0.74928	0.75031	0.74959	0.75025	0.7499	0.75028	0.74806	0.74962	0.74895
20012.7	0.76214	0.76117	0.76173	0.76238	0.76168	0.76126	0.76013	0.76	0.76316	0.76019	0.76008	0.76092	0.75981	0.75972	0.75798	0.75891	0.75649	0.75691	0.75786	0.75792	0.75692	0.75867	0.75718	0.75683	0.75727	0.75779	0.75573	0.75771	0.75585	0.75876	0.7571	0.75661	0.75803	0.75618	0.75627	0.75519	0.75691	0.75584	0.75692	0.75396	0.75435	0.75528	0.75371	0.75561	0.75468	0.75541	0.7527	0.75458	0.75427
20013.1	0.76434	0.76451	0.7661	0.76633	0.76476	0.76494	0.76406	0.76364	0.76596	0.76372	0.76361	0.76393	0.76217	0.76401	0.76229	0.76201	0.75933	0.76072	0.76052	0.76084	0.76069	0.76274	0.76096	0.76058	0.76043	0.76105	0.75947	0.76151	0.76068	0.76218	0.761	0.76041	0.76187	0.7604	0.76015	0.75913	0.76095	0.75943	0.75998	0.75741	0.75704	0.75861	0.7567	0.75992	0.75909	0.75881	0.75596	0.7582	0.7578
20013.6	0.78293	0.78443	0.78442	0.78586	0.78381	0.78305	0.78276	0.78437	0.78632	0.78345	0.78339	0.78409	0.78178	0.78412	0.78272	0.78206	0.78034	0.78107	0.78068	0.78088	0.78022	0.78128	0.78056	0.78007	0.77939	0.78055	0.77749	0.77929	0.77865	0.78007	0.7788	0.77934	0.78075	0.77826	0.77855	0.77775	0.77978	0.77826	0.77788	0.77585	0.77749	0.77806	0.77674	0.77794	0.77737	0.77841	0.77748	0.77795	0.77789
20014.1	0.78272	0.78423	0.78361	0.78493	0.7832	0.78276	0.78179	0.78283	0.78472	0.78277	0.78345	0.783	0.78042	0.78261	0.78142	0.78061	0.77976	0.78094	0.78075	0.78042	0.77969	0.78095	0.77993	0.78051	0.78066	0.77982	0.77783	0.7801	0.77887	0.77994	0.77891	0.78011	0.78105	0.77926	0.77945	0.77837	0.77938	0.77894	0.77892	0.77756	0.77791	0.77792	0.77683	0.77849	0.77853	0.77869	0.77744	0.7774	0.77686
20014.5	0.78586	0.78743	0.78674	0.7879	0.78617	0.78599	0.78368	0.7845	0.78618	0.78512	0.78664	0.78603	0.78333	0.78502	0.78394	0.784	0.78264	0.78445	0.78392	0.78234	0.78158	0.78401	0.7823	0.78301	0.78342	0.78317	0.78093	0.7842	0.78257	0.78354	0.78214	0.7824	0.78345	0.78316	0.78179	0.7818	0.78165	0.7816	0.78191	0.78071	0.78061	0.78068	0.78001	0.78107	0.78139	0.78089	0.78096	0.77905	0.77934
20015	0.79025	0.79078	0.79065	0.79212	0.78965	0.79049	0.78782	0.78814	0.7893	0.78937	0.79047	0.7894	0.78795	0.78848	0.78822	0.78744	0.78757	0.78731	0.78709	0.78601	0.7852	0.78799	0.78515	0.78714	0.78652	0.78752	0.78484	0.78762	0.78649	0.78616	0.78561	0.78599	0.78697	0.78726	0.78574	0.78558	0.78528	0.78445	0.78608	0.78478	0.78347	0.78456	0.78292	0.78529	0.78441	0.7833	0.78485	0.7831	0.78175
20015.5	0.80074	0.80215	0.80263	0.8037	0.80125	0.80132	0.80038	0.80025	0.80138	0.79968	0.8	0.80117	0.80061	0.79941	0.79961	0.79845	0.79891	0.79751	0.79918	0.79799	0.7969	0.79834	0.79639	0.79824	0.79694	0.79797	0.79523	0.7974	0.7974	0.7973	0.7961	0.79712	0.79757	0.79736	0.79726	0.79605	0.79643	0.79641	0.79601	0.79677	0.79493	0.79521	0.79488	0.79685	0.79644	0.79456	0.79669	0.79404	0.79352
20016	0.81347	0.81393	0.81575	0.81594	0.81454	0.81321	0.81385	0.81268	0.81396	0.813	0.81312	0.81404	0.81243	0.81336	0.81209	0.81075	0.811	0.80996	0.81116	0.81094	0.81044	0.8108	0.81051	0.81014	0.81044	0.81016	0.80876	0.80923	0.81007	0.81009	0.80841	0.80954	0.81079	0.81029	0.81049	0.80873	0.80876	0.8094	0.80911	0.80932	0.80821	0.80932	0.80708	0.81024	0.80796	0.80743	0.80921	0.80756	0.80581
20016.4	0.82026	0.82075	0.8211	0.8215	0.82046	0.81962	0.81963	0.81881	0.82034	0.81831	0.81981	0.81955	0.81839	0.819	0.81786	0.81656	0.8165	0.81619	0.81626	0.81602	0.81579	0.81587	0.8163	0.81638	0.81652	0.81599	0.81495	0.81454	0.81637	0.81601	0.81475	0.81541	0.81733	0.81607	0.81594	0.81494	0.81495	0.81509	0.81494	0.81403	0.81425	0.81541	0.81318	0.81484	0.8135	0.81456	0.81446	0.81221	0.81205
20016.9	0.82663	0.82659	0.82625	0.82697	0.8268	0.82541	0.82499	0.8235	0.8256	0.82392	0.82548	0.82486	0.82312	0.82408	0.82367	0.82307	0.82142	0.82203	0.82182	0.82131	0.82103	0.82144	0.8218	0.8229	0.8218	0.8215	0.82056	0.82142	0.8226	0.82189	0.82049	0.82079	0.82296	0.82147	0.82231	0.81955	0.82027	0.82082	0.82098	0.82002	0.81985	0.82028	0.81919	0.82054	0.81956	0.82028	0.81914	0.81786	0.8179
20017.4	0.83691	0.83811	0.83843	0.83866	0.83844	0.83705	0.83635	0.83477	0.8375	0.83554	0.83708	0.83616	0.83474	0.83669	0.83535	0.83467	0.8335	0.83367	0.83349	0.8325	0.83225	0.83245	0.83264	0.83324	0.83271	0.8325	0.8309	0.832	0.83216	0.83212	0.83201	0.83218	0.83465	0.83156	0.83354	0.83102	0.83299	0.83235	0.83157	0.83044	0.83138	0.83171	0.83025	0.83183	0.83068	0.83066	0.83052	0.83004	0.83033
20017.8	0.84901	0.84911	0.85059	0.84981	0.84978	0.84933	0.84764	0.84585	0.84938	0.84717	0.84787	0.84792	0.84598	0.8476	0.84631	0.84627	0.84504	0.84562	0.84617	0.84481	0.84526	0.84485	0.84345	0.84538	0.84514	0.8452	0.8431	0.84477	0.84437	0.84473	0.8441	0.84517	0.8468	0.84413	0.84546	0.84454	0.84453	0.84454	0.84444	0.84283	0.8437	0.84469	0.84237	0.84448	0.8437	0.8427	0.84362	0.84269	0.84194
20018.3	0.86202	0.86256	0.86325	0.86276	0.86213	0.8622	0.85992	0.85926	0.86209	0.85939	0.8604	0.86141	0.85946	0.86051	0.85965	0.85944	0.85787	0.85893	0.85893	0.85867	0.85798	0.85844	0.85497	0.85873	0.8588	0.85866	0.85604	0.85799	0.85878	0.85812	0.85755	0.858	0.85972	0.85647	0.85839	0.85749	0.8573	0.8582	0.85797	0.85544	0.85566	0.85782	0.85569	0.85722	0.85711	0.85547	0.85627	0.85569	0.85496
20018.8	0.87078	0.87069	0.87175	0.87098	0.86981	0.87034	0.86819	0.86694	0.86873	0.86657	0.86807	0.87011	0.86882	0.86857	0.86788	0.8678	0.86573	0.86744	0.86768	0.86846	0.86665	0.86648	0.86402	0.86791	0.86705	0.86731	0.86565	0.86672	0.86906	0.86801	0.86623	0.86621	0.86766	0.86505	0.86713	0.86638	0.8666	0.86696	0.86722	0.86417	0.86419	0.86674	0.86454	0.86537	0.86519	0.86402	0.86524	0.86412	0.86464
20019.2	0.88284	0.88254	0.88295	0.88234	0.88196	0.88185	0.88114	0.87937	0.88079	0.8784	0.87921	0.88259	0.88039	0.8801	0.87931	0.87972	0.87777	0.87953	0.88011	0.88055	0.87857	0.87902	0.87576	0.87854	0.87779	0.87898	0.87695	0.87887	0.88057	0.87908	0.87779	0.87703	0.87956	0.87721	0.87844	0.87727	0.87893	0.87749	0.87838	0.87525	0.87611	0.87668	0.87639	0.87609	0.87669	0.876	0.87717	0.87566	0.87758
20019.7	0.89821	0.89949	0.89963	0.89778	0.89929	0.89721	0.89799	0.89629	0.89738	0.89637	0.89617	0.89908	0.89698	0.89681	0.89614	0.89503	0.89495	0.89659	0.89615	0.89675	0.89551	0.89637	0.89269	0.89461	0.8931	0.89529	0.89233	0.89453	0.89549	0.89538	0.89452	0.89305	0.89571	0.89411	0.89472	0.89414	0.89588	0.8942	0.89444	0.8915	0.89243	0.8921	0.89251	0.89289	0.89405	0.89215	0.89367	0.89166	0.89415
20020.2	0.90068	0.90213	0.9022	0.90064	0.90152	0.89981	0.9004	0.89809	0.90054	0.89996	0.89949	0.90145	0.89953	0.89954	0.8993	0.89853	0.89893	0.89983	0.89874	0.89974	0.89859	0.89856	0.89645	0.89904	0.89771	0.89973	0.89653	0.89915	0.90046	0.90095	0.8985	0.89733	0.9004	0.89862	0.89895	0.89811	0.89851	0.89869	0.89844	0.896	0.8969	0.89621	0.89653	0.89697	0.89703	0.89666	0.89557	0.89518	0.89689
20020.7	0.90768	0.91002	0.90935	0.90864	0.90932	0.90793	0.90785	0.90551	0.908	0.90697	0.90754	0.90899	0.90711	0.90732	0.90624	0.90577	0.9065	0.906	0.90584	0.90693	0.90558	0.9057	0.90371	0.90579	0.90535	0.90729	0.90412	0.90637	0.90794	0.90648	0.9054	0.90375	0.90641	0.90591	0.90678	0.90435	0.9054	0.90612	0.90649	0.9038	0.90496	0.90459	0.90476	0.90485	0.90413	0.90422	0.90237	0.90293	0.90462
20021.1	0.91102	0.91142	0.91198	0.91208	0.91202	0.91092	0.91153	0.90955	0.91125	0.90972	0.90972	0.91127	0.9095	0.90941	0.90957	0.90817	0.9089	0.90813	0.90886	0.90877	0.90819	0.90809	0.90704	0.90936	0.9071	0.90837	0.90838	0.90882	0.91042	0.90962	0.90731	0.90682	0.90997	0.90852	0.9094	0.90775	0.90743	0.90752	0.90851	0.90661	0.90737	0.90757	0.9071	0.90805	0.90659	0.90709	0.90523	0.90659	0.90713
20021.6	0.92843	0.9278	0.92714	0.92727	0.92806	0.92703	0.92646	0.92527	0.92778	0.92644	0.92619	0.92703	0.92607	0.92709	0.92588	0.92509	0.92493	0.92504	0.92444	0.92553	0.92519	0.92509	0.92342	0.92576	0.92396	0.9259	0.92479	0.92451	0.92559	0.9246	0.92302	0.92357	0.92569	0.92419	0.92549	0.92404	0.9239	0.92349	0.92448	0.92317	0.92346	0.92352	0.92287	0.92391	0.9227	0.92392	0.92197	0.92242	0.92476
20022.1	0.93962	0.93882	0.93795	0.93882	0.93865	0.93768	0.93759	0.93644	0.93774	0.93784	0.93676	0.93804	0.93596	0.93805	0.93696	0.93546	0.93574	0.93652	0.93535	0.93674	0.93607	0.9362	0.93414	0.93547	0.93515	0.93602	0.93567	0.93633	0.93609	0.93558	0.93574	0.93602	0.93643	0.93399	0.93653	0.93557	0.93613	0.93425	0.93512	0.93378	0.93428	0.93523	0.93408	0.93624	0.93443	0.93528	0.93319	0.93298	0.93512
20022.5	0.94481	0.94492	0.94417	0.94601	0.9449	0.94412	0.94266	0.94371	0.94388	0.94387	0.94202	0.94455	0.94147	0.94402	0.94342	0.94232	0.94147	0.94312	0.94285	0.94248	0.94102	0.94212	0.94053	0.94303	0.94149	0.942	0.94139	0.94326	0.94224	0.94188	0.94325	0.94243	0.94255	0.94149	0.94233	0.94164	0.94213	0.94137	0.94104	0.9399	0.94099	0.9404	0.94028	0.94304	0.94018	0.94166	0.94039	0.94051	0.94169
20023	0.9498	0.95043	0.95019	0.95153	0.9507	0.94934	0.94683	0.94873	0.94998	0.94856	0.94706	0.9498	0.94773	0.94975	0.94886	0.94844	0.94696	0.94813	0.94742	0.94811	0.94753	0.94706	0.94626	0.94948	0.94761	0.94744	0.94661	0.94774	0.9483	0.9494	0.94867	0.947	0.94854	0.94707	0.94855	0.94755	0.94749	0.94603	0.94615	0.94631	0.94595	0.94559	0.94572	0.94911	0.94626	0.94688	0.94738	0.94756	0.94641
20023.5	0.95513	0.95593	0.95511	0.95668	0.95734	0.9543	0.95323	0.95573	0.95535	0.95437	0.95316	0.9555	0.9539	0.9546	0.95463	0.95345	0.95255	0.95384	0.95395	0.95401	0.95382	0.95285	0.95133	0.95555	0.95202	0.95324	0.95169	0.95275	0.95254	0.95441	0.95502	0.95236	0.9539	0.95264	0.95486	0.95302	0.95325	0.95108	0.95184	0.9523	0.95237	0.95216	0.95197	0.95456	0.95235	0.95168	0.95237	0.95364	0.95273
20024	0.96439	0.96591	0.96412	0.96564	0.96548	0.96377	0.96388	0.96429	0.96379	0.96417	0.96373	0.96559	0.96397	0.96337	0.9636	0.96319	0.96221	0.96399	0.96322	0.96383	0.96379	0.9629	0.96125	0.96389	0.96162	0.96327	0.96091	0.96383	0.96285	0.96299	0.96423	0.96286	0.96238	0.9627	0.96408	0.96322	0.96293	0.96175	0.96169	0.96286	0.96254	0.96237	0.96077	0.96423	0.96256	0.9609	0.9623	0.96337	0.96296
20024.4	0.97029	0.97118	0.96961	0.97227	0.97096	0.96953	0.96979	0.96989	0.97037	0.96983	0.96906	0.97108	0.96951	0.9697	0.96947	0.96847	0.96805	0.96931	0.9692	0.96962	0.96979	0.96935	0.96733	0.96974	0.96851	0.96928	0.96623	0.97038	0.96944	0.96907	0.97023	0.96925	0.96968	0.9679	0.97035	0.97019	0.96883	0.96796	0.96879	0.96834	0.96791	0.96818	0.9677	0.97023	0.96969	0.96727	0.96867	0.96918	0.96894
20024.9	0.97357	0.97307	0.97318	0.97445	0.97322	0.97252	0.97231	0.97166	0.97237	0.97158	0.97128	0.97322	0.97202	0.97196	0.97095	0.97026	0.96996	0.97101	0.9725	0.97205	0.97186	0.97165	0.97047	0.97341	0.97099	0.97161	0.96945	0.97281	0.97191	0.9726	0.97282	0.97151	0.97219	0.97071	0.97195	0.97225	0.97174	0.97047	0.97143	0.9715	0.96981	0.97063	0.96994	0.97158	0.97197	0.9692	0.97035	0.97105	0.97027
20025.4	0.98063	0.97912	0.98069	0.98212	0.97978	0.98001	0.97808	0.97957	0.98	0.97802	0.97826	0.98062	0.97895	0.97944	0.97855	0.97802	0.97699	0.97844	0.97954	0.97993	0.97855	0.97914	0.97775	0.97997	0.97797	0.97902	0.97656	0.97919	0.97891	0.97926	0.97978	0.97857	0.9797	0.9781	0.97863	0.97839	0.97957	0.97863	0.97897	0.97836	0.97827	0.97763	0.97742	0.97778	0.9791	0.97808	0.97868	0.97893	0.97868
20025.8	0.9897	0.99021	0.99038	0.99113	0.9905	0.99042	0.98841	0.98927	0.99112	0.98851	0.98953	0.99196	0.98891	0.99101	0.98972	0.98857	0.98822	0.9894	0.99029	0.99	0.98869	0.99016	0.98766	0.98987	0.98874	0.99012	0.987	0.98967	0.98856	0.98987	0.99063	0.98916	0.98957	0.98774	0.98979	0.98938	0.98929	0.99	0.98962	0.98942	0.98854	0.98911	0.987	0.98932	0.9891	0.98838	0.9894	0.98923	0.99004
20026.3	0.98821	0.98884	0.99008	0.98944	0.98827	0.98921	0.98587	0.987	0.98908	0.98668	0.98753	0.9895	0.98744	0.98921	0.9871	0.98629	0.9864	0.98697	0.98846	0.98817	0.98775	0.98793	0.98672	0.98813	0.98714	0.98856	0.98723	0.98996	0.98779	0.98966	0.98934	0.98877	0.98812	0.98875	0.98887	0.98845	0.98814	0.98852	0.98873	0.98754	0.98722	0.98873	0.98682	0.9898	0.98784	0.98704	0.98838	0.98754	0.98791
20026.8	0.98798	0.98853	0.98901	0.98908	0.98686	0.98865	0.98602	0.98564	0.98784	0.98759	0.9874	0.98944	0.9861	0.98917	0.98677	0.98664	0.9863	0.98742	0.98779	0.98777	0.98748	0.9882	0.98684	0.988	0.98775	0.98793	0.98751	0.98956	0.98775	0.99067	0.98914	0.98859	0.9881	0.98774	0.98885	0.9889	0.98803	0.98869	0.98904	0.98693	0.98665	0.9887	0.98765	0.98982	0.98748	0.98665	0.98821	0.98764	0.98723
20027.3	0.98498	0.98593	0.98553	0.98568	0.98486	0.9845	0.98365	0.98345	0.98367	0.98529	0.98429	0.98545	0.98371	0.985	0.98436	0.98383	0.98273	0.98485	0.98488	0.9848	0.98388	0.98478	0.98308	0.98391	0.98468	0.98354	0.98424	0.98586	0.98473	0.98656	0.98487	0.98492	0.98481	0.98389	0.98527	0.98576	0.98385	0.98447	0.98575	0.98347	0.98414	0.98482	0.9844	0.98548	0.98487	0.98445	0.98478	0.98397	0.9847
20027.7	0.99641	0.99795	0.99739	0.99683	0.99746	0.99704	0.99606	0.99656	0.99776	0.99721	0.99711	0.99792	0.99708	0.99748	0.99741	0.99685	0.99599	0.99695	0.99697	0.99836	0.99758	0.9965	0.99625	0.99635	0.99671	0.99601	0.99635	0.99665	0.99677	0.99801	0.9968	0.99702	0.99771	0.99651	0.99787	0.99805	0.99631	0.99596	0.997	0.99703	0.99662	0.99672	0.99643	0.99715	0.99727	0.9962	0.997	0.99691	0.9967
20028.2	1	1	1	0.99992	0.99993	1	1	1	1	1	1	1	1	1	0.9998	1	1	1	1	1	1	1	1	1	1	1	1	1	1	1	1	1	1	1	1	1	1	1	1	1	1	1	1	1	1	1	1	1	1
20028.7	0.99954	0.99938	0.99875	1	1	0.99912	0.9972	0.99867	0.99774	0.99857	0.99901	0.99879	0.99884	0.9995	1	0.99893	0.99869	0.99896	0.99837	0.99934	0.9994	0.99932	0.99814	0.99966	0.99716	0.9994	0.99919	0.99974	0.99862	0.99944	0.9995	0.99905	0.99929	0.99933	0.99952	0.99868	0.99985	0.99868	0.9989	0.99728	0.99872	0.9991	0.99861	0.99903	0.99846	0.9987	0.99852	0.99877	0.99852
20029.2	0.99517	0.99607	0.99526	0.9967	0.99662	0.99549	0.99427	0.99471	0.99429	0.99501	0.99527	0.99542	0.99394	0.99609	0.99447	0.99466	0.99504	0.99493	0.99429	0.99604	0.99477	0.99525	0.99385	0.99521	0.99286	0.99546	0.99471	0.9941	0.99502	0.99568	0.99609	0.99478	0.99544	0.9953	0.99665	0.99465	0.99604	0.99521	0.99497	0.9933	0.9945	0.99481	0.99488	0.99603	0.99515	0.99443	0.99467	0.99486	0.99432
20029.6	0.99485	0.99665	0.99621	0.99713	0.99717	0.99558	0.99554	0.99604	0.99668	0.9958	0.99593	0.99565	0.99509	0.99656	0.99528	0.99515	0.9953	0.99572	0.99555	0.99618	0.99503	0.99609	0.99411	0.99497	0.99375	0.99631	0.9942	0.99435	0.9943	0.9956	0.99665	0.99566	0.99594	0.99511	0.99744	0.99611	0.99677	0.9964	0.99475	0.99311	0.99462	0.99555	0.99458	0.99734	0.99532	0.99556	0.99621	0.99532	0.99651
20030.1	0.99623	0.99579	0.9972	0.99782	0.99762	0.99728	0.99662	0.99647	0.99634	0.99658	0.99584	0.99617	0.99506	0.99681	0.9963	0.99596	0.99572	0.99562	0.99658	0.99592	0.99501	0.99571	0.99535	0.99618	0.99514	0.99757	0.99488	0.99508	0.99576	0.99821	0.99864	0.99658	0.9978	0.996	0.99754	0.99632	0.99819	0.99738	0.99679	0.99412	0.99594	0.99533	0.99574	0.9969	0.99664	0.99614	0.99595	0.99545	0.99646
20030.6	0.99275	0.99284	0.99284	0.99438	0.99407	0.99376	0.99229	0.99231	0.99298	0.99174	0.99308	0.99297	0.99227	0.99427	0.9926	0.99256	0.99261	0.99183	0.99376	0.99361	0.99205	0.99281	0.99208	0.99365	0.99195	0.99425	0.99189	0.99161	0.99309	0.99475	0.99481	0.99338	0.9947	0.99398	0.99446	0.99386	0.99416	0.99373	0.9935	0.99149	0.99156	0.99342	0.99299	0.99332	0.99296	0.99185	0.99225	0.9919	0.99274
20031	0.98796	0.98925	0.98875	0.99069	0.989	0.98975	0.98829	0.98812	0.98756	0.98793	0.989	0.98928	0.98794	0.9902	0.9885	0.98796	0.98753	0.98773	0.98949	0.99062	0.98912	0.98877	0.98811	0.98924	0.98923	0.99068	0.98802	0.98799	0.98955	0.98914	0.99061	0.99083	0.99126	0.99001	0.99108	0.99102	0.98923	0.989	0.98938	0.98798	0.98905	0.99117	0.98914	0.99048	0.98902	0.98923	0.98872	0.98843	0.98774
20031.5	0.99076	0.99173	0.99029	0.99251	0.99184	0.99118	0.99122	0.99243	0.99159	0.99152	0.99227	0.9934	0.99177	0.99367	0.99183	0.99186	0.99024	0.99161	0.99278	0.99387	0.99179	0.99154	0.99179	0.99214	0.99125	0.99343	0.98987	0.99096	0.99148	0.99179	0.99237	0.99333	0.99391	0.99247	0.99365	0.99185	0.993	0.99204	0.99275	0.99189	0.99294	0.9938	0.99273	0.994	0.99309	0.99141	0.99271	0.99196	0.99228
20032	0.98944	0.99051	0.99068	0.99191	0.99041	0.98988	0.99048	0.99216	0.99075	0.9911	0.99097	0.99196	0.99036	0.99324	0.99157	0.99166	0.99108	0.9914	0.99334	0.9934	0.99125	0.99296	0.99053	0.99274	0.99089	0.99309	0.98906	0.99052	0.99085	0.99162	0.99224	0.99247	0.99361	0.99274	0.99334	0.99169	0.99216	0.99222	0.99253	0.99315	0.99288	0.99241	0.99229	0.99344	0.99211	0.99106	0.99171	0.99142	0.99072
20032.5	0.98351	0.98432	0.9847	0.98541	0.9845	0.9834	0.98531	0.98491	0.98438	0.98455	0.98378	0.98573	0.98253	0.98663	0.98551	0.98599	0.98407	0.98503	0.98695	0.98679	0.98461	0.98752	0.98483	0.98702	0.9851	0.98677	0.98436	0.98639	0.98533	0.98571	0.98502	0.98677	0.98848	0.98694	0.98724	0.98623	0.98643	0.98533	0.98591	0.98589	0.98685	0.98622	0.98609	0.98737	0.98599	0.98507	0.98579	0.98551	0.98377
20032.9	0.97495	0.97442	0.97516	0.97528	0.97427	0.97316	0.97553	0.97473	0.9741	0.97414	0.97523	0.97583	0.97313	0.97677	0.97566	0.97534	0.97434	0.97499	0.97697	0.97674	0.97542	0.97788	0.97526	0.97677	0.97599	0.9766	0.97432	0.97686	0.97717	0.97741	0.97648	0.97776	0.97803	0.97676	0.97764	0.97718	0.97712	0.97545	0.97679	0.97737	0.97659	0.97715	0.97597	0.97725	0.9765	0.97631	0.9773	0.97632	0.97449
20033.4	0.96672	0.96655	0.96609	0.96635	0.9657	0.96459	0.96714	0.96716	0.96637	0.96644	0.96665	0.96842	0.96514	0.96941	0.96646	0.96691	0.96597	0.96678	0.96852	0.96903	0.96645	0.96942	0.96807	0.96975	0.96668	0.96773	0.96525	0.96819	0.96774	0.96852	0.96771	0.96929	0.96944	0.96785	0.96957	0.96837	0.9691	0.9664	0.96807	0.96796	0.96757	0.96937	0.96699	0.96895	0.96827	0.96832	0.969	0.96818	0.9673
20033.9	0.9709	0.97146	0.97131	0.97077	0.96907	0.96991	0.97104	0.97239	0.97313	0.97144	0.97176	0.97305	0.97088	0.97399	0.97237	0.97169	0.97138	0.97287	0.97328	0.97372	0.97221	0.97335	0.97226	0.97341	0.97117	0.97277	0.96918	0.97182	0.97146	0.97276	0.97265	0.97406	0.97346	0.97183	0.97337	0.97263	0.97384	0.97135	0.97183	0.97135	0.97268	0.97379	0.97167	0.97311	0.97253	0.97297	0.97379	0.97288	0.97201
20034.3	0.96185	0.96342	0.96293	0.96208	0.96158	0.9631	0.96266	0.96357	0.96527	0.96223	0.96282	0.96431	0.96208	0.96554	0.96265	0.96321	0.9632	0.96416	0.96461	0.96479	0.96507	0.96554	0.96389	0.96388	0.96305	0.96541	0.9617	0.96379	0.96409	0.96539	0.96515	0.96618	0.96479	0.96395	0.96455	0.96425	0.96556	0.96283	0.96336	0.96317	0.96474	0.9653	0.9637	0.96494	0.96373	0.96394	0.96459	0.96408	0.9634
20034.8	0.95394	0.95587	0.95528	0.95385	0.95321	0.95434	0.95449	0.95511	0.95569	0.95319	0.95389	0.95624	0.95422	0.957	0.95444	0.95514	0.95469	0.95487	0.95736	0.95736	0.95803	0.95747	0.95653	0.95693	0.95432	0.95693	0.95469	0.95586	0.95606	0.95784	0.95728	0.9569	0.95697	0.95563	0.95741	0.95656	0.95716	0.95483	0.95522	0.95527	0.95666	0.95717	0.9553	0.9575	0.95618	0.95632	0.95633	0.95636	0.95522
20035.3	0.94648	0.94925	0.94799	0.94667	0.94605	0.94683	0.94774	0.94956	0.94723	0.94653	0.94757	0.94864	0.94746	0.94926	0.94727	0.9479	0.94652	0.9488	0.95079	0.95009	0.95107	0.95124	0.95098	0.95149	0.94724	0.9494	0.94823	0.94843	0.94824	0.951	0.95018	0.94949	0.95019	0.94919	0.94972	0.94967	0.95015	0.94897	0.94898	0.94852	0.94902	0.94982	0.94814	0.95043	0.95042	0.94951	0.94914	0.9487	0.94914
20035.8	0.93731	0.93967	0.93848	0.939	0.93706	0.93657	0.93871	0.94074	0.93866	0.93821	0.93821	0.93884	0.93803	0.93985	0.93836	0.93819	0.93721	0.93995	0.94073	0.94057	0.94012	0.94132	0.94022	0.94151	0.93866	0.94073	0.93843	0.93957	0.93957	0.94145	0.93978	0.93921	0.9408	0.93851	0.94002	0.94057	0.9419	0.93992	0.93927	0.93841	0.9398	0.94096	0.93905	0.94087	0.94043	0.94019	0.93965	0.93905	0.94009
20036.2	0.93852	0.94016	0.93972	0.94038	0.93787	0.93745	0.93931	0.94081	0.94044	0.93928	0.9391	0.94036	0.93904	0.94038	0.93897	0.93923	0.93873	0.94134	0.94192	0.94135	0.9407	0.94111	0.94135	0.94125	0.93971	0.94142	0.93816	0.9409	0.9408	0.94167	0.94023	0.93978	0.94154	0.94009	0.94068	0.94054	0.94198	0.94109	0.93983	0.93931	0.93994	0.9411	0.94011	0.94069	0.94022	0.94124	0.94044	0.93958	0.94034
20036.7	0.9328	0.93362	0.93311	0.93372	0.93117	0.932	0.93141	0.93279	0.93348	0.93274	0.93183	0.93297	0.93263	0.93387	0.93229	0.9331	0.93235	0.93361	0.93445	0.93538	0.93242	0.93448	0.93425	0.93561	0.93339	0.93498	0.93183	0.93447	0.93367	0.93385	0.93334	0.93307	0.93543	0.93503	0.93502	0.93378	0.93577	0.93444	0.93452	0.93304	0.93312	0.9342	0.9339	0.9351	0.93289	0.93454	0.9337	0.93294	0.93342
20037.2	0.9247	0.92363	0.92407	0.9247	0.92226	0.92368	0.92258	0.92424	0.92461	0.92341	0.92257	0.92434	0.92411	0.92454	0.92457	0.92423	0.92319	0.92419	0.92544	0.92592	0.92396	0.9257	0.92421	0.92642	0.92554	0.92594	0.92388	0.92528	0.9245	0.9255	0.92526	0.92609	0.92685	0.92617	0.92566	0.92515	0.92758	0.9258	0.9265	0.92365	0.92493	0.92515	0.92504	0.92671	0.92436	0.9256	0.92588	0.9243	0.92509
20037.7	0.92608	0.9247	0.92451	0.92622	0.92365	0.92403	0.92435	0.92668	0.92634	0.92437	0.92488	0.92601	0.92517	0.92659	0.92559	0.92536	0.92496	0.92463	0.92718	0.92806	0.92601	0.92702	0.9258	0.92798	0.92656	0.92702	0.92386	0.9251	0.92572	0.92555	0.92607	0.92813	0.92777	0.92651	0.92648	0.92621	0.92761	0.92667	0.92666	0.92434	0.92688	0.92683	0.92609	0.92824	0.92568	0.92575	0.92742	0.92646	0.92742
20038.1	0.92006	0.92108	0.91886	0.92076	0.91946	0.9188	0.91885	0.92164	0.92185	0.91913	0.91884	0.91991	0.92034	0.92132	0.92053	0.92011	0.9201	0.92092	0.92266	0.92448	0.92232	0.92222	0.92157	0.92313	0.9215	0.92135	0.91995	0.92077	0.92128	0.92027	0.92179	0.92237	0.92338	0.92126	0.92208	0.92288	0.92297	0.92189	0.92071	0.92083	0.92129	0.92299	0.92174	0.92402	0.92162	0.92169	0.92349	0.92216	0.92355
20038.6	0.91164	0.91279	0.91183	0.91168	0.91121	0.91079	0.91061	0.91215	0.91322	0.91055	0.91109	0.91229	0.91081	0.91272	0.91168	0.91143	0.91116	0.91262	0.91359	0.91471	0.91463	0.91352	0.91347	0.9147	0.9135	0.91295	0.91205	0.91299	0.91288	0.91377	0.91378	0.91306	0.91626	0.91262	0.91499	0.91406	0.91534	0.91278	0.91237	0.91264	0.91295	0.91522	0.91332	0.91556	0.91426	0.9132	0.91342	0.91379	0.91355
20039.1	0.90354	0.90525	0.90482	0.90506	0.90382	0.90357	0.90381	0.90491	0.90629	0.90462	0.90286	0.90521	0.90378	0.90603	0.90413	0.90497	0.90482	0.90523	0.90566	0.90679	0.90719	0.90584	0.90743	0.90768	0.90731	0.90626	0.90369	0.90616	0.90534	0.90707	0.90731	0.90647	0.90947	0.90631	0.90729	0.90694	0.90892	0.9058	0.90534	0.90537	0.90676	0.9069	0.90623	0.90829	0.90784	0.9072	0.9066	0.90763	0.90573
20039.6	0.89438	0.89448	0.89552	0.8954	0.89475	0.89423	0.89364	0.89617	0.89642	0.895	0.89398	0.89494	0.89331	0.89611	0.8944	0.89413	0.89556	0.89542	0.8964	0.89643	0.89646	0.89655	0.89718	0.89729	0.89612	0.89555	0.89438	0.89693	0.89547	0.89664	0.897	0.8971	0.89936	0.89616	0.89693	0.8967	0.89963	0.89591	0.89574	0.89589	0.89688	0.89691	0.89558	0.89838	0.89862	0.89735	0.89673	0.89734	0.8962
20040	0.90115	0.90103	0.90226	0.90127	0.90101	0.90073	0.90093	0.90338	0.90371	0.90221	0.90137	0.90237	0.9005	0.90405	0.90287	0.9015	0.90304	0.90414	0.90353	0.90354	0.90484	0.90298	0.90254	0.90315	0.90151	0.90273	0.90035	0.90279	0.90156	0.90348	0.90356	0.90432	0.90473	0.90254	0.90255	0.90324	0.90547	0.90354	0.90227	0.90284	0.90365	0.90365	0.90227	0.90403	0.90484	0.90351	0.90437	0.90345	0.90327
20040.5	0.8911	0.89058	0.89085	0.89056	0.89068	0.88988	0.88991	0.89147	0.89234	0.89086	0.89008	0.89204	0.89024	0.89274	0.89208	0.89075	0.89229	0.89294	0.89174	0.89288	0.89273	0.89295	0.89236	0.89338	0.89158	0.89267	0.89091	0.89345	0.89211	0.89396	0.8931	0.8938	0.89408	0.89247	0.89318	0.89283	0.89433	0.8935	0.89281	0.89142	0.89399	0.89374	0.89172	0.89368	0.89432	0.89221	0.89357	0.8922	0.89215
20041	0.88576	0.8848	0.88531	0.88662	0.88515	0.88389	0.88342	0.88566	0.88651	0.88525	0.88479	0.88628	0.885	0.88683	0.88584	0.88546	0.88567	0.88683	0.88633	0.88781	0.88792	0.88732	0.88718	0.88809	0.88618	0.88723	0.88633	0.88868	0.88687	0.88758	0.88681	0.88882	0.8884	0.88706	0.88899	0.88819	0.8886	0.88823	0.88749	0.88562	0.88723	0.88753	0.88739	0.88816	0.88843	0.88747	0.88749	0.88732	0.88669
20041.4	0.87994	0.87915	0.87981	0.8796	0.87946	0.87815	0.87825	0.88052	0.88127	0.87864	0.87876	0.8808	0.87886	0.88022	0.87973	0.87934	0.88129	0.8816	0.88176	0.88259	0.88216	0.88214	0.88223	0.88298	0.8809	0.88203	0.87982	0.88255	0.88087	0.88196	0.88202	0.88311	0.88157	0.88179	0.88406	0.88242	0.88363	0.88212	0.88165	0.87992	0.88167	0.88155	0.88188	0.88228	0.88197	0.8819	0.88185	0.88135	0.8814
20041.9	0.87314	0.87241	0.87431	0.87319	0.87278	0.87244	0.87271	0.87451	0.87525	0.87365	0.87214	0.87412	0.87253	0.87396	0.87433	0.87389	0.87487	0.87536	0.87506	0.87608	0.87595	0.87572	0.87554	0.87641	0.87494	0.87712	0.87396	0.87595	0.87471	0.87501	0.87619	0.87586	0.87626	0.87478	0.87691	0.87641	0.87685	0.87558	0.87519	0.87347	0.87499	0.87634	0.87474	0.87615	0.87528	0.87564	0.87583	0.87526	0.87565
20042.4	0.87364	0.87208	0.87378	0.87187	0.87318	0.87246	0.87201	0.87281	0.87435	0.87261	0.87265	0.87272	0.87244	0.87367	0.87376	0.87301	0.87371	0.8744	0.87446	0.87652	0.87567	0.87539	0.87494	0.87609	0.87534	0.87667	0.87357	0.87542	0.87434	0.87467	0.87621	0.87459	0.87518	0.87387	0.87567	0.87674	0.87585	0.87518	0.87473	0.8731	0.8744	0.87563	0.87367	0.87468	0.87459	0.87532	0.87489	0.87518	0.87568
20042.9	0.87136	0.86934	0.87159	0.87002	0.87107	0.87014	0.86998	0.87117	0.8714	0.87076	0.87108	0.87055	0.86979	0.87139	0.87135	0.87091	0.87206	0.87281	0.87152	0.87339	0.87357	0.8737	0.8726	0.87321	0.87222	0.87379	0.87061	0.87236	0.87145	0.87344	0.87382	0.87282	0.87298	0.8711	0.87324	0.87394	0.87328	0.87382	0.87261	0.87153	0.87329	0.87304	0.87136	0.87276	0.87186	0.87283	0.87243	0.87276	0.87329
20043.3	0.86327	0.86182	0.8618	0.86188	0.86306	0.86238	0.86229	0.86268	0.86314	0.86156	0.86222	0.86286	0.86122	0.8635	0.86311	0.86279	0.86383	0.86465	0.86457	0.86511	0.86551	0.86577	0.86443	0.86514	0.86437	0.86513	0.86266	0.86486	0.86363	0.8665	0.86582	0.86543	0.86558	0.86383	0.86633	0.86571	0.86505	0.86488	0.8644	0.86301	0.86437	0.86513	0.86252	0.86437	0.86425	0.86434	0.86496	0.86457	0.86412
20043.8	0.86729	0.86784	0.86653	0.86615	0.86662	0.86626	0.86612	0.86879	0.86904	0.86647	0.86743	0.86794	0.86657	0.86885	0.86799	0.86904	0.86851	0.86985	0.86991	0.87012	0.86987	0.86992	0.86864	0.86937	0.86753	0.87	0.86653	0.86745	0.86776	0.8696	0.86963	0.86834	0.86996	0.86759	0.87008	0.86959	0.87047	0.86919	0.86708	0.86815	0.86834	0.86889	0.86714	0.86948	0.86917	0.86857	0.86973	0.86945	0.86913
20044.3	0.8597	0.85921	0.86072	0.85926	0.8603	0.85998	0.85887	0.86061	0.86042	0.85922	0.85952	0.86097	0.8592	0.86079	0.86091	0.8612	0.86076	0.86147	0.86229	0.86348	0.86272	0.86215	0.86127	0.86136	0.86027	0.86256	0.85861	0.86044	0.86103	0.86181	0.86248	0.86054	0.86289	0.861	0.86246	0.86128	0.86303	0.8619	0.86005	0.86108	0.86133	0.86207	0.85961	0.86272	0.86179	0.86052	0.86184	0.86044	0.86169
20044.8	0.85463	0.85485	0.85631	0.85566	0.85546	0.85534	0.85425	0.85518	0.85603	0.85555	0.85487	0.85677	0.85524	0.85752	0.85701	0.85623	0.85675	0.85705	0.85798	0.85916	0.85854	0.85774	0.8575	0.85852	0.85677	0.85794	0.85481	0.85726	0.85794	0.85835	0.85846	0.85689	0.85941	0.85766	0.85918	0.85701	0.85837	0.85892	0.85706	0.85715	0.85693	0.8568	0.85496	0.85789	0.85754	0.85664	0.85782	0.85585	0.85725
20045.2	0.84623	0.84659	0.8465	0.84591	0.84508	0.84597	0.84439	0.84529	0.84586	0.84724	0.84604	0.8469	0.8458	0.84762	0.84727	0.84704	0.84714	0.84753	0.84813	0.8496	0.84851	0.84919	0.84828	0.84948	0.84853	0.84849	0.84683	0.84935	0.84844	0.84982	0.84974	0.84871	0.84968	0.84902	0.84905	0.84913	0.84849	0.84936	0.84899	0.84863	0.84833	0.84831	0.84652	0.84865	0.84952	0.84884	0.84825	0.84757	0.84849
20045.7	0.84217	0.84382	0.84311	0.84212	0.84187	0.84322	0.842	0.84271	0.84328	0.84375	0.84266	0.84423	0.84251	0.84509	0.84419	0.84324	0.84341	0.84504	0.845	0.84539	0.84581	0.84645	0.84488	0.8461	0.8453	0.84518	0.8435	0.84612	0.84456	0.84603	0.84597	0.84577	0.84647	0.84474	0.84614	0.84594	0.84608	0.84555	0.84504	0.84459	0.84525	0.84542	0.84433	0.8453	0.84587	0.84592	0.84522	0.84459	0.84529
20046.2	0.85001	0.85169	0.85041	0.85104	0.8506	0.85157	0.85126	0.85208	0.85312	0.85238	0.85241	0.85409	0.85163	0.85416	0.85282	0.85255	0.8534	0.85427	0.85458	0.85529	0.85547	0.85493	0.85337	0.85374	0.85242	0.85414	0.85197	0.85318	0.85215	0.85308	0.85285	0.85328	0.85423	0.85179	0.85364	0.85579	0.85469	0.85314	0.85353	0.85304	0.8536	0.85295	0.85317	0.85472	0.85357	0.85425	0.85381	0.85412	0.85562
20046.7	0.83981	0.83968	0.83965	0.84038	0.83941	0.83988	0.84008	0.84058	0.84103	0.84026	0.84078	0.84267	0.84017	0.84274	0.84189	0.84131	0.84178	0.8423	0.84282	0.84359	0.84307	0.84319	0.84335	0.84258	0.84209	0.84338	0.84141	0.84306	0.8421	0.84202	0.8434	0.84309	0.84224	0.84133	0.8437	0.84486	0.84343	0.84332	0.84327	0.84152	0.84236	0.84211	0.84209	0.84325	0.84249	0.84353	0.8439	0.84323	0.84424
20047.1	0.83018	0.82939	0.82998	0.83001	0.82948	0.83003	0.83028	0.83044	0.83112	0.83031	0.82958	0.83188	0.83051	0.83218	0.83134	0.83117	0.83146	0.83178	0.83302	0.8342	0.83294	0.83321	0.83269	0.83194	0.83143	0.83361	0.83058	0.83232	0.83185	0.83252	0.8335	0.83302	0.83256	0.83208	0.83349	0.83474	0.8319	0.83327	0.83323	0.83227	0.83226	0.83306	0.83176	0.83358	0.83283	0.83332	0.83358	0.83332	0.83411
20047.6	0.82674	0.82471	0.82584	0.8261	0.82571	0.8256	0.82675	0.82627	0.82803	0.8255	0.82565	0.82755	0.82619	0.82763	0.82741	0.82664	0.82742	0.82883	0.82883	0.82965	0.82876	0.82865	0.82839	0.82754	0.82617	0.82888	0.8256	0.82843	0.82604	0.82693	0.82898	0.82821	0.82767	0.82656	0.82999	0.83007	0.82865	0.82881	0.82751	0.82731	0.82824	0.8288	0.82747	0.82914	0.82846	0.82819	0.82965	0.82924	0.82996
20048.1	0.82514	0.8236	0.82468	0.82396	0.82349	0.82281	0.82379	0.82393	0.82429	0.82446	0.82288	0.82503	0.82407	0.82609	0.82531	0.82513	0.82577	0.82602	0.82658	0.82681	0.82639	0.82566	0.82678	0.8252	0.8254	0.82534	0.82365	0.82664	0.82477	0.8258	0.82654	0.82777	0.8265	0.82492	0.82744	0.82774	0.82624	0.82619	0.82541	0.82546	0.82598	0.8263	0.82497	0.82656	0.8264	0.82552	0.82663	0.82701	0.82763
20048.5	0.82327	0.82228	0.82325	0.82287	0.82114	0.82195	0.82187	0.82175	0.82286	0.82195	0.82173	0.82311	0.82328	0.82435	0.82398	0.82426	0.82445	0.82419	0.82547	0.8258	0.82537	0.82446	0.8257	0.82405	0.82429	0.82414	0.82342	0.82538	0.82528	0.82582	0.82604	0.82694	0.82535	0.82438	0.82632	0.82643	0.82498	0.82528	0.82463	0.82437	0.82374	0.82604	0.82386	0.8262	0.82445	0.8248	0.82496	0.82601	0.82507
20049	0.81801	0.81821	0.81885	0.81868	0.81577	0.81723	0.81665	0.81719	0.81732	0.81685	0.81748	0.81908	0.81797	0.81983	0.81939	0.81973	0.81876	0.81899	0.8217	0.82155	0.82018	0.81959	0.82049	0.81989	0.81961	0.82064	0.81953	0.82023	0.8211	0.82046	0.82241	0.82155	0.82057	0.81953	0.82215	0.82124	0.82053	0.82099	0.8202	0.81991	0.81993	0.82073	0.81961	0.82151	0.81881	0.82038	0.82101	0.82163	0.82041
20049.5	0.81309	0.81195	0.81371	0.81282	0.81114	0.8119	0.81093	0.81134	0.81261	0.81189	0.81235	0.81372	0.81216	0.81411	0.81402	0.81451	0.81311	0.81346	0.81422	0.81577	0.81419	0.81431	0.81456	0.81477	0.81444	0.81514	0.81372	0.81428	0.815	0.81553	0.81604	0.81545	0.8154	0.81444	0.8172	0.81589	0.81544	0.81475	0.81554	0.81532	0.81425	0.81453	0.81416	0.81606	0.81401	0.81586	0.81542	0.81553	0.81528
20050	0.81676	0.81685	0.8182	0.81698	0.81721	0.81717	0.81578	0.81779	0.8177	0.81762	0.8183	0.81801	0.81853	0.81953	0.81876	0.81987	0.81785	0.81979	0.8197	0.82082	0.81937	0.82005	0.81925	0.81958	0.81964	0.81894	0.81799	0.81826	0.81937	0.81969	0.82009	0.81933	0.82093	0.81891	0.82037	0.82128	0.82123	0.81892	0.82003	0.81918	0.81892	0.81865	0.81927	0.82055	0.81823	0.81993	0.82055	0.81988	0.8203
20050.4	0.81669	0.81575	0.81694	0.81636	0.81626	0.81663	0.81541	0.8169	0.81707	0.81698	0.81785	0.81806	0.81718	0.81809	0.81833	0.8187	0.81689	0.81856	0.81843	0.81885	0.82005	0.81886	0.8185	0.81911	0.81857	0.81825	0.81693	0.81849	0.81813	0.81917	0.81943	0.81777	0.81873	0.81873	0.81894	0.82032	0.82039	0.81852	0.81938	0.81819	0.81845	0.81807	0.81884	0.82042	0.81757	0.81909	0.82033	0.81893	0.81959
20050.9	0.80934	0.80784	0.80833	0.80899	0.80812	0.80876	0.80756	0.80922	0.80813	0.80909	0.80909	0.81045	0.80857	0.81088	0.81019	0.81135	0.80836	0.81003	0.80986	0.81106	0.81196	0.8095	0.81067	0.81054	0.81123	0.81165	0.80958	0.81141	0.8108	0.81132	0.81229	0.81036	0.81142	0.81114	0.81112	0.81265	0.81254	0.81064	0.81188	0.81004	0.81179	0.81112	0.81079	0.81324	0.81002	0.81013	0.81145	0.81108	0.81158
20051.4	0.80518	0.80482	0.80385	0.80414	0.8043	0.80426	0.80312	0.80351	0.80407	0.80533	0.80434	0.8049	0.80439	0.80678	0.80551	0.80612	0.8042	0.80549	0.8059	0.80667	0.8069	0.80697	0.80787	0.80704	0.80703	0.80825	0.80642	0.80844	0.80763	0.80754	0.80821	0.80711	0.80819	0.80722	0.80671	0.80864	0.80885	0.80787	0.80815	0.80614	0.80733	0.80679	0.80722	0.8096	0.80714	0.80592	0.80704	0.80726	0.80706
20051.9	0.80024	0.80002	0.79938	0.80043	0.79933	0.80022	0.79873	0.79935	0.80009	0.80064	0.799	0.80033	0.80056	0.80168	0.80086	0.80101	0.80006	0.80103	0.8018	0.80192	0.8014	0.80301	0.80319	0.80228	0.80183	0.80358	0.80231	0.80332	0.80278	0.80271	0.8039	0.80252	0.80348	0.80162	0.80285	0.80343	0.80392	0.80271	0.8029	0.80185	0.80352	0.80296	0.80187	0.80453	0.80226	0.80171	0.80202	0.80261	0.80224
20052.3	0.81022	0.81062	0.81078	0.81081	0.81039	0.81166	0.81048	0.81062	0.81191	0.81166	0.81006	0.81223	0.81089	0.81418	0.81263	0.81281	0.81163	0.81302	0.81338	0.81334	0.81301	0.81317	0.81365	0.81361	0.81236	0.81397	0.81166	0.81255	0.81217	0.81289	0.81401	0.81407	0.81514	0.81197	0.81359	0.81423	0.81427	0.81443	0.81278	0.81228	0.81458	0.81341	0.81216	0.81506	0.81382	0.81386	0.81381	0.81361	0.81347
20052.8	0.80166	0.80156	0.80065	0.8025	0.8015	0.80302	0.80079	0.80084	0.80238	0.80205	0.80111	0.80348	0.80226	0.80424	0.80198	0.8031	0.80276	0.80462	0.80597	0.80479	0.80387	0.80406	0.80485	0.80514	0.80372	0.80531	0.80381	0.8053	0.80484	0.80541	0.80593	0.80556	0.80642	0.80482	0.80601	0.80579	0.80633	0.80541	0.80456	0.80545	0.80636	0.80513	0.80396	0.8056	0.80502	0.80424	0.80508	0.80457	0.80469
20053.3	0.80049	0.79996	0.79953	0.80129	0.79946	0.80142	0.79858	0.79918	0.80106	0.80018	0.79935	0.8019	0.80012	0.80223	0.80106	0.80191	0.80205	0.80329	0.80351	0.80351	0.80251	0.80265	0.80242	0.80372	0.80283	0.80524	0.80351	0.80391	0.80276	0.80402	0.80448	0.80418	0.80479	0.80386	0.80525	0.80402	0.80465	0.80482	0.80279	0.80357	0.80409	0.80397	0.8022	0.80416	0.80272	0.80331	0.80428	0.80346	0.80316
20053.8	0.79833	0.79766	0.79695	0.79909	0.79706	0.79793	0.79573	0.79668	0.79825	0.79742	0.79726	0.79874	0.79706	0.8005	0.79896	0.79859	0.79817	0.80092	0.79929	0.8003	0.7999	0.79993	0.79958	0.80179	0.80055	0.80111	0.79983	0.80108	0.79982	0.80111	0.80193	0.80123	0.80219	0.80136	0.80112	0.80098	0.8018	0.80284	0.8003	0.80033	0.80113	0.80159	0.79885	0.80162	0.80035	0.80056	0.80085	0.80047	0.80133
20054.2	0.79643	0.79648	0.79741	0.79755	0.79532	0.79667	0.79534	0.79587	0.79706	0.79668	0.79595	0.79736	0.79628	0.79902	0.79704	0.79681	0.79649	0.79836	0.79808	0.79847	0.79852	0.79905	0.79887	0.80028	0.79906	0.79941	0.79791	0.79867	0.79836	0.79966	0.79974	0.80011	0.79997	0.79918	0.79859	0.79972	0.8002	0.80074	0.79927	0.79844	0.79944	0.79815	0.79776	0.80052	0.79988	0.79875	0.7997	0.79942	0.79969
20054.7	0.80478	0.80522	0.80571	0.80616	0.80364	0.80423	0.80381	0.80492	0.80527	0.80505	0.80465	0.80568	0.80583	0.80742	0.80649	0.80637	0.80518	0.8062	0.80724	0.80792	0.80697	0.80778	0.80807	0.80862	0.80744	0.80701	0.80615	0.80784	0.80746	0.8075	0.80897	0.80788	0.80839	0.80801	0.80791	0.80865	0.80895	0.80879	0.80785	0.80814	0.80793	0.8062	0.80625	0.80949	0.80797	0.80745	0.80924	0.80791	0.80808
20055.2	0.8042	0.80483	0.80502	0.80579	0.80355	0.80464	0.80279	0.80389	0.80593	0.80506	0.80518	0.80594	0.80584	0.8078	0.80662	0.80588	0.80571	0.80651	0.80707	0.80829	0.80773	0.80762	0.80747	0.80878	0.80762	0.80824	0.80594	0.80899	0.80791	0.80816	0.80988	0.80722	0.80857	0.80863	0.80906	0.81012	0.80943	0.81006	0.80786	0.80813	0.80827	0.80778	0.80769	0.80855	0.80798	0.80788	0.80945	0.80811	0.80812
[truncated: 443 more columns]

## Sheet: Figure 3c,d
Temperature (oC)	25	30.0926	35.1852	40.2778	45.3704	50.463	55.5556	60.6482	65.7407	70.8333	75.9259	81.0185	86.1111	91.2037	96.2963	101.389	106.481	111.574	116.667	121.759	126.852	131.944	137.037	142.13	147.222	152.315	157.407	162.5	167.593	172.685	177.778	182.87	187.963	193.056	198.148	203.241	208.333	213.426	218.519	223.611	228.704	233.796	238.889	243.981	249.074	254.167	259.259	264.352	269.444
Wavenumber (cm-1)	Absorbance	Absorbance	Absorbance	Absorbance	Absorbance	Absorbance	Absorbance	Absorbance	Absorbance	Absorbance	Absorbance	Absorbance	Absorbance	Absorbance	Absorbance	Absorbance	Absorbance	Absorbance	Absorbance	Absorbance	Absorbance	Absorbance	Absorbance	Absorbance	Absorbance	Absorbance	Absorbance	Absorbance	Absorbance	Absorbance	Absorbance	Absorbance	Absorbance	Absorbance	Absorbance	Absorbance	Absorbance	Absorbance	Absorbance	Absorbance	Absorbance	Absorbance	Absorbance	Absorbance	Absorbance	Absorbance	Absorbance	Absorbance	Absorbance
1000.28	-0.01522	-0.01006	-0.00904	-0.01327	-0.01375	0.00316	-0.00426	0.00237	0.00282	0.00045	0.01861	0.01532	0.01129	0.01558	0.02404	0.03818	0.03829	0.04623	0.03898	0.04777	0.06011	0.05077	0.08736	0.05764	0.07449	0.0772	0.09434	0.1025	0.11688	0.12205	0.10803	0.11853	0.10572	0.12235	0.14127	0.14327	0.1384	0.13299	0.15217	0.15314	0.15628	0.14661	0.1632	0.1634	0.16807	0.18253	0.18886	0.18988	0.21449
998.996	-0.0153	-0.00928	-0.00401	-0.01524	-0.01578	0.00684	-0.00539	0.00093	-0.00043	0.00562	0.02388	0.0146	0.01336	0.01337	0.03095	0.03868	0.03538	0.04425	0.04152	0.0474	0.05804	0.05702	0.08043	0.06162	0.07934	0.07678	0.09837	0.10226	0.11099	0.12016	0.10771	0.11892	0.11234	0.12319	0.14316	0.14455	0.13689	0.13728	0.15516	0.14869	0.16168	0.14165	0.16506	0.16097	0.17759	0.18062	0.19225	0.18518	0.21952
997.711	-0.01376	-0.00836	0.0046	-0.01169	-0.01395	0.01168	-0.00296	0.00513	0.00215	0.01685	0.0281	0.0182	0.02024	0.01372	0.04096	0.04077	0.03645	0.04796	0.04849	0.05358	0.05932	0.0711	0.07751	0.07128	0.09033	0.08294	0.1083	0.10445	0.10888	0.11976	0.11055	0.12146	0.12298	0.12766	0.14498	0.15021	0.14308	0.14137	0.15966	0.14727	0.16625	0.14471	0.16895	0.16548	0.18879	0.18636	0.19652	0.18594	0.22386
996.425	-0.01225	-0.00792	0.0131	-0.00485	-0.01014	0.01588	0.00175	0.01231	0.00945	0.02791	0.02887	0.02403	0.02819	0.01737	0.04943	0.04184	0.04132	0.05488	0.05581	0.0601	0.063	0.08365	0.07727	0.08148	0.10086	0.09168	0.11781	0.10777	0.10999	0.12256	0.11337	0.12635	0.1309	0.1334	0.14527	0.15888	0.15108	0.14579	0.16252	0.15047	0.16691	0.15404	0.17165	0.17467	0.19709	0.19724	0.20011	0.19033	0.22463
995.139	-0.01093	-0.00737	0.01866	0.00111	-0.00592	0.01901	0.00761	0.01907	0.01775	0.03289	0.02734	0.02834	0.03381	0.02377	0.05343	0.04244	0.04885	0.06111	0.05912	0.06158	0.06786	0.08747	0.07754	0.08851	0.10593	0.09866	0.12179	0.11101	0.11242	0.12789	0.11491	0.13126	0.13262	0.13802	0.14393	0.1658	0.15336	0.15148	0.1635	0.15854	0.16226	0.16509	0.17158	0.18343	0.19883	0.2105	0.20146	0.19471	0.22141
993.854	-0.00903	-0.00583	0.02124	0.00328	-0.0025	0.02026	0.0134	0.02322	0.02357	0.03131	0.02575	0.02916	0.03568	0.03138	0.05283	0.04437	0.05678	0.06419	0.05702	0.05963	0.07238	0.08347	0.07726	0.09234	0.10539	0.10226	0.12047	0.11393	0.11544	0.13288	0.11564	0.1321	0.13051	0.14004	0.14215	0.16474	0.14835	0.1575	0.16394	0.16921	0.15497	0.17316	0.1695	0.18786	0.19306	0.22167	0.19945	0.1976	0.21758
992.568	-0.00713	-0.00344	0.02201	0.00102	-0.00129	0.01827	0.01684	0.02403	0.02538	0.02723	0.025	0.02801	0.0341	0.03801	0.04862	0.04724	0.06261	0.06366	0.05141	0.05977	0.07483	0.07748	0.07634	0.09488	0.10227	0.10337	0.11726	0.11633	0.11847	0.13464	0.1161	0.12767	0.12899	0.13944	0.14146	0.1545	0.14102	0.16128	0.16404	0.17782	0.14984	0.17501	0.16572	0.18714	0.18275	0.22448	0.19396	0.19992	0.21629
991.282	-0.00735	-0.0013	0.02067	-0.00473	-0.00297	0.01316	0.01553	0.02189	0.02382	0.02377	0.02438	0.02763	0.03033	0.04146	0.04153	0.04837	0.06527	0.05997	0.04539	0.06419	0.07451	0.07373	0.0746	0.09739	0.09906	0.10336	0.11384	0.11698	0.11957	0.13232	0.11658	0.12163	0.12981	0.13738	0.14183	0.14118	0.13652	0.16156	0.16221	0.18025	0.14869	0.16993	0.15947	0.18279	0.17253	0.21636	0.18595	0.20184	0.2166
989.996	-0.00999	-0.00019	0.01587	-0.01192	-0.00596	0.00747	0.00942	0.01789	0.02128	0.02062	0.02252	0.02821	0.02646	0.04102	0.03238	0.04578	0.06549	0.05407	0.04133	0.06996	0.07252	0.0723	0.07181	0.09936	0.09649	0.10295	0.10934	0.1147	0.11716	0.12732	0.11808	0.11871	0.13163	0.13508	0.14111	0.13214	0.13537	0.1592	0.15739	0.17622	0.14865	0.16059	0.15129	0.17677	0.16537	0.20189	0.17714	0.20134	0.21483
988.711	-0.01199	0	0.00775	-0.01759	-0.00711	0.00399	0.00148	0.01289	0.02046	0.01647	0.0188	0.02722	0.02454	0.03801	0.02299	0.04031	0.0636	0.04778	0.04047	0.07334	0.0704	0.07078	0.06838	0.09883	0.0944	0.10247	0.10375	0.10997	0.11211	0.12147	0.12207	0.1208	0.13266	0.13293	0.13752	0.12947	0.13478	0.15505	0.15112	0.16875	0.14619	0.1515	0.14415	0.17029	0.16127	0.18789	0.17037	0.19633	0.20888
987.425	-0.01065	-0.00064	-0.00166	-0.01967	-0.00494	0.00323	-0.00457	0.00706	0.02228	0.01169	0.0143	0.02312	0.02468	0.0337	0.01599	0.03458	0.05834	0.04325	0.04301	0.07303	0.06854	0.06718	0.06554	0.09411	0.09234	0.10224	0.09971	0.10405	0.10693	0.11559	0.12841	0.12629	0.13235	0.13058	0.13248	0.12993	0.13326	0.14914	0.14609	0.1606	0.14179	0.14553	0.14116	0.16401	0.15804	0.17721	0.16908	0.18729	0.20001
986.139	-0.00752	-0.00277	-0.00993	-0.01871	-0.0012	0.00346	-0.00643	0.0011	0.02506	0.00787	0.01139	0.01797	0.02463	0.02791	0.01342	0.03064	0.04955	0.04185	0.04788	0.0692	0.0663	0.06229	0.06469	0.08662	0.08973	0.10222	0.09972	0.09764	0.10408	0.11027	0.13428	0.13143	0.13129	0.12782	0.12949	0.12999	0.13236	0.14282	0.1434	0.15251	0.139	0.1424	0.14286	0.15897	0.15323	0.1686	0.17482	0.17744	0.19121
984.854	-0.0064	-0.00668	-0.01506	-0.01666	0.00168	0.00305	-0.00358	-0.00236	0.02625	0.00651	0.01172	0.0153	0.02277	0.02148	0.0156	0.02913	0.04083	0.04402	0.05352	0.06254	0.06355	0.05947	0.06665	0.08101	0.08679	0.10213	0.1034	0.09222	0.10607	0.10734	0.13716	0.13329	0.13084	0.12543	0.13047	0.12961	0.13453	0.13928	0.14223	0.14505	0.14	0.14107	0.1469	0.15676	0.14657	0.16038	0.18507	0.1704	0.18475
983.568	-0.00793	-0.01073	-0.01554	-0.01378	0.00379	0.00254	0.00267	-0.00051	0.02558	0.00855	0.01473	0.01632	0.02102	0.01862	0.02166	0.03004	0.03682	0.04961	0.05937	0.0555	0.06153	0.06174	0.07108	0.08118	0.08501	0.10241	0.1087	0.0911	0.11486	0.10859	0.13858	0.13293	0.13266	0.12503	0.13423	0.13082	0.14083	0.14019	0.14129	0.14083	0.14394	0.14216	0.15004	0.15802	0.14046	0.15274	0.19403	0.16769	0.18058
982.282	-0.00849	-0.01222	-0.01146	-0.00852	0.00684	0.00391	0.00913	0.00601	0.0254	0.01373	0.01837	0.01953	0.02313	0.02371	0.03079	0.03319	0.03838	0.05699	0.06601	0.05167	0.06201	0.06867	0.07667	0.0867	0.08596	0.10458	0.11446	0.09663	0.12881	0.11314	0.14205	0.13466	0.13729	0.12765	0.13784	0.13451	0.1507	0.1433	0.14004	0.1427	0.14875	0.14669	0.1504	0.16115	0.13785	0.1475	0.19659	0.16764	0.1768
980.996	-0.00442	-0.01033	-0.00529	-0.00103	0.01082	0.00767	0.01235	0.01243	0.0275	0.01989	0.02121	0.02325	0.03013	0.03566	0.04227	0.03806	0.04229	0.06295	0.07308	0.05257	0.06554	0.0765	0.08228	0.09357	0.09005	0.10947	0.11994	0.10665	0.14169	0.11757	0.14761	0.14056	0.14306	0.13258	0.13944	0.13985	0.1619	0.14521	0.13947	0.14994	0.15301	0.15378	0.14833	0.16334	0.13981	0.14694	0.19202	0.16708	0.17266
979.711	0.00448	-0.00672	-0.00025	0.00565	0.01335	0.0115	0.01155	0.01418	0.03044	0.02414	0.02336	0.0269	0.03854	0.04724	0.05408	0.04357	0.04534	0.06522	0.078	0.05666	0.07068	0.0812	0.08785	0.09785	0.09628	0.1153	0.12317	0.11556	0.1476	0.11988	0.15123	0.14715	0.14681	0.13795	0.13979	0.14536	0.1703	0.14581	0.14162	0.15748	0.15574	0.16098	0.1453	0.16283	0.14493	0.15163	0.18335	0.16481	0.1706
978.425	0.01522	-0.00268	0.00238	0.00926	0.0127	0.01255	0.00929	0.01133	0.0314	0.0256	0.02579	0.02998	0.04336	0.05196	0.06285	0.04837	0.04701	0.06468	0.07803	0.06184	0.07514	0.08146	0.09395	0.09859	0.10271	0.1186	0.1226	0.11957	0.14659	0.12223	0.15029	0.14914	0.14629	0.14214	0.14135	0.14937	0.1722	0.14791	0.14702	0.16043	0.15633	0.16623	0.14314	0.15932	0.15063	0.15878	0.1745	0.16339	0.17344
977.139	0.02386	0.00312	0.00415	0.01138	0.0102	0.01112	0.00931	0.00814	0.02998	0.02634	0.02929	0.03184	0.0429	0.05106	0.06653	0.05135	0.04865	0.06418	0.07362	0.06723	0.07795	0.07938	0.10075	0.09859	0.10751	0.11786	0.12001	0.12021	0.14353	0.12829	0.14701	0.14597	0.14225	0.14509	0.14572	0.15055	0.16839	0.153	0.15261	0.15905	0.15593	0.16902	0.14464	0.15374	0.15521	0.16423	0.16837	0.16693	0.18044
975.854	0.02729	0.01195	0.00715	0.01477	0.00907	0.01092	0.01376	0.00877	0.02859	0.02927	0.03383	0.0331	0.04016	0.05111	0.06594	0.05221	0.05161	0.06572	0.06855	0.07211	0.08004	0.07873	0.10732	0.10173	0.11006	0.11516	0.11868	0.12209	0.14274	0.13852	0.14501	0.14217	0.13782	0.1483	0.15199	0.14962	0.1639	0.15932	0.15363	0.15762	0.15746	0.17041	0.15244	0.14845	0.15859	0.16693	0.16644	0.17685	0.18692
974.568	0.02454	0.02096	0.01069	0.01857	0.01082	0.01451	0.02101	0.01318	0.02867	0.03436	0.03823	0.03496	0.03873	0.05492	0.06233	0.0513	0.05571	0.06874	0.06619	0.07497	0.08262	0.08136	0.11135	0.10781	0.11064	0.1133	0.1187	0.12764	0.14477	0.14847	0.1444	0.14093	0.13515	0.15295	0.1573	0.14945	0.16198	0.16328	0.14837	0.15822	0.16209	0.17144	0.16457	0.14607	0.16035	0.16892	0.16813	0.18897	0.18796
973.282	0.01724	0.02436	0.0114	0.01882	0.01325	0.01966	0.02594	0.01715	0.02848	0.03753	0.04064	0.03682	0.03843	0.05739	0.05516	0.04898	0.05862	0.07032	0.06621	0.07462	0.0855	0.08464	0.10998	0.11134	0.109	0.1124	0.11667	0.13448	0.14674	0.15205	0.14223	0.13974	0.13306	0.15783	0.15903	0.15175	0.16051	0.16192	0.13954	0.15759	0.16601	0.17077	0.17238	0.14611	0.15817	0.17045	0.17089	0.19572	0.18223
971.996	0.00886	0.01942	0.00765	0.01405	0.01281	0.02156	0.0244	0.01709	0.02546	0.03499	0.0401	0.03661	0.0366	0.05224	0.04434	0.04558	0.05782	0.06761	0.06558	0.07164	0.0876	0.08419	0.10317	0.10836	0.10515	0.11075	0.11084	0.1383	0.14474	0.14667	0.13675	0.13419	0.12947	0.16036	0.15708	0.15436	0.15636	0.15473	0.13137	0.1515	0.16361	0.16551	0.16765	0.14475	0.15092	0.16898	0.17191	0.19274	0.17311
970.711	0.00354	0.00959	0.00302	0.00835	0.0091	0.01854	0.01814	0.01466	0.01961	0.02854	0.03757	0.03399	0.03296	0.04129	0.0334	0.04241	0.05398	0.06141	0.06255	0.06849	0.08871	0.07971	0.09582	0.10284	0.1014	0.10828	0.10426	0.1378	0.13715	0.13532	0.12996	0.12501	0.1255	0.16008	0.15455	0.15305	0.15109	0.14464	0.12711	0.14126	0.15406	0.15593	0.15234	0.1399	0.14258	0.16429	0.17024	0.18298	0.16694
969.425	0.00422	0.00115	0.0031	0.00756	0.00593	0.01404	0.01356	0.01457	0.01362	0.02396	0.03467	0.03111	0.03079	0.03322	0.02735	0.04147	0.05107	0.05614	0.05866	0.06784	0.0894	0.07569	0.0939	0.10198	0.10113	0.10746	0.1016	0.13505	0.12671	0.12402	0.12518	0.1183	0.12478	0.1596	0.15527	0.14603	0.14897	0.13658	0.12827	0.13376	0.14253	0.14701	0.13687	0.13464	0.13943	0.16051	0.16678	0.17367	0.16884
968.139	0.01041	-0.0022	0.00896	0.01298	0.00651	0.01254	0.01471	0.01789	0.01037	0.02337	0.0317	0.02937	0.03279	0.0332	0.02752	0.04292	0.05205	0.05482	0.05639	0.06962	0.08915	0.07549	0.09741	0.10648	0.10456	0.11024	0.10396	0.13119	0.11812	0.11716	0.12303	0.11794	0.12825	0.16091	0.15914	0.13593	0.15009	0.13312	0.13388	0.13415	0.13405	0.14308	0.12827	0.13297	0.14272	0.16042	0.16222	0.16964	0.17799
966.854	0.01793	-0.00092	0.01607	0.01999	0.0091	0.01479	0.01925	0.02023	0.0109	0.02251	0.02806	0.02766	0.03758	0.03753	0.03068	0.04416	0.05562	0.05518	0.05611	0.06998	0.08612	0.07769	0.09989	0.10986	0.10783	0.11499	0.10813	0.12449	0.11326	0.11496	0.12089	0.12089	0.13203	0.16188	0.16102	0.12714	0.14949	0.13248	0.1408	0.14031	0.1293	0.14303	0.12447	0.13401	0.14708	0.16123	0.15599	0.17038	0.18752
965.568	0.02196	0.00293	0.01987	0.02312	0.00949	0.01795	0.02209	0.01756	0.01412	0.01717	0.02424	0.02474	0.04121	0.03954	0.03332	0.04274	0.05806	0.05261	0.05663	0.06508	0.07975	0.07992	0.09651	0.10673	0.10732	0.11705	0.11054	0.1138	0.10998	0.11556	0.11618	0.12194	0.13174	0.15823	0.15614	0.12265	0.14391	0.13204	0.14555	0.14493	0.12682	0.14312	0.12017	0.134	0.14732	0.15856	0.14815	0.17239	0.1904
964.282	0.02038	0.00807	0.01964	0.02076	0.00639	0.01839	0.02058	0.011	0.01716	0.00875	0.0219	0.021	0.04021	0.03716	0.03416	0.03897	0.05673	0.04514	0.05705	0.05573	0.07209	0.0822	0.08919	0.09739	0.10241	0.11243	0.11015	0.10114	0.10518	0.11749	0.10851	0.11979	0.12704	0.14793	0.14482	0.12286	0.13551	0.13183	0.14603	0.14161	0.12568	0.14184	0.11449	0.13173	0.14334	0.15151	0.14088	0.17219	0.18441
962.997	0.01458	0.01356	0.0166	0.01467	0.00193	0.0141	0.01559	0.00444	0.01672	0.00144	0.02138	0.01682	0.03297	0.03301	0.03254	0.03454	0.05127	0.03429	0.05653	0.04665	0.0654	0.08441	0.08176	0.08461	0.09403	0.10149	0.1073	0.08972	0.09794	0.11904	0.09872	0.11568	0.12086	0.1329	0.13075	0.12518	0.12807	0.13252	0.14242	0.12903	0.1244	0.13995	0.11058	0.12861	0.13704	0.14209	0.13667	0.16757	0.17176
961.711	0.00778	0.01716	0.01151	0.00705	-0.00192	0.00624	0.00978	3e-05	0.01183	-0.00266	0.02036	0.0113	0.02096	0.02944	0.0278	0.03012	0.0429	0.02313	0.0537	0.04143	0.05946	0.0839	0.07417	0.0709	0.08311	0.08903	0.10148	0.08107	0.09042	0.11701	0.08812	0.10916	0.11546	0.11719	0.11731	0.12527	0.12247	0.13183	0.13704	0.11115	0.12071	0.13777	0.10961	0.12476	0.12844	0.13223	0.13543	0.15839	0.15632
960.425	0.00315	0.01607	0.00558	-0.00027	-0.00441	-0.00104	0.00604	-0.00229	0.00531	-0.00391	0.0165	0.00387	0.00932	0.02638	0.0214	0.0255	0.03365	0.01499	0.04838	0.03973	0.05285	0.0788	0.06452	0.05954	0.07152	0.0801	0.092	0.07491	0.08653	0.10921	0.07939	0.09952	0.11075	0.10439	0.10742	0.12135	0.11715	0.12604	0.13195	0.09473	0.11418	0.13475	0.10804	0.11875	0.11755	0.12339	0.13475	0.14717	0.1421
959.139	0.00285	0.00981	0.00144	-0.00506	-0.00397	-0.00349	0.00614	-0.00212	0.00125	-0.00284	0.0112	-0.0035	0.00397	0.023	0.01696	0.02142	0.02578	0.0127	0.04318	0.03954	0.04618	0.07168	0.05474	0.05453	0.06268	0.07596	0.08071	0.07051	0.08942	0.09815	0.0762	0.09017	0.10601	0.09615	0.1041	0.11661	0.11164	0.11532	0.12648	0.08621	0.10745	0.13065	0.10196	0.11074	0.10762	0.11664	0.13301	0.13813	0.13242
957.854	0.00681	0.0016	0.00126	-0.00596	0.00084	-0.00093	0.0089	0.00211	0.00098	0.00016	0.00858	-0.00757	0.00616	0.01926	0.0164	0.01939	0.02095	0.01676	0.04113	0.03994	0.04228	0.0668	0.04996	0.05698	0.05925	0.07395	0.07196	0.06757	0.09859	0.08915	0.08012	0.08696	0.10195	0.09215	0.10784	0.1148	0.10767	0.10506	0.1184	0.08826	0.10314	0.12586	0.0929	0.10313	0.10266	0.11151	0.13083	0.13448	0.12856
956.568	0.01188	-0.00455	0.00458	-0.0044	0.00763	0.00145	0.0102	0.01046	0.00217	0.00402	0.01038	-0.00731	0.01045	0.01556	0.01737	0.01971	0.01921	0.02429	0.04191	0.04065	0.04289	0.06488	0.05209	0.06253	0.06056	0.07075	0.06849	0.06599	0.10844	0.08444	0.08812	0.09124	0.09993	0.0908	0.11367	0.11467	0.10631	0.10064	0.10789	0.09707	0.1011	0.12069	0.0865	0.0977	0.10205	0.10599	0.12852	0.13619	0.1286
955.282	0.01406	-0.0071	0.00886	-0.0032	0.01111	-0.00235	0.00668	0.01964	0.00177	0.0076	0.0137	-0.00505	0.0102	0.01209	0.01608	0.02084	0.01917	0.03106	0.04262	0.04057	0.04653	0.06318	0.05701	0.0646	0.06355	0.06561	0.06856	0.06521	0.11132	0.08201	0.09417	0.09753	0.09982	0.09023	0.114	0.11189	0.1055	0.10217	0.09788	0.1043	0.09964	0.11464	0.08544	0.09424	0.1005	0.09901	0.12414	0.13926	0.1284
953.997	0.01253	-0.00694	0.01123	-0.00285	0.00944	-0.01227	-0.0008	0.0251	-0.00083	0.01065	0.01481	-0.00361	0.00473	0.00937	0.01204	0.02087	0.01927	0.03429	0.04165	0.03904	0.04951	0.05937	0.05876	0.06071	0.06601	0.06063	0.06846	0.06383	0.10339	0.07978	0.09333	0.099	0.09955	0.0888	0.10551	0.10575	0.10208	0.10473	0.09035	0.10385	0.09797	0.10643	0.08645	0.09142	0.09452	0.09188	0.11577	0.13721	0.12417
952.711	0.01036	-0.00556	0.00973	-0.00113	0.00648	-0.02133	-0.00823	0.02453	-0.00361	0.01331	0.01302	-0.00353	-0.00133	0.00835	0.0084	0.01934	0.01866	0.03333	0.03988	0.03754	0.04836	0.0532	0.05501	0.05408	0.06787	0.05889	0.06674	0.06051	0.08745	0.07755	0.08444	0.09396	0.09672	0.08535	0.09186	0.10035	0.09575	0.10307	0.08423	0.09683	0.09622	0.09526	0.08467	0.08766	0.08651	0.08656	0.10487	0.12566	0.11491
951.425	0.01042	-0.00429	0.00473	0.00331	0.00584	-0.02201	-0.01224	0.01879	-0.00412	0.01512	0.0098	-0.00328	-0.00477	0.00905	0.00805	0.01744	0.01715	0.0288	0.03837	0.03796	0.04223	0.04532	0.04789	0.04885	0.06926	0.06179	0.0647	0.05533	0.07063	0.07472	0.07043	0.086	0.0903	0.07972	0.07948	0.09873	0.08986	0.09653	0.07686	0.08829	0.09431	0.08248	0.07918	0.08187	0.08078	0.08328	0.09568	0.10763	0.10303
950.139	0.0117	-0.00403	-0.00029	0.00842	0.00561	-0.01313	-0.01234	0.01037	-0.00169	0.01525	0.00589	-0.00163	-0.00661	0.00956	0.01024	0.01657	0.01529	0.02207	0.03712	0.03918	0.03427	0.0369	0.04099	0.04564	0.06889	0.06704	0.06305	0.04998	0.05949	0.0697	0.05628	0.07885	0.08144	0.07297	0.07192	0.09896	0.08763	0.08921	0.06695	0.08079	0.09215	0.07094	0.07285	0.07455	0.07781	0.0804	0.09126	0.09201	0.09278
948.854	0.0107	-0.00453	-0.00108	0.01071	0.00135	-0.00061	-0.0101	0.00199	0.00179	0.01328	0.00151	0.00087	-0.00829	0.00788	0.01132	0.01678	0.01452	0.01497	0.03618	0.03754	0.02936	0.02997	0.03637	0.04264	0.06474	0.06989	0.05988	0.04645	0.05651	0.06325	0.04579	0.07311	0.07303	0.0666	0.0682	0.09689	0.0885	0.08481	0.05621	0.07325	0.09002	0.06254	0.06765	0.06732	0.07438	0.07649	0.09084	0.08459	0.0872
947.568	0.00581	-0.00432	0.00288	0.009	-0.0073	0.00796	-0.00735	-0.00386	0.00313	0.00902	-0.0025	0.00237	-0.00824	0.00448	0.00881	0.01658	0.01578	0.00893	0.03576	0.03133	0.02969	0.02602	0.03359	0.03913	0.05566	0.06713	0.053	0.04552	0.0592	0.0588	0.03969	0.06728	0.06727	0.06134	0.06545	0.09058	0.08861	0.08195	0.04821	0.06481	0.08746	0.05674	0.0628	0.06073	0.06817	0.07197	0.09056	0.0822	0.08523
946.282	-0.00089	-0.00244	0.00681	0.0051	-0.01621	0.00899	-0.00554	-0.00606	0.00029	0.00226	-0.00609	0.00112	-0.00485	0.00137	0.00396	0.01405	0.0175	0.00411	0.03442	0.02286	0.03243	0.02388	0.03064	0.03562	0.04242	0.05929	0.04283	0.04585	0.06179	0.0578	0.0367	0.06011	0.06284	0.05696	0.06217	0.08066	0.08404	0.07534	0.04532	0.05677	0.08209	0.0515	0.05759	0.05391	0.05967	0.06812	0.08627	0.07666	0.08192
944.997	-0.00587	-0.00012	0.00498	0.00116	-0.02199	0.00385	-0.0056	-0.0058	-0.00566	-0.0062	-0.01096	-0.00287	-0.00041	-0.00129	-7e-05	0.00845	0.01646	0.00017	0.02942	0.01567	0.03262	0.02082	0.02627	0.03158	0.02827	0.04877	0.03221	0.04463	0.05977	0.05742	0.03604	0.05194	0.05592	0.05362	0.05897	0.06865	0.07349	0.06223	0.04706	0.05072	0.07171	0.04549	0.05349	0.0467	0.05032	0.06526	0.07667	0.06422	0.07349
943.711	-0.00693	6e-05	-0.00309	-0.0026	-0.02447	-0.00341	-0.00733	-0.00519	-0.01115	-0.01318	-0.01772	-0.00706	0.00042	-0.00533	-0.00176	0.00132	0.01202	-0.00193	0.02022	0.01171	0.02842	0.0162	0.02201	0.02548	0.01812	0.03743	0.0243	0.04041	0.05407	0.05461	0.03842	0.04473	0.0452	0.0525	0.0568	0.05686	0.05907	0.04687	0.05121	0.0471	0.05814	0.04008	0.05245	0.04096	0.04151	0.06284	0.06478	0.04948	0.06279
942.425	-0.0049	-0.00321	-0.01243	-0.00755	-0.02491	-0.00881	-0.00943	-0.00524	-0.0136	-0.01446	-0.02348	-0.00823	-0.00425	-0.01119	-0.00231	-0.00454	0.00772	-0.00047	0.01041	0.01127	0.02278	0.01252	0.02055	0.0174	0.01498	0.02652	0.02086	0.03542	0.04939	0.05008	0.04407	0.04079	0.03423	0.05356	0.05494	0.04813	0.04504	0.03656	0.0553	0.0456	0.04684	0.0386	0.05398	0.03845	0.03495	0.06081	0.05544	0.0395	0.05683
941.139	-0.00344	-0.00873	-0.01809	-0.01439	-0.02409	-0.01105	-0.01091	-0.00615	-0.01438	-0.00904	-0.02494	-0.00595	-0.01193	-0.01656	-0.00367	-0.00796	0.00692	0.00381	0.00446	0.01309	0.01963	0.01194	0.02215	0.00986	0.01672	0.01739	0.02143	0.03322	0.04821	0.04611	0.05043	0.04062	0.02728	0.05316	0.05094	0.04348	0.03533	0.03396	0.05655	0.0454	0.04161	0.04255	0.0554	0.03805	0.03175	0.05964	0.05079	0.0369	0.05837
939.854	-0.00567	-0.01431	-0.01837	-0.02134	-0.02259	-0.01177	-0.01197	-0.00835	-0.01702	-0.00121	-0.02201	-0.00287	-0.01845	-0.01906	-0.00564	-0.01022	0.00885	0.00731	0.00396	0.01478	0.0197	0.01381	0.02441	0.00616	0.01818	0.01175	0.02383	0.03465	0.04865	0.04303	0.05379	0.0426	0.02554	0.0474	0.04379	0.04149	0.03171	0.03586	0.05319	0.04554	0.04167	0.049	0.05515	0.0368	0.03131	0.05944	0.04927	0.03924	0.06294
938.568	-0.01041	-0.01842	-0.01348	-0.02482	-0.02079	-0.01209	-0.01275	-0.01124	-0.02164	0.00325	-0.01625	-0.00107	-0.02054	-0.01804	-0.00566	-0.0121	0.0109	0.0082	0.008	0.0152	0.0207	0.01654	0.02592	0.00857	0.01722	0.01161	0.0264	0.03798	0.04873	0.04054	0.05353	0.04522	0.02873	0.03843	0.03663	0.04099	0.03402	0.03917	0.04811	0.04659	0.04475	0.05329	0.05467	0.03392	0.03234	0.06014	0.04913	0.04335	0.0652
937.282	-0.01321	-0.02016	-0.00473	-0.02222	-0.01782	-0.01033	-0.01223	-0.01198	-0.0238	0.00291	-0.00801	0.00041	-0.01721	-0.0136	-0.00176	-0.01155	0.01263	0.00933	0.01502	0.01623	0.02053	0.01971	0.02806	0.01704	0.01652	0.0182	0.02935	0.04216	0.04972	0.03984	0.0527	0.04856	0.03696	0.03366	0.0345	0.04273	0.04095	0.0444	0.04806	0.05055	0.05044	0.05357	0.0558	0.03234	0.03456	0.06253	0.05041	0.04856	0.06467
935.997	-0.01133	-0.01896	0.00391	-0.01439	-0.01244	-0.00459	-0.00916	-0.00816	-0.02028	0.00135	0.00192	0.00314	-0.01033	-0.00611	0.00459	-0.0061	0.01524	0.01423	0.0227	0.01993	0.01973	0.02282	0.0325	0.02849	0.01922	0.02992	0.03342	0.04737	0.05316	0.04204	0.05358	0.05288	0.04833	0.03747	0.03881	0.04746	0.05023	0.05146	0.05619	0.05752	0.05837	0.05148	0.05738	0.03538	0.03801	0.06726	0.05264	0.0556	0.06366
934.711	-0.00614	-0.01516	0.00744	-0.00508	-0.00549	0.00416	-0.00371	-0.00101	-0.01338	0.0021	0.01004	0.00656	-0.00257	0.00302	0.00974	0.0039	0.01848	0.02222	0.02806	0.0249	0.02105	0.02462	0.03887	0.03832	0.02518	0.04233	0.03846	0.05309	0.0571	0.04636	0.05514	0.05778	0.0574	0.04687	0.04585	0.05434	0.0594	0.05699	0.06752	0.06402	0.06568	0.04955	0.05624	0.0428	0.04176	0.07296	0.05395	0.06371	0.06313
933.425	-0.00028	-0.00993	0.00519	0.00295	1e-05	0.01298	0.00298	0.00569	-0.00685	0.00507	0.01297	0.00947	0.00593	0.01171	0.01218	0.01603	0.02105	0.02971	0.03001	0.0283	0.02624	0.02526	0.04573	0.0442	0.03227	0.0517	0.04438	0.05816	0.05807	0.052	0.05591	0.06367	0.05997	0.05668	0.05183	0.0627	0.06721	0.05968	0.07466	0.06695	0.06955	0.05013	0.05209	0.05108	0.04468	0.0766	0.05457	0.07059	0.06375
932.139	0.00535	-0.00433	0.00208	0.01005	0.00224	0.01926	0.0102	0.0096	-0.00021	0.00794	0.01197	0.01273	0.01665	0.0189	0.01398	0.02788	0.02337	0.03492	0.03058	0.03062	0.03341	0.02721	0.05218	0.0475	0.03882	0.05764	0.05182	0.06256	0.05568	0.05967	0.05649	0.07155	0.05818	0.06585	0.05649	0.07264	0.0734	0.06388	0.07622	0.06785	0.07092	0.05498	0.04921	0.05692	0.04703	0.07622	0.05785	0.07471	0.06732
930.854	0.01041	0.00116	0.00296	0.01685	0.00228	0.02137	0.01741	0.01143	0.00891	0.00938	0.01168	0.01803	0.02824	0.02471	0.01728	0.03697	0.02711	0.0389	0.03228	0.03473	0.03825	0.03198	0.05734	0.051	0.04425	0.06131	0.06013	0.06698	0.05275	0.06923	0.05757	0.07975	0.05764	0.07568	0.06017	0.08209	0.07678	0.0735	0.07583	0.07082	0.07248	0.06305	0.05176	0.05953	0.0502	0.07276	0.06533	0.0767	0.07403
929.568	0.01312	0.00585	0.00797	0.02075	0.00211	0.01906	0.02287	0.01289	0.01861	0.01003	0.01454	0.02503	0.03586	0.02922	0.02136	0.04078	0.03232	0.04239	0.03536	0.04114	0.0389	0.03735	0.0595	0.05611	0.04904	0.0627	0.06592	0.07066	0.05155	0.07781	0.05803	0.08345	0.06069	0.0845	0.06105	0.08594	0.07525	0.08543	0.07516	0.07703	0.07407	0.06999	0.05853	0.06024	0.05486	0.06917	0.07355	0.07806	0.08062
928.282	0.01166	0.00854	0.01419	0.01812	0.00239	0.01437	0.0242	0.01427	0.02375	0.01063	0.01893	0.0314	0.03622	0.03219	0.02387	0.03942	0.03719	0.04389	0.03874	0.04727	0.0381	0.03963	0.05743	0.06249	0.05441	0.06135	0.0663	0.07188	0.05194	0.08278	0.05713	0.08028	0.0648	0.08821	0.05893	0.08125	0.06918	0.09266	0.07292	0.08371	0.0729	0.07225	0.06394	0.06105	0.06017	0.06811	0.0783	0.07975	0.0837
926.997	0.00674	0.00841	0.01967	0.01004	0.0033	0.01055	0.02096	0.01417	0.0232	0.01023	0.02197	0.0356	0.03109	0.03385	0.02379	0.0367	0.04058	0.04161	0.04159	0.05067	0.03936	0.03817	0.05228	0.06905	0.06037	0.0586	0.06287	0.07057	0.05296	0.08496	0.0565	0.07431	0.06691	0.08588	0.05877	0.07194	0.06358	0.0922	0.06963	0.08813	0.06808	0.07089	0.06423	0.06335	0.06467	0.0706	0.07963	0.0819	0.08342
925.711	0.00122	0.00583	0.02344	0.00241	0.00538	0.00922	0.01554	0.01106	0.02133	0.00718	0.02251	0.03787	0.02495	0.035	0.02212	0.0363	0.04261	0.03629	0.04288	0.05013	0.04257	0.0359	0.04704	0.07442	0.06383	0.05708	0.06018	0.06875	0.05461	0.08635	0.05769	0.07135	0.06703	0.08118	0.06586	0.06529	0.06463	0.08661	0.06837	0.09026	0.06246	0.06938	0.06081	0.06659	0.06728	0.07561	0.07982	0.08408	0.08191
924.425	-0.00273	0.00172	0.02332	-0.00062	0.00837	0.00908	0.01079	0.00525	0.02125	0.00149	0.02098	0.0384	0.0208	0.03574	0.02066	0.03753	0.04264	0.0308	0.04112	0.04481	0.04468	0.0355	0.04327	0.07708	0.06099	0.05763	0.06011	0.0679	0.05749	0.08578	0.05931	0.07193	0.06715	0.07771	0.0785	0.06473	0.07319	0.07958	0.0703	0.09028	0.05959	0.06894	0.0567	0.06801	0.0673	0.08057	0.07864	0.08534	0.07968
923.14	-0.00467	-0.00288	0.01702	-0.00054	0.0106	0.00788	0.00785	-0.00033	0.02092	-0.00423	0.01796	0.03617	0.01912	0.035	0.02079	0.03663	0.03936	0.02696	0.03662	0.03601	0.04363	0.03679	0.03964	0.0762	0.05272	0.05838	0.05946	0.06717	0.06158	0.08007	0.05909	0.07158	0.068	0.07575	0.08832	0.06795	0.08322	0.07364	0.07266	0.08664	0.06064	0.06796	0.05281	0.06509	0.06431	0.0827	0.07421	0.08498	0.07593
921.854	-0.0048	-0.00636	0.00612	-0.00056	0.0108	0.00505	0.00672	-0.00171	0.01735	-0.00645	0.01398	0.03085	0.01916	0.0317	0.0229	0.03187	0.0338	0.02434	0.03211	0.02856	0.0404	0.03824	0.0343	0.07262	0.04499	0.05736	0.05439	0.06476	0.06598	0.0697	0.05737	0.06734	0.06818	0.07442	0.08889	0.07078	0.08744	0.07053	0.07263	0.07891	0.0643	0.06523	0.04961	0.05874	0.05916	0.08027	0.06731	0.08299	0.0714
920.568	-0.00344	-0.0069	-0.00407	-0.00079	0.00961	0.00186	0.00743	0.00307	0.01128	-0.0037	0.00979	0.02437	0.01969	0.02611	0.02576	0.02545	0.02926	0.0221	0.02922	0.02647	0.03759	0.03943	0.0277	0.06777	0.04292	0.05498	0.04615	0.06021	0.0695	0.05973	0.05596	0.06105	0.06574	0.07368	0.08172	0.07103	0.08387	0.07023	0.07081	0.07016	0.0678	0.06158	0.04936	0.05274	0.05434	0.07325	0.06115	0.0795	0.06823
919.282	-0.00206	-0.00461	-0.00989	0.00036	0.00829	-0.00055	0.00921	0.01122	0.00577	0.00136	0.00588	0.01937	0.01866	0.01955	0.02695	0.01997	0.02684	0.02033	0.02627	0.02747	0.03654	0.04052	0.02195	0.06115	0.04597	0.0528	0.03986	0.05477	0.07072	0.05398	0.05477	0.05541	0.06042	0.07283	0.07257	0.06853	0.07513	0.06952	0.06905	0.06314	0.06806	0.05841	0.05294	0.04993	0.05167	0.06336	0.05717	0.0739	0.06654
917.997	-0.00239	-0.00222	-0.01241	0.00236	0.00736	-0.00245	0.01012	0.01633	0.00271	0.00385	0.00262	0.0166	0.01426	0.01345	0.02522	0.01524	0.02388	0.01938	0.02165	0.0254	0.03548	0.04035	0.01912	0.05102	0.04979	0.05106	0.0378	0.0501	0.06812	0.05125	0.05272	0.04993	0.055	0.06953	0.06527	0.06393	0.06381	0.06457	0.06679	0.0566	0.06384	0.05635	0.05644	0.05002	0.04997	0.0534	0.05382	0.06565	0.06381
916.711	-0.00339	-0.00183	-0.01358	0.00337	0.00743	-0.0038	0.00937	0.01427	0.00314	0.00238	0.00175	0.01558	0.00716	0.00953	0.02258	0.00988	0.01921	0.0197	0.01806	0.01916	0.03172	0.03759	0.02156	0.03884	0.05166	0.04906	0.03712	0.04771	0.06205	0.04901	0.05136	0.04319	0.05419	0.06349	0.06149	0.05906	0.05245	0.05606	0.06242	0.04918	0.05771	0.05608	0.05492	0.05147	0.0471	0.04608	0.05049	0.05595	0.05944
915.425	-0.00059	-0.00207	-0.01176	0.0038	0.01018	-0.00252	0.0095	0.00786	0.00828	0.00166	0.00595	0.0169	0.0011	0.01026	0.02303	0.00495	0.01702	0.02258	0.02023	0.01552	0.02656	0.03361	0.03157	0.03056	0.05238	0.04741	0.03523	0.04883	0.05666	0.04794	0.05427	0.03692	0.06014	0.05912	0.06293	0.05731	0.04539	0.04994	0.05724	0.04464	0.05435	0.05877	0.04921	0.05399	0.04381	0.04302	0.04989	0.04792	0.05793
914.14	0.00891	-0.00031	-0.0047	0.0055	0.01631	0.00305	0.01397	0.00351	0.01704	0.00685	0.0152	0.02162	-0.00041	0.01637	0.02823	0.00389	0.02195	0.02879	0.02894	0.02108	0.0258	0.03132	0.04732	0.0306	0.05304	0.04728	0.03378	0.05296	0.05701	0.04935	0.06167	0.03476	0.06797	0.06109	0.06962	0.06086	0.04578	0.05163	0.05487	0.04786	0.05546	0.06387	0.04469	0.0574	0.04317	0.04389	0.0542	0.0446	0.06369
912.854	0.02083	0.00293	0.00437	0.0077	0.02278	0.01019	0.0218	0.00369	0.02377	0.01642	0.02459	0.02791	0.0019	0.0238	0.03479	0.00848	0.03156	0.03537	0.0392	0.03396	0.03244	0.03042	0.06013	0.03601	0.05213	0.04762	0.03469	0.05651	0.06287	0.05034	0.06832	0.03708	0.0687	0.06792	0.07683	0.06698	0.05095	0.05973	0.05606	0.05661	0.05678	0.06707	0.04338	0.05907	0.04546	0.04649	0.0605	0.04626	0.07334
911.568	0.02589	0.00385	0.00836	0.00695	0.02422	0.01306	0.02654	0.00506	0.02239	0.02347	0.02822	0.03088	0.00385	0.02595	0.03669	0.01632	0.03707	0.03642	0.04468	0.04481	0.04137	0.02706	0.06073	0.03927	0.04692	0.04524	0.03529	0.05501	0.06776	0.04623	0.06889	0.03985	0.05976	0.07277	0.07767	0.06912	0.05439	0.06643	0.05679	0.0623	0.05235	0.06306	0.04176	0.05555	0.04697	0.04821	0.06291	0.05013	0.07747
910.282	0.01881	-2e-05	0.00431	0.00153	0.01765	0.00858	0.02194	0.00334	0.01268	0.02339	0.02451	0.02751	0.00225	0.02041	0.03068	0.02259	0.03184	0.02872	0.04207	0.04513	0.04384	0.01917	0.04857	0.03625	0.03717	0.03836	0.03143	0.04744	0.06567	0.03731	0.06338	0.03936	0.04813	0.07055	0.06952	0.06303	0.05248	0.06468	0.053	0.05936	0.04182	0.05099	0.03636	0.04706	0.04486	0.04781	0.05923	0.05264	0.07127
908.997	0.00402	-0.00679	-0.00364	-0.0057	0.00542	-0.00063	0.00874	-0.00228	0.00052	0.0176	0.01659	0.02059	-0.00183	0.01168	0.01911	0.02385	0.01806	0.01556	0.03241	0.03448	0.03675	0.01004	0.032	0.02926	0.02709	0.02903	0.02365	0.03724	0.05729	0.02939	0.05569	0.03686	0.04222	0.06245	0.05631	0.05135	0.04715	0.0546	0.04575	0.05002	0.03164	0.03646	0.02822	0.03839	0.04117	0.04608	0.05305	0.05229	0.0601
907.711	-0.00888	-0.01214	-0.00918	-0.00935	-0.00607	-0.00919	-0.00517	-0.00917	-0.00719	0.01037	0.00922	0.01613	-0.0038	0.00659	0.00833	0.02104	0.00508	0.00462	0.02119	0.02018	0.02546	0.00544	0.02035	0.02369	0.0227	0.02205	0.01768	0.02908	0.04834	0.02756	0.04914	0.03732	0.04408	0.05423	0.04484	0.04174	0.04268	0.04267	0.04089	0.03988	0.02876	0.02775	0.02159	0.03411	0.04016	0.04531	0.04922	0.0506	0.05277
906.425	-0.01452	-0.01394	-0.00973	-0.00647	-0.01095	-0.01361	-0.01214	-0.01395	-0.00751	0.00469	0.00584	0.01655	0.0005	0.00797	0.0039	0.01822	0.00109	0.00185	0.01541	0.01029	0.01693	0.00838	0.017	0.02312	0.02563	0.02126	0.01886	0.02482	0.04371	0.03139	0.04482	0.04329	0.04944	0.05113	0.03975	0.04002	0.04172	0.03506	0.04312	0.03247	0.03366	0.02933	0.01967	0.03397	0.04313	0.04725	0.04909	0.05015	0.05218
905.14	-0.01539	-0.01362	-0.00705	0.00051	-0.00759	-0.01393	-0.01055	-0.01465	-0.00229	0.00175	0.00693	0.01836	0.01085	0.01325	0.00686	0.01754	0.00652	0.00724	0.01738	0.00794	0.01319	0.0174	0.01931	0.02708	0.03033	0.02634	0.02782	0.02344	0.04485	0.03678	0.04321	0.05144	0.05334	0.05365	0.04166	0.04564	0.04432	0.03294	0.05143	0.029	0.04045	0.0384	0.02261	0.03499	0.04812	0.0509	0.05107	0.05167	0.05488
903.854	-0.01627	-0.01291	-0.00397	0.00641	0.00122	-0.0119	-0.0034	-0.01144	0.00441	0.0024	0.01066	0.01746	0.02283	0.01795	0.01413	0.01713	0.01571	0.01601	0.02253	0.01188	0.01252	0.02891	0.02328	0.03207	0.03003	0.0332	0.04071	0.02423	0.05151	0.04151	0.04514	0.05674	0.05377	0.0575	0.04852	0.05404	0.04941	0.03462	0.06096	0.03037	0.04367	0.04798	0.02904	0.03683	0.05387	0.05359	0.05452	0.05395	0.05806
902.568	-0.01728	-0.01129	-0.00158	0.00871	0.01085	-0.00887	0.00527	-0.00611	0.00891	0.00686	0.01493	0.01431	0.03184	0.01887	0.02169	0.0146	0.02383	0.02302	0.02493	0.01939	0.01332	0.03935	0.02665	0.03501	0.02438	0.03766	0.05155	0.02789	0.06212	0.04653	0.0506	0.0586	0.05101	0.05769	0.05733	0.06142	0.05585	0.03961	0.06764	0.03671	0.04311	0.05295	0.03793	0.0418	0.06023	0.0541	0.06008	0.05619	0.06248
901.282	-0.01489	-0.00788	0.00065	0.00931	0.01724	-0.00542	0.0116	-0.0007	0.00947	0.01311	0.01843	0.01242	0.03615	0.01519	0.0268	0.01052	0.02983	0.02582	0.02379	0.02646	0.01509	0.04574	0.02819	0.03623	0.0187	0.03883	0.05535	0.03398	0.07241	0.05218	0.05729	0.06003	0.04659	0.05321	0.06456	0.06613	0.06212	0.04873	0.06952	0.04605	0.04188	0.0531	0.04811	0.04976	0.06457	0.0535	0.06677	0.05875	0.06832
899.997	-0.00806	-0.00386	0.00315	0.01092	0.01843	-0.00218	0.01323	0.00379	0.00689	0.01714	0.01993	0.01398	0.03596	0.00895	0.02828	0.00734	0.03325	0.02466	0.02316	0.02826	0.01743	0.04631	0.02736	0.03887	0.01743	0.03857	0.05116	0.03959	0.07675	0.05572	0.06152	0.06195	0.04323	0.0475	0.06664	0.0677	0.06648	0.06103	0.06602	0.05536	0.04238	0.05139	0.05702	0.05661	0.06247	0.05274	0.07124	0.06186	0.07266
898.711	-0.00098	-0.00144	0.00507	0.01339	0.01487	0.00015	0.01125	0.00741	0.00369	0.01585	0.01825	0.01833	0.03171	0.00396	0.02604	0.0067	0.03261	0.0213	0.02686	0.02296	0.02036	0.04115	0.02576	0.04482	0.02112	0.03842	0.04247	0.04206	0.07275	0.05424	0.06101	0.06201	0.04352	0.04473	0.06204	0.06697	0.06846	0.07247	0.05875	0.06313	0.04491	0.05068	0.06205	0.05895	0.05422	0.05155	0.07074	0.06489	0.07373
897.425	0.00089	-0.00159	0.00507	0.01403	0.00877	0.00146	0.00882	0.01024	0.00211	0.00989	0.01419	0.02334	0.02479	0.00274	0.0211	0.00898	0.02896	0.01836	0.03543	0.01448	0.02483	0.03186	0.02637	0.05188	0.02755	0.03805	0.03437	0.04229	0.0636	0.04893	0.05677	0.05879	0.04789	0.04668	0.05342	0.06623	0.06959	0.07829	0.05216	0.06952	0.04826	0.05161	0.06332	0.05813	0.04698	0.05017	0.06567	0.06705	0.07464
896.14	-0.0037	-0.00432	0.00203	0.0105	0.00232	0.00166	0.00646	0.01126	0.00229	0.00278	0.01071	0.02693	0.018	0.00404	0.01543	0.01321	0.02634	0.01789	0.04539	0.00893	0.03113	0.02078	0.02938	0.05511	0.03312	0.03657	0.0307	0.04314	0.0547	0.04381	0.05214	0.05426	0.05356	0.05196	0.04653	0.06682	0.07132	0.07666	0.05013	0.0742	0.05059	0.05189	0.06324	0.05764	0.04773	0.05	0.05872	0.06779	0.07951
894.854	-0.0111	-0.0093	-0.00488	0.00285	-0.00387	-0.00013	0.00166	0.00883	0.00255	-0.00261	0.0099	0.02829	0.01383	0.00462	0.01159	0.01648	0.02612	0.01943	0.05027	0.00917	0.0371	0.01092	0.03089	0.0516	0.0342	0.03444	0.03243	0.04544	0.04927	0.0412	0.04967	0.05114	0.05643	0.05684	0.0459	0.06697	0.07278	0.07031	0.05236	0.07606	0.05117	0.04855	0.06346	0.05819	0.05633	0.0517	0.05309	0.06702	0.08732
893.568	-0.01682	-0.01405	-0.01466	-0.00603	-0.00977	-0.00364	-0.00549	0.00345	0.00219	-0.00497	0.01118	0.02843	0.01349	0.00419	0.01245	0.01606	0.02525	0.02109	0.04602	0.01424	0.03995	0.00626	0.02841	0.04416	0.03004	0.03416	0.03824	0.04794	0.04784	0.041	0.04974	0.05076	0.05574	0.05838	0.05233	0.06443	0.07227	0.0651	0.05649	0.07553	0.05218	0.04305	0.06437	0.05834	0.06686	0.05463	0.05198	0.06664	0.09349
892.282	-0.01859	-0.01355	-0.02228	-0.01152	-0.013	-0.00512	-0.00934	-0.00015	0.00351	-0.00262	0.01353	0.02894	0.01761	0.00697	0.01984	0.0137	0.02285	0.02355	0.03696	0.02229	0.04025	0.01054	0.02582	0.0399	0.02474	0.03913	0.04686	0.0508	0.05085	0.04408	0.05232	0.05436	0.05637	0.05849	0.06423	0.06084	0.07078	0.06664	0.06285	0.07522	0.05737	0.04211	0.06758	0.05928	0.07467	0.0596	0.0576	0.07085	0.09756
890.997	-0.01707	-0.0051	-0.02122	-0.01013	-0.00985	-0.00031	-0.00422	0.00335	0.00947	0.00641	0.01742	0.03021	0.02533	0.01679	0.03174	0.015	0.02396	0.03037	0.03268	0.03213	0.04174	0.02387	0.02936	0.04445	0.02453	0.05029	0.05813	0.0563	0.05899	0.0523	0.05864	0.06269	0.06423	0.06295	0.07877	0.0609	0.07169	0.07603	0.0733	0.07708	0.06795	0.05073	0.07509	0.06508	0.08009	0.06917	0.06857	0.08221	0.10465
889.711	-0.01493	0.00682	-0.01038	-0.00272	-0.00072	0.00928	0.00856	0.01319	0.01946	0.02063	0.02308	0.0315	0.03278	0.03154	0.04204	0.02266	0.03287	0.04276	0.03787	0.04282	0.04651	0.04058	0.04039	0.05685	0.03229	0.06346	0.07069	0.06499	0.07051	0.06451	0.06937	0.07311	0.07887	0.07422	0.09127	0.06685	0.07676	0.08822	0.08589	0.07996	0.08059	0.06537	0.08521	0.07677	0.08519	0.08279	0.07959	0.09721	0.11703
888.425	-0.01414	0.01435	0.00406	0.00614	0.0083	0.01671	0.0219	0.02256	0.02958	0.03374	0.02892	0.03285	0.03617	0.04472	0.04634	0.03301	0.04664	0.05646	0.04859	0.0538	0.0532	0.05322	0.05507	0.07086	0.04541	0.07214	0.07997	0.07407	0.08056	0.0757	0.08213	0.08054	0.09293	0.08734	0.09729	0.07581	0.08444	0.09669	0.09534	0.08145	0.09101	0.07778	0.09255	0.08941	0.09051	0.09444	0.08644	0.10891	0.12887
887.14	-0.0134	0.01537	0.015	0.01258	0.01211	0.01767	0.03028	0.02699	0.03746	0.03971	0.03361	0.03525	0.03656	0.05248	0.0469	0.04065	0.05854	0.06557	0.05888	0.06486	0.06029	0.05962	0.06974	0.08126	0.0589	0.07379	0.08163	0.08104	0.08528	0.0817	0.09263	0.08323	0.0997	0.09534	0.09733	0.08309	0.09197	0.10023	0.09954	0.08139	0.09863	0.08547	0.09373	0.09712	0.0963	0.09813	0.09025	0.11449	0.13263
885.854	-0.00917	0.01579	0.02063	0.01634	0.01262	0.01553	0.03385	0.02928	0.04398	0.0387	0.03814	0.03887	0.03854	0.05679	0.04929	0.04424	0.0649	0.06817	0.06724	0.07478	0.06803	0.06376	0.08316	0.08729	0.06977	0.07188	0.0767	0.08691	0.08538	0.08306	0.09856	0.08505	0.09972	0.09756	0.09705	0.08693	0.09721	0.10299	0.10152	0.08242	0.10609	0.09371	0.09068	0.0992	0.10374	0.09448	0.09512	0.11715	0.12861
884.568	-0.00032	0.02196	0.02324	0.01921	0.01481	0.0169	0.03527	0.03389	0.04971	0.03592	0.04347	0.04188	0.04404	0.06085	0.05528	0.04642	0.06624	0.06662	0.07502	0.08094	0.07575	0.06939	0.0941	0.08991	0.07806	0.0711	0.07027	0.09394	0.08422	0.0836	0.10097	0.09026	0.09861	0.09962	0.10075	0.08936	0.09902	0.10811	0.10438	0.08667	0.11472	0.10635	0.08744	0.09917	0.11231	0.08902	0.10245	0.12017	0.12383
883.283	0.00866	0.03285	0.02379	0.02157	0.01832	0.02324	0.03487	0.0392	0.0521	0.03465	0.04687	0.04206	0.04948	0.06329	0.06037	0.04913	0.064	0.06309	0.08074	0.08167	0.08001	0.07441	0.09998	0.08837	0.08368	0.07164	0.06502	0.10056	0.08297	0.08575	0.10138	0.09807	0.0996	0.10516	0.10654	0.09232	0.09752	0.11321	0.10703	0.09228	0.12154	0.11881	0.0857	0.09918	0.11782	0.08478	0.10891	0.12213	0.12216
881.997	0.0114	0.04067	0.02051	0.02173	0.01778	0.02902	0.03104	0.03905	0.04886	0.03327	0.04394	0.03955	0.04975	0.05971	0.05918	0.05175	0.0597	0.05755	0.08019	0.07816	0.07783	0.07359	0.09964	0.08157	0.0843	0.07004	0.06	0.1017	0.08021	0.08865	0.09948	0.10409	0.10042	0.11116	0.10997	0.09438	0.09434	0.11364	0.10658	0.09476	0.12186	0.12289	0.08485	0.09847	0.11669	0.08074	0.11049	0.11989	0.12089
880.711	0.00684	0.03901	0.01274	0.01892	0.0115	0.02808	0.02452	0.031	0.04216	0.02984	0.0351	0.03716	0.04384	0.05024	0.05196	0.05383	0.05639	0.05053	0.07264	0.07309	0.0706	0.06603	0.09581	0.07168	0.07839	0.06542	0.05632	0.09512	0.07604	0.09077	0.09567	0.10589	0.09754	0.11271	0.11045	0.09341	0.09219	0.10885	0.10325	0.0931	0.11509	0.11685	0.08521	0.0973	0.1115	0.07724	0.10802	0.11456	0.11765
879.425	0.00031	0.02926	0.00404	0.01518	0.00503	0.02094	0.0194	0.0196	0.0368	0.02636	0.0271	0.03779	0.03554	0.04161	0.04447	0.05644	0.05715	0.045	0.06356	0.06838	0.06293	0.05716	0.09244	0.064	0.06911	0.0626	0.05887	0.08518	0.07341	0.09275	0.09298	0.10457	0.09145	0.10947	0.1108	0.0909	0.0934	0.10269	0.1005	0.09214	0.10699	0.10663	0.08849	0.0988	0.10848	0.07807	0.10702	0.11179	0.11528
878.14	-0.00336	0.01801	-0.00049	0.01264	0.00414	0.01366	0.0184	0.01091	0.03434	0.02646	0.02599	0.04077	0.02921	0.03961	0.04132	0.05885	0.06071	0.04299	0.05888	0.06418	0.05807	0.05245	0.08929	0.06217	0.06227	0.06675	0.0692	0.07787	0.07387	0.09545	0.09344	0.10175	0.08583	0.1054	0.11127	0.09014	0.09748	0.09732	0.10051	0.09598	0.10446	0.09789	0.09396	0.10466	0.10922	0.08468	0.11122	0.1151	0.1163
876.854	-0.00562	0.00926	0	0.01016	0.00783	0.00984	0.01912	0.00613	0.0313	0.03086	0.03035	0.04123	0.02549	0.04185	0.04059	0.05608	0.06112	0.04201	0.05849	0.05917	0.05535	0.05162	0.0814	0.06395	0.06051	0.07583	0.08023	0.0738	0.07494	0.09644	0.0938	0.0975	0.08196	0.10263	0.10766	0.09048	0.10034	0.09012	0.10105	0.10089	0.10804	0.09091	0.09677	0.11045	0.10842	0.0916	0.11743	0.12084	0.11676
875.568	-0.01064	0.00195	0.00142	0.00549	0.01104	0.00763	0.01764	0.00228	0.02484	0.03744	0.03337	0.03561	0.02283	0.04165	0.03714	0.04416	0.05459	0.03865	0.05836	0.05259	0.05225	0.05098	0.06627	0.06383	0.06202	0.08148	0.08324	0.06894	0.07415	0.09225	0.08925	0.09208	0.07763	0.09944	0.09749	0.08837	0.09788	0.07918	0.09879	0.09956	0.11188	0.08401	0.09371	0.10936	0.10203	0.09273	0.11892	0.12292	0.11157
874.283	-0.01807	-0.00547	0.00039	0.00034	0.01216	0.00495	0.01473	-0.00213	0.01791	0.04398	0.03032	0.0284	0.02263	0.03719	0.0317	0.0268	0.04538	0.03525	0.0574	0.04644	0.04824	0.0492	0.04929	0.06039	0.06387	0.07846	0.07829	0.06128	0.07351	0.08384	0.0807	0.08769	0.07281	0.09476	0.08595	0.08381	0.09095	0.0682	0.09424	0.09181	0.11082	0.07839	0.08894	0.10151	0.09409	0.0901	0.11333	0.12244	0.10284
872.997	-0.02301	-0.01189	-0.00173	-0.00018	0.01421	0.00317	0.01567	-0.00489	0.01603	0.04814	0.02198	0.03026	0.0292	0.03267	0.0325	0.01298	0.04202	0.03905	0.05831	0.04426	0.04527	0.04776	0.0393	0.05876	0.06435	0.07056	0.07225	0.05378	0.07638	0.0753	0.07399	0.08661	0.0726	0.09209	0.08299	0.08085	0.08481	0.06211	0.09113	0.08527	0.10531	0.07726	0.0893	0.09528	0.09232	0.09088	0.10402	0.12799	0.09679
871.711	-0.02258	-0.01606	-0.00228	0.00555	0.01866	0.00357	0.02293	-0.00408	0.01945	0.04691	0.01212	0.04637	0.04234	0.0306	0.04499	0.00748	0.04746	0.05282	0.06143	0.04655	0.04461	0.04681	0.03984	0.06358	0.06261	0.06494	0.06847	0.05037	0.08128	0.06721	0.07191	0.08756	0.08078	0.09588	0.0931	0.08086	0.08305	0.05989	0.09104	0.08526	0.09808	0.08082	0.09416	0.09657	0.09879	0.09632	0.09394	0.14399	0.0946
870.425	-0.01924	-0.01956	-0.00215	0.01225	0.02168	0.0039	0.03121	-0.00167	0.02145	0.03935	0.00401	0.06755	0.05328	0.02847	0.06247	0.00706	0.0551	0.06913	0.06246	0.04891	0.04478	0.04434	0.04666	0.07142	0.05838	0.06304	0.0643	0.05149	0.08255	0.05675	0.0708	0.08584	0.09254	0.1046	0.10852	0.08021	0.08383	0.05665	0.09123	0.08946	0.08961	0.08468	0.09457	0.10072	0.10734	0.09923	0.08265	0.1619	0.0923
869.14	-0.01666	-0.0243	-0.00358	0.01329	0.01898	0.00183	0.03206	-0.00057	0.01638	0.02881	-0.00036	0.07695	0.05248	0.02456	0.07149	0.00689	0.05655	0.07667	0.05811	0.04685	0.04401	0.03992	0.05322	0.07428	0.0527	0.06094	0.05799	0.05469	0.07768	0.0453	0.06691	0.07913	0.0983	0.11074	0.11548	0.07642	0.08349	0.05217	0.08879	0.09371	0.07993	0.08443	0.08511	0.0993	0.11027	0.09444	0.0707	0.16724	0.08909
867.854	-0.01546	-0.02836	-0.00526	0.00765	0.0126	-0.00032	0.02373	0.00023	0.007	0.02084	0.00045	0.06819	0.04028	0.02244	0.06675	0.00743	0.05191	0.07205	0.05116	0.0416	0.04343	0.03634	0.0564	0.06997	0.04868	0.05611	0.05231	0.05815	0.07041	0.04003	0.062	0.07184	0.09505	0.10868	0.10865	0.07208	0.08184	0.05168	0.08453	0.09808	0.07271	0.081	0.07165	0.09189	0.10623	0.08657	0.06309	0.15564	0.08997
866.568	-0.0137	-0.02706	-0.00325	0.00047	0.00953	0.00284	0.01421	0.0043	0.00119	0.0192	0.00689	0.05189	0.02604	0.02719	0.05631	0.01307	0.04938	0.0628	0.04795	0.03954	0.04602	0.03649	0.05724	0.06488	0.04989	0.05081	0.05106	0.06232	0.06583	0.04616	0.06051	0.07157	0.08994	0.10137	0.09653	0.07117	0.08222	0.05827	0.08209	0.10448	0.07392	0.08019	0.06446	0.08583	0.10116	0.08473	0.06564	0.13809	0.09921
865.283	-0.00968	-0.0187	0.00352	-0.00221	0.01337	0.01317	0.0125	0.0119	0.00251	0.02328	0.01699	0.04056	0.01775	0.03832	0.04987	0.02525	0.05459	0.05762	0.05189	0.04554	0.05282	0.04037	0.05844	0.06486	0.05668	0.0487	0.05524	0.06801	0.06467	0.06024	0.06324	0.08031	0.09012	0.09613	0.08938	0.07375	0.08703	0.06839	0.08459	0.1114	0.08547	0.08612	0.06704	0.08578	0.10121	0.09272	0.07893	0.12799	0.11414
863.997	-0.00347	-0.00754	0.01156	0.00167	0.02027	0.02588	0.01905	0.01881	0.00697	0.02926	0.02648	0.0358	0.01593	0.0494	0.04797	0.03947	0.06391	0.05748	0.06017	0.05779	0.06182	0.04593	0.06169	0.06804	0.06497	0.05057	0.06356	0.07357	0.0641	0.07328	0.06685	0.09156	0.09344	0.0955	0.08751	0.07655	0.09462	0.07701	0.09238	0.1146	0.1016	0.09635	0.07427	0.08931	0.10586	0.10669	0.09704	0.12834	0.12709
862.711	0.00325	0.00046	0.01685	0.00957	0.02465	0.03393	0.02691	0.02194	0.00931	0.03395	0.03179	0.03333	0.01687	0.055	0.04531	0.05004	0.06987	0.05857	0.06648	0.06978	0.07065	0.05184	0.06656	0.06919	0.07047	0.05494	0.0742	0.07546	0.06342	0.07968	0.06934	0.09819	0.0928	0.09692	0.08558	0.07816	0.10045	0.08416	0.10343	0.11242	0.11264	0.10555	0.0803	0.09257	0.11008	0.12	0.11229	0.13279	0.13299
861.425	0.00837	0.00345	0.01794	0.0165	0.02559	0.03484	0.02948	0.02267	0.00922	0.03668	0.03329	0.03171	0.01805	0.05519	0.03929	0.05582	0.06987	0.06016	0.06669	0.07607	0.07797	0.05793	0.07106	0.06718	0.07255	0.06046	0.08447	0.07219	0.06557	0.08031	0.07288	0.10062	0.0863	0.09873	0.08251	0.08118	0.10061	0.0926	0.11479	0.1073	0.11273	0.11206	0.08523	0.09466	0.11126	0.12741	0.12001	0.13447	0.13327
860.14	0.01129	0.0045	0.01566	0.01873	0.02572	0.03252	0.02531	0.02381	0.01015	0.0378	0.03492	0.03145	0.02012	0.05309	0.03236	0.05983	0.06729	0.06519	0.06245	0.07617	0.08224	0.06376	0.07328	0.0654	0.07298	0.06571	0.09072	0.06658	0.07189	0.07896	0.08039	0.10439	0.0791	0.10158	0.08199	0.08847	0.09512	0.1019	0.12399	0.10266	0.10456	0.11821	0.09303	0.09636	0.11122	0.12669	0.12046	0.13193	0.13267
858.854	0.01396	0.0078	0.01228	0.01756	0.0268	0.03254	0.01756	0.02573	0.01437	0.0378	0.04031	0.03099	0.02558	0.05086	0.0288	0.06441	0.06594	0.074	0.05942	0.07376	0.08199	0.06843	0.07349	0.06758	0.07306	0.06851	0.09121	0.0635	0.07798	0.07882	0.09097	0.11199	0.07686	0.10475	0.08595	0.09846	0.08867	0.10794	0.12958	0.10081	0.09616	0.125	0.1049	0.09905	0.11219	0.12046	0.11753	0.12818	0.13359
857.568	0.01874	0.01525	0.01119	0.0188	0.02944	0.03681	0.01157	0.02719	0.02119	0.0385	0.04947	0.02927	0.03606	0.04954	0.03167	0.06884	0.06697	0.08166	0.06175	0.07288	0.07855	0.07195	0.07459	0.07512	0.07437	0.06866	0.08881	0.06636	0.07831	0.08194	0.1	0.1201	0.08108	0.10613	0.09265	0.10628	0.0868	0.10866	0.13083	0.10343	0.09345	0.13016	0.11692	0.10531	0.11444	0.11541	0.1159	0.12661	0.13493
856.283	0.02498	0.02543	0.01555	0.02714	0.03494	0.04262	0.0118	0.02832	0.02886	0.04274	0.0586	0.02926	0.0498	0.05038	0.04139	0.07188	0.07035	0.08378	0.06875	0.07468	0.07621	0.07551	0.07895	0.08651	0.07979	0.07005	0.08876	0.07514	0.07463	0.08921	0.10336	0.12356	0.08959	0.10645	0.10059	0.10977	0.09115	0.10752	0.12808	0.11076	0.09712	0.13181	0.12425	0.11665	0.11816	0.11693	0.11807	0.1288	0.13593
854.997	0.02904	0.03437	0.02555	0.04064	0.04326	0.04565	0.01779	0.03085	0.03583	0.05027	0.06202	0.03388	0.06154	0.0536	0.0545	0.07343	0.07564	0.08207	0.07597	0.07623	0.07799	0.07922	0.08465	0.09727	0.08966	0.07644	0.09331	0.08552	0.07455	0.09916	0.10061	0.11974	0.09849	0.10877	0.10968	0.11099	0.09831	0.10908	0.12355	0.11877	0.1048	0.13116	0.12593	0.13021	0.12344	0.1242	0.12324	0.13441	0.13827
853.711	0.02806	0.03788	0.03697	0.0509	0.04981	0.04347	0.02343	0.03505	0.04009	0.05589	0.05604	0.04062	0.06605	0.05689	0.06476	0.07276	0.08045	0.08058	0.07919	0.07267	0.08241	0.08059	0.08677	0.10198	0.09808	0.08549	0.09898	0.09042	0.08152	0.1078	0.09446	0.10936	0.10373	0.11225	0.1182	0.1108	0.10377	0.11331	0.12029	0.12061	0.11346	0.13019	0.12362	0.14052	0.12773	0.13158	0.12851	0.14114	0.14271
852.425	0.02303	0.03477	0.04359	0.04999	0.04826	0.03717	0.02324	0.03777	0.03978	0.05469	0.04255	0.04429	0.06228	0.05789	0.06763	0.06791	0.08052	0.07947	0.07776	0.0626	0.08557	0.07695	0.08354	0.09818	0.0971	0.09039	0.09987	0.08591	0.09117	0.11186	0.08869	0.09595	0.10404	0.11121	0.12208	0.10705	0.10664	0.11675	0.11997	0.11416	0.11965	0.12898	0.1181	0.14517	0.12743	0.13518	0.13151	0.14519	0.14685
851.14	0.01778	0.02768	0.04171	0.0383	0.03792	0.03049	0.01882	0.03457	0.03626	0.04775	0.02789	0.04334	0.05368	0.05738	0.06404	0.05901	0.0733	0.07564	0.0744	0.05144	0.08529	0.06924	0.07861	0.08851	0.08521	0.08832	0.09401	0.076	0.09717	0.11235	0.08655	0.08516	0.10284	0.10311	0.11831	0.09946	0.11033	0.11751	0.12221	0.10583	0.12076	0.12626	0.11007	0.14657	0.12328	0.13651	0.1322	0.14278	0.14827
849.854	0.01556	0.02051	0.03273	0.02479	0.02598	0.02683	0.01617	0.0251	0.03476	0.04064	0.01739	0.04053	0.04494	0.05826	0.05915	0.05043	0.06127	0.06795	0.0719	0.04755	0.08248	0.06173	0.07628	0.07908	0.06931	0.08409	0.08594	0.0693	0.09791	0.11303	0.08829	0.0821	0.10521	0.09475	0.10747	0.09211	0.11857	0.11676	0.12471	0.10374	0.11861	0.12156	0.10263	0.14817	0.12084	0.13889	0.13231	0.13311	0.14825
848.568	0.01606	0.01522	0.02097	0.01853	0.01984	0.02618	0.01758	0.01524	0.03893	0.03697	0.01181	0.03804	0.03839	0.06109	0.05732	0.04722	0.05033	0.05852	0.07037	0.05361	0.07915	0.05737	0.07647	0.07478	0.0573	0.08285	0.08209	0.0702	0.09548	0.11458	0.0898	0.08705	0.11153	0.09608	0.09276	0.08864	0.13037	0.11575	0.12379	0.10856	0.11842	0.11612	0.09992	0.15005	0.12318	0.14124	0.13395	0.1209	0.14965
847.283	0.01635	0.01142	0.00953	0.02048	0.01902	0.02563	0.01949	0.01117	0.04539	0.0351	0.00962	0.03528	0.03334	0.06264	0.05885	0.04982	0.04429	0.04895	0.06825	0.06384	0.07637	0.05533	0.07636	0.07501	0.05137	0.08234	0.08414	0.07481	0.08992	0.11217	0.08666	0.09471	0.1155	0.10824	0.07821	0.08813	0.13891	0.11461	0.11702	0.11381	0.12116	0.11134	0.10328	0.14899	0.12614	0.13829	0.13838	0.11373	0.1521
845.997	0.01527	0.00882	-0.00025	0.02429	0.01708	0.02323	0.01929	0.01281	0.04729	0.03101	0.0108	0.03217	0.02894	0.05932	0.06212	0.05406	0.04273	0.03917	0.06547	0.07181	0.07418	0.05398	0.0751	0.07461	0.04952	0.07654	0.08813	0.07608	0.07913	0.10126	0.07929	0.09935	0.11074	0.12075	0.06816	0.08827	0.13786	0.11451	0.1067	0.11541	0.12096	0.10718	0.10975	0.14242	0.12366	0.12864	0.14496	0.11591	0.15255
844.711	0.01561	0.00875	-0.00651	0.02411	0.01104	0.02033	0.01989	0.01542	0.04298	0.02353	0.01626	0.03128	0.02641	0.05158	0.06707	0.0555	0.04395	0.03093	0.06347	0.07835	0.07286	0.05409	0.07417	0.07006	0.05101	0.06516	0.08914	0.07152	0.06493	0.08473	0.0716	0.09998	0.09879	0.1215	0.06636	0.08955	0.12919	0.11768	0.0991	0.11669	0.11394	0.10392	0.11426	0.132	0.11588	0.11915	0.15074	0.12524	0.15061
843.426	0.02074	0.01286	-0.00689	0.02075	0.00593	0.02036	0.02527	0.01683	0.03786	0.01729	0.02548	0.03508	0.02774	0.04432	0.07464	0.05341	0.04789	0.02837	0.06287	0.08794	0.07322	0.0573	0.07491	0.0641	0.05768	0.05522	0.08602	0.06503	0.05466	0.07196	0.06657	0.09983	0.08854	0.11016	0.07331	0.09401	0.1222	0.12392	0.09918	0.12216	0.10558	0.10435	0.11332	0.12287	0.10894	0.11823	0.15237	0.13586	0.15063
842.14	0.02957	0.02042	-0.0015	0.01923	0.008	0.02532	0.03372	0.01994	0.03671	0.01911	0.03629	0.04163	0.0327	0.04242	0.08302	0.04985	0.05462	0.03258	0.06273	0.09861	0.07523	0.06248	0.07776	0.06202	0.06938	0.05279	0.08076	0.06211	0.05418	0.06967	0.06517	0.10158	0.0872	0.09774	0.08465	0.10142	0.12419	0.1288	0.10613	0.12962	0.10399	0.11124	0.10795	0.11922	0.10774	0.12637	0.14972	0.14376	0.15656
840.854	0.0357	0.02696	0.00566	0.02098	0.01554	0.03237	0.03782	0.02642	0.03784	0.02997	0.04553	0.04519	0.03807	0.04526	0.08676	0.04519	0.06087	0.03835	0.06138	0.10025	0.07672	0.06516	0.08186	0.0641	0.08023	0.05638	0.07443	0.0643	0.06119	0.07413	0.06741	0.10482	0.09277	0.09237	0.09344	0.10823	0.13407	0.12646	0.11473	0.13105	0.109	0.12229	0.10184	0.12049	0.11147	0.13548	0.14548	0.14789	0.16549
839.568	0.03243	0.02664	0.00979	0.02123	0.01967	0.03453	0.03173	0.03212	0.03591	0.04202	0.04929	0.04254	0.04048	0.04723	0.08212	0.03687	0.06166	0.03966	0.05671	0.08561	0.07509	0.06127	0.08401	0.06518	0.08325	0.05978	0.06649	0.06865	0.06846	0.07406	0.07179	0.108	0.09616	0.09141	0.09475	0.11035	0.14485	0.11437	0.12032	0.12183	0.11348	0.13055	0.09686	0.12235	0.11593	0.13803	0.14059	0.14752	0.16895
838.283	0.01825	0.01694	0.00984	0.01501	0.01488	0.02723	0.01712	0.03192	0.02843	0.0455	0.04478	0.03686	0.03905	0.04437	0.07174	0.02415	0.0563	0.03682	0.04737	0.05971	0.07069	0.05126	0.07994	0.0618	0.07833	0.05977	0.05802	0.07161	0.07263	0.06317	0.07474	0.11043	0.09164	0.08763	0.08783	0.10595	0.14922	0.09575	0.12097	0.10649	0.11295	0.13087	0.09213	0.12139	0.1188	0.13383	0.13282	0.14302	0.16189
836.997	-0.0019	0.00117	0.00854	0.00408	0.00595	0.01438	0.00134	0.02606	0.01804	0.03786	0.03344	0.0336	0.03479	0.03882	0.06205	0.01185	0.04995	0.03443	0.03571	0.03526	0.06662	0.04056	0.06839	0.05688	0.07217	0.05881	0.05202	0.07186	0.07604	0.0477	0.07316	0.11091	0.08339	0.0792	0.07575	0.096	0.14173	0.07873	0.11628	0.09427	0.10925	0.12411	0.08709	0.11862	0.1212	0.1265	0.12126	0.13845	0.14866
835.711	-0.01985	-0.01356	0.00814	-0.00439	0.00211	0.00521	-0.00927	0.01885	0.00962	0.02404	0.02091	0.03387	0.02947	0.03535	0.0565	0.00663	0.0474	0.03425	0.02809	0.02124	0.06418	0.03566	0.0531	0.05553	0.06958	0.06009	0.04926	0.06965	0.07959	0.03824	0.06729	0.10715	0.0793	0.07164	0.06444	0.08326	0.12062	0.07166	0.1071	0.09057	0.10607	0.11476	0.08353	0.11785	0.1246	0.11833	0.11022	0.13887	0.13796
834.426	-0.02935	-0.02121	0.0075	-0.00598	0.00674	0.00511	-0.0138	0.01344	0.00569	0.00956	0.01279	0.03449	0.02606	0.03575	0.05232	0.01011	0.04775	0.03455	0.02983	0.01743	0.06056	0.03962	0.03992	0.05826	0.06781	0.06243	0.04668	0.06564	0.07944	0.03785	0.06006	0.09928	0.08105	0.07032	0.05986	0.07136	0.09152	0.07727	0.09687	0.09317	0.10576	0.10725	0.08381	0.12049	0.12757	0.11114	0.10614	0.14525	0.13413
833.14	-0.02943	-0.02043	0.0046	-0.00292	0.01502	0.01138	-0.01475	0.01109	0.00474	-0.00216	0.01159	0.03439	0.02804	0.03872	0.04456	0.01762	0.0474	0.03565	0.04041	0.01857	0.05326	0.05091	0.03317	0.06078	0.06127	0.06213	0.04255	0.06174	0.07424	0.04148	0.05457	0.09157	0.08413	0.07449	0.06357	0.06396	0.06588	0.09085	0.0903	0.09624	0.10996	0.10493	0.08777	0.12389	0.12731	0.10822	0.11101	0.15417	0.13471
831.854	-0.02353	-0.01578	0.00017	0.00021	0.01968	0.01751	-0.01317	0.01258	0.00384	-0.00814	0.01644	0.03645	0.03463	0.04239	0.03297	0.02379	0.04608	0.04044	0.05364	0.02186	0.04418	0.06462	0.03444	0.06015	0.05015	0.05874	0.04036	0.06067	0.06996	0.0444	0.05303	0.08706	0.08573	0.07978	0.07081	0.06312	0.05245	0.10412	0.08907	0.09751	0.11776	0.10907	0.09249	0.12601	0.12411	0.1114	0.11994	0.16072	0.13439
830.568	-0.01571	-0.01476	-0.0035	0.0018	0.01686	0.01918	-0.00824	0.01686	0.00265	-0.00627	0.02398	0.04162	0.03799	0.04476	0.02307	0.02798	0.04638	0.04826	0.06188	0.02812	0.03633	0.07406	0.04199	0.05853	0.04065	0.05599	0.04412	0.06298	0.07305	0.04715	0.05619	0.08323	0.08686	0.0841	0.07472	0.0676	0.05137	0.11129	0.09017	0.09953	0.12355	0.1173	0.09533	0.12904	0.12213	0.1178	0.12577	0.16004	0.13015
829.283	-0.0074	-0.02024	-0.00534	0.00288	0.00781	0.01602	-0.00073	0.02088	0.00374	0.0027	0.03032	0.04613	0.03047	0.04453	0.02096	0.03349	0.0491	0.05371	0.06065	0.0372	0.02977	0.07461	0.05095	0.06021	0.03742	0.05753	0.05225	0.06608	0.08339	0.05238	0.06269	0.0766	0.08743	0.08849	0.07324	0.07345	0.05719	0.11207	0.09011	0.10452	0.12256	0.12459	0.09728	0.13533	0.12451	0.12287	0.12631	0.15089	0.12412
827.997	0.00162	-0.02659	-0.00503	0.00425	-0.00193	0.01013	0.00686	0.02339	0.00879	0.0156	0.03354	0.04642	0.01475	0.04273	0.02818	0.04271	0.05243	0.0538	0.05102	0.04591	0.02424	0.06819	0.05658	0.06656	0.0391	0.06374	0.05869	0.06737	0.09621	0.0606	0.07004	0.0689	0.08593	0.09323	0.07007	0.07683	0.0665	0.10983	0.08976	0.11042	0.11781	0.12718	0.10189	0.1415	0.12866	0.12568	0.1261	0.13971	0.12216
826.711	0.00976	-0.0262	-0.00174	0.00608	-0.0056	0.00483	0.01362	0.02596	0.01569	0.02842	0.03425	0.04314	0.00129	0.04038	0.03958	0.0531	0.05382	0.05203	0.03879	0.05021	0.02314	0.06112	0.0581	0.07394	0.04124	0.07151	0.05947	0.06639	0.10696	0.06897	0.07602	0.06383	0.08438	0.09654	0.06946	0.07611	0.07994	0.10741	0.09209	0.11199	0.11522	0.12445	0.11045	0.14041	0.12743	0.12825	0.13064	0.13605	0.12797
825.426	0.01371	-0.01805	0.00499	0.00817	-0.00013	0.00329	0.02054	0.02872	0.02013	0.03761	0.03391	0.03884	-0.00292	0.03476	0.04561	0.05855	0.05124	0.05331	0.03071	0.04759	0.03061	0.05651	0.05862	0.07663	0.04266	0.07576	0.05696	0.06413	0.11294	0.07384	0.07848	0.06105	0.08773	0.09775	0.07288	0.07282	0.09632	0.10444	0.09583	0.10605	0.11422	0.11704	0.11947	0.13	0.11686	0.13122	0.13985	0.1426	0.13873
824.14	0.01299	-0.00703	0.01419	0.00858	0.01192	0.00616	0.02671	0.02948	0.02039	0.04195	0.03341	0.03604	0.00117	0.02317	0.04058	0.05592	0.04534	0.058	0.03039	0.03886	0.04541	0.05203	0.06114	0.07354	0.04713	0.07347	0.05725	0.06222	0.11313	0.07543	0.07578	0.0583	0.09706	0.09892	0.07944	0.07099	0.10954	0.09882	0.09539	0.09649	0.10936	0.10551	0.12441	0.11664	0.10223	0.13327	0.14731	0.15219	0.14853
822.854	0.01153	0.00338	0.02426	0.00414	0.02634	0.01067	0.02874	0.02878	0.01885	0.04326	0.03258	0.03783	0.00926	0.01032	0.02927	0.04896	0.04134	0.06272	0.03689	0.02946	0.05942	0.04592	0.06569	0.07041	0.05755	0.06696	0.06402	0.06243	0.10909	0.07853	0.06947	0.05689	0.10732	0.10148	0.08646	0.07394	0.11469	0.09128	0.08826	0.09281	0.09999	0.0925	0.12475	0.10817	0.09345	0.13332	0.14644	0.15528	0.15599
821.568	0.01255	0.01352	0.0332	-0.00505	0.04141	0.01297	0.0253	0.03078	0.01779	0.04369	0.02996	0.04587	0.01831	0.00516	0.02162	0.04363	0.04506	0.06495	0.04636	0.02678	0.0637	0.04088	0.06979	0.072	0.06978	0.06176	0.07508	0.06522	0.10451	0.086	0.06414	0.05891	0.11348	0.10355	0.08992	0.08097	0.11389	0.08654	0.07917	0.10147	0.09177	0.08394	0.12391	0.10748	0.09598	0.13101	0.13786	0.14901	0.16446
820.283	0.01357	0.02276	0.038	-0.0134	0.05572	0.01172	0.01961	0.03673	0.01571	0.04242	0.02405	0.0565	0.02642	0.00997	0.02181	0.04183	0.05466	0.06546	0.05454	0.03357	0.05632	0.03917	0.07086	0.0741	0.07528	0.06078	0.08415	0.06941	0.10239	0.09329	0.06236	0.06106	0.11536	0.10285	0.08739	0.08854	0.11119	0.08847	0.07434	0.11758	0.08925	0.08454	0.12558	0.11345	0.108	0.12628	0.12844	0.13775	0.17431
818.997	0.00924	0.02816	0.03578	-0.01441	0.06472	0.00894	0.01603	0.04242	0.01028	0.03712	0.01648	0.06335	0.03163	0.01805	0.02512	0.04147	0.05992	0.06638	0.0582	0.04556	0.04299	0.0385	0.06854	0.06824	0.07057	0.06258	0.08614	0.07463	0.10292	0.09338	0.06191	0.0585	0.11379	0.10014	0.08054	0.09453	0.10627	0.09521	0.07538	0.12699	0.09283	0.09177	0.13227	0.125	0.12422	0.12159	0.12365	0.12794	0.18031
817.711	-0.00132	0.02872	0.02671	-0.00642	0.0633	0.00675	0.01615	0.04301	0.00363	0.02778	0.01245	0.06469	0.03274	0.02264	0.02416	0.03917	0.05252	0.06709	0.05506	0.05573	0.03087	0.03574	0.06449	0.05354	0.06016	0.06465	0.08065	0.08101	0.1038	0.08586	0.05909	0.05295	0.10594	0.09704	0.07253	0.09919	0.098	0.09996	0.07983	0.12029	0.10103	0.09635	0.14442	0.1408	0.13854	0.12236	0.12344	0.12453	0.17779
816.426	-0.01223	0.026	0.01496	0.00618	0.05091	0.00405	0.01787	0.03675	0.00099	0.01704	0.01596	0.06338	0.0298	0.0233	0.01558	0.03104	0.03509	0.06248	0.04439	0.05897	0.02419	0.0315	0.05959	0.03723	0.05005	0.06595	0.07137	0.08489	0.10174	0.07645	0.05279	0.05043	0.08896	0.09215	0.0639	0.1019	0.08941	0.09666	0.0844	0.10331	0.10944	0.09079	0.15755	0.15494	0.14333	0.13123	0.12464	0.1288	0.16867
815.14	-0.0166	0.0199	0.00585	0.01601	0.03115	-0.0029	0.01722	0.02337	0.00361	0.00695	0.02396	0.05943	0.02335	0.02164	0.00125	0.01495	0.01712	0.04718	0.02901	0.05271	0.02334	0.02833	0.05205	0.02442	0.0425	0.06567	0.06311	0.07897	0.09438	0.06818	0.04451	0.05178	0.06636	0.0823	0.05313	0.10037	0.08345	0.08521	0.08609	0.08929	0.10931	0.0773	0.16238	0.15733	0.13368	0.14117	0.12467	0.13725	0.15982
813.854	-0.01272	0.00834	0.00188	0.01809	0.00875	-0.01524	0.0131	0.00416	0.00626	-0.00203	0.02728	0.04866	0.01466	0.01705	-0.01333	-0.00453	0.00651	0.02361	0.01536	0.03769	0.02622	0.02691	0.04044	0.01511	0.03733	0.06241	0.05839	0.0617	0.08213	0.05775	0.03714	0.05182	0.04675	0.06685	0.04086	0.09384	0.07842	0.07114	0.08266	0.08605	0.09597	0.06538	0.15322	0.14309	0.11565	0.13924	0.12329	0.14432	0.15721
812.568	-0.00424	-0.00677	0.00129	0.01441	-0.00988	-0.02682	0.0107	-0.01441	0.00424	-0.00788	0.02084	0.03104	0.00755	0.01119	-0.01948	-0.01629	0.00809	0.00361	0.01094	0.02123	0.03091	0.02661	0.02939	0.01141	0.0354	0.05744	0.05705	0.04306	0.06859	0.04231	0.0353	0.04886	0.03714	0.04961	0.03236	0.08647	0.07362	0.0608	0.07534	0.09411	0.07953	0.06539	0.13684	0.11987	0.10393	0.12275	0.12316	0.14797	0.16302
811.283	0.0039	-0.01683	0.00096	0.01376	-0.01683	-0.02727	0.01728	-0.02222	0.00156	-0.00567	0.01243	0.01507	0.00801	0.01143	-0.00856	-0.0113	0.02313	-0.00053	0.01978	0.01505	0.0379	0.02815	0.02865	0.01905	0.03923	0.05711	0.05917	0.03673	0.05966	0.02755	0.04364	0.04926	0.03843	0.0378	0.03484	0.0867	0.07568	0.05746	0.07072	0.10999	0.0783	0.08483	0.12743	0.10255	0.10873	0.10689	0.12931	0.1517	0.17539
809.997	0.0091	-0.01392	0.00112	0.02371	-0.0085	-0.01302	0.03237	-0.01502	0.00673	0.00684	0.01488	0.00941	0.0184	0.02314	0.01882	0.00772	0.04458	0.01181	0.03791	0.02474	0.04823	0.03347	0.04241	0.03773	0.05042	0.06724	0.06561	0.04765	0.05982	0.02432	0.06098	0.0583	0.04568	0.03833	0.05092	0.10023	0.09017	0.05997	0.07522	0.12672	0.09926	0.12146	0.13138	0.10082	0.12584	0.10806	0.14364	0.15967	0.18902
808.711	0.01084	5e-05	0.00538	0.04095	0.00977	0.00616	0.04569	-0.00043	0.02099	0.02317	0.03011	0.01355	0.03298	0.04124	0.04771	0.02778	0.05874	0.02783	0.05515	0.04309	0.05845	0.04317	0.0619	0.05665	0.06682	0.08412	0.07321	0.06808	0.06757	0.03668	0.07899	0.07061	0.0538	0.05198	0.07459	0.12119	0.10871	0.06495	0.08659	0.1356	0.12914	0.15718	0.14022	0.11204	0.14134	0.12558	0.15924	0.17167	0.1979
807.426	0.00914	0.01375	0.01534	0.05289	0.02806	0.01626	0.04819	0.01001	0.03713	0.03264	0.04698	0.02089	0.04272	0.05529	0.0603	0.03888	0.05838	0.03521	0.06463	0.05764	0.06129	0.05557	0.07345	0.06625	0.08322	0.09548	0.07343	0.08588	0.07624	0.05847	0.0905	0.07578	0.063	0.07162	0.09578	0.1347	0.11557	0.07096	0.09549	0.13252	0.1488	0.16888	0.14197	0.12622	0.14706	0.14521	0.16568	0.1851	0.19937
806.14	0.00553	0.01571	0.02759	0.05015	0.03809	0.013	0.04072	0.01252	0.0485	0.03048	0.05292	0.02713	0.04416	0.05987	0.05278	0.04165	0.04875	0.03362	0.06757	0.06187	0.054	0.06649	0.07201	0.06745	0.09416	0.09136	0.0607	0.09393	0.07999	0.07988	0.09603	0.07129	0.07579	0.08676	0.10844	0.13178	0.10673	0.0792	0.09622	0.12007	0.15295	0.15201	0.13565	0.13572	0.14626	0.15517	0.16085	0.19801	0.19472
804.854	0.00334	0.00416	0.03552	0.03551	0.03546	0.00354	0.03104	0.01203	0.05419	0.02111	0.04483	0.03211	0.04093	0.0563	0.03605	0.04245	0.03887	0.03021	0.06763	0.05662	0.04378	0.07007	0.06257	0.06534	0.0967	0.0731	0.04037	0.09226	0.07834	0.09393	0.09986	0.06571	0.08947	0.09087	0.11383	0.11906	0.09364	0.09035	0.09252	0.10279	0.14901	0.12425	0.13042	0.13964	0.1448	0.15373	0.15337	0.20658	0.18645
803.569	0.00441	-0.01212	0.03405	0.01887	0.02188	-0.00349	0.02611	0.01323	0.05529	0.01222	0.02958	0.0353	0.03694	0.04738	0.02144	0.04585	0.03219	0.02968	0.06395	0.04506	0.04061	0.06351	0.05104	0.06024	0.0914	0.05105	0.02377	0.08473	0.07476	0.09766	0.1025	0.06892	0.0943	0.08532	0.11644	0.10876	0.08739	0.10188	0.09088	0.0838	0.14205	0.10375	0.13358	0.14014	0.14232	0.14386	0.1525	0.20362	0.17514
802.283	0.00585	-0.02423	0.02339	0.00671	0.00588	-0.00587	0.0267	0.01368	0.0499	0.00783	0.01597	0.03318	0.03075	0.03415	0.01066	0.05141	0.0263	0.03243	0.05265	0.03001	0.04531	0.05156	0.03904	0.04902	0.0803	0.03485	0.0163	0.07535	0.07137	0.09045	0.10056	0.08125	0.08408	0.07568	0.11768	0.10318	0.08623	0.10968	0.0908	0.06657	0.13018	0.0944	0.14316	0.13707	0.13331	0.1281	0.15884	0.18655	0.15999
800.997	0.00301	-0.03063	0.00815	0.00029	-0.0032	-0.00645	0.02762	0.00817	0.03585	0.00719	0.00893	0.02373	0.02	0.0184	-0.00021	0.05557	0.01905	0.03867	0.03492	0.01515	0.04905	0.04251	0.02813	0.03312	0.06598	0.02908	0.01529	0.06757	0.06739	0.075	0.09359	0.09368	0.06627	0.06727	0.11555	0.09564	0.08107	0.11248	0.0861	0.05654	0.11377	0.09179	0.15162	0.12895	0.11708	0.11126	0.16545	0.16477	0.14351
799.711	-0.00382	-0.03302	-0.00582	0.00036	-0.00201	-0.00735	0.02371	-0.00169	0.01723	0.00795	0.00971	0.01187	0.00903	0.00572	-0.01108	0.056	0.01265	0.04847	0.01941	0.00567	0.04532	0.04083	0.02433	0.02079	0.05408	0.03531	0.01823	0.06506	0.06322	0.05942	0.08626	0.09806	0.05501	0.06602	0.11008	0.08429	0.07072	0.11252	0.07538	0.05742	0.10002	0.0947	0.15409	0.1183	0.1029	0.10166	0.1658	0.15246	0.13328
798.426	-0.00828	-0.03024	-0.01362	0.0075	0.00554	-0.00721	0.01679	-0.00734	0.00394	0.00867	0.01666	0.00613	0.00659	0.00326	-0.01623	0.05422	0.01145	0.05806	0.01545	0.00564	0.03721	0.04472	0.03392	0.02063	0.0522	0.05235	0.02799	0.06943	0.06219	0.05334	0.08203	0.09481	0.05774	0.07679	0.10509	0.07716	0.06629	0.11162	0.06626	0.06591	0.09534	0.10483	0.15157	0.11111	0.10179	0.10436	0.15929	0.15638	0.13657
797.14	-0.00478	-0.02038	-0.01349	0.01852	0.0131	-0.0031	0.01443	-0.00383	0.00392	0.01005	0.02561	0.00955	0.01581	0.01355	-0.01163	0.05359	0.01747	0.06233	0.0261	0.01486	0.02963	0.04976	0.05524	0.03394	0.06187	0.07417	0.047	0.07747	0.06529	0.05946	0.07988	0.08905	0.07221	0.09651	0.10239	0.08143	0.07836	0.10891	0.06774	0.07386	0.09871	0.11869	0.14795	0.11041	0.11421	0.115	0.15027	0.17196	0.15303
795.854	0.00463	-0.00643	-0.00848	0.02713	0.01736	0.00534	0.02063	0.00357	0.01724	0.01392	0.03218	0.01631	0.03067	0.0312	0.00045	0.05466	0.02886	0.06133	0.0465	0.02867	0.02202	0.05359	0.07719	0.05291	0.07373	0.09178	0.06879	0.08367	0.06655	0.07053	0.07867	0.08328	0.0936	0.11308	0.09765	0.09384	0.10528	0.10256	0.08189	0.0776	0.10454	0.12679	0.14552	0.11394	0.12784	0.12375	0.14274	0.18794	0.17409
794.569	0.01119	0.0048	-0.00573	0.02841	0.01767	0.01378	0.03029	0.0048	0.03599	0.01954	0.034	0.01792	0.04264	0.04634	0.0141	0.05405	0.04089	0.05752	0.06563	0.04012	0.01255	0.05607	0.08705	0.06594	0.07512	0.09805	0.07919	0.08464	0.05834	0.07553	0.07853	0.07672	0.11845	0.11594	0.08556	0.10348	0.13498	0.09155	0.10227	0.07933	0.10786	0.12158	0.143	0.11737	0.12827	0.12387	0.13668	0.19253	0.18903
793.283	0.00696	0.00856	-0.01218	0.02013	0.01297	0.01576	0.03283	-0.00441	0.0476	0.02101	0.03028	0.01065	0.04709	0.05019	0.02336	0.04795	0.04746	0.04824	0.07029	0.04261	0.00242	0.05696	0.07877	0.06487	0.0621	0.08971	0.06848	0.07859	0.04092	0.0678	0.0757	0.06801	0.13894	0.10514	0.06759	0.10154	0.1541	0.07542	0.11649	0.07839	0.10479	0.10257	0.13664	0.11608	0.1111	0.11386	0.12972	0.17794	0.1914
791.997	-0.00739	0.00525	-0.02826	0.00273	0.00277	0.00935	0.02148	-0.01817	0.04218	0.01059	0.02157	-0.00279	0.04376	0.03903	0.02381	0.03635	0.04398	0.02862	0.05447	0.03387	-0.00666	0.05553	0.05547	0.04968	0.04134	0.06767	0.04209	0.06375	0.02361	0.04858	0.06329	0.05653	0.14094	0.08789	0.05283	0.08845	0.15531	0.05543	0.11323	0.06898	0.09299	0.07616	0.12356	0.10537	0.08394	0.09564	0.12162	0.1458	0.18137
790.711	-0.02248	-0.00021	-0.04566	-0.01864	-0.00911	0.00093	0.00067	-0.02513	0.02157	-0.0125	0.01182	-0.01578	0.03613	0.0168	0.01502	0.02489	0.03244	0.00269	0.02703	0.02018	-0.01374	0.0516	0.02793	0.02889	0.02307	0.03889	0.01758	0.04241	0.01692	0.02639	0.04229	0.04393	0.11822	0.07193	0.05234	0.07346	0.14049	0.03734	0.09327	0.05012	0.07534	0.05411	0.10555	0.08472	0.06005	0.07602	0.11629	0.10877	0.16519
789.426	-0.02853	-0.00099	-0.05307	-0.03468	-0.01428	-0.00046	-0.01656	-0.0175	-0.00054	-0.037	0.00868	-0.02136	0.03135	-0.00485	0.00352	0.02227	0.02228	-0.01458	0.00512	0.01354	-0.01546	0.04589	0.01035	0.01464	0.01535	0.01549	0.01141	0.02443	0.02402	0.01394	0.02597	0.03446	0.08536	0.06292	0.07058	0.06742	0.12023	0.02972	0.07147	0.03328	0.06077	0.04828	0.08987	0.06228	0.05044	0.06574	0.1177	0.08358	0.15192
788.14	-0.02502	0.0053	-0.0465	-0.03979	-0.00733	0.0049	-0.02114	0.00069	-0.01182	-0.0486	0.01614	-0.01678	0.03475	-0.01458	-0.00157	0.03179	0.0205	-0.01201	-0.00181	0.01985	-0.00697	0.03929	0.00981	0.01294	0.01977	0.00651	0.02539	0.01902	0.03695	0.01968	0.02524	0.03018	0.0628	0.06155	0.09673	0.07318	0.10596	0.03522	0.06208	0.03197	0.05706	0.06012	0.08365	0.04814	0.05614	0.06956	0.12341	0.07961	0.1466
786.854	-0.02052	0.01194	-0.03315	-0.03781	0.00625	0.00559	-0.01642	0.01542	-0.01194	-0.04413	0.02723	-0.0059	0.04247	-0.01182	0.00215	0.04508	0.02265	0.00455	0.00193	0.03084	0.01043	0.03197	0.0187	0.01892	0.0302	0.01055	0.04403	0.02283	0.04403	0.03932	0.03497	0.02638	0.05517	0.0618	0.11025	0.08247	0.0991	0.04613	0.06585	0.04641	0.06361	0.07683	0.08668	0.04288	0.0667	0.0793	0.12562	0.09263	0.14501
785.569	-0.02171	0.01036	-0.02361	-0.03584	0.01447	-0.00601	-0.01141	0.01612	-0.00798	-0.03266	0.02975	0.00462	0.04453	-0.0049	0.00948	0.04907	0.02024	0.01848	0.00759	0.03299	0.02729	0.02314	0.02363	0.02555	0.03917	0.01978	0.04985	0.02371	0.04168	0.05812	0.04224	0.01687	0.05444	0.05674	0.10299	0.08421	0.09203	0.05313	0.07505	0.0651	0.07361	0.0842	0.09254	0.04019	0.07016	0.08358	0.11981	0.10927	0.13862
784.283	-0.0271	0.00115	-0.02257	-0.03555	0.01219	-0.02301	-0.00954	0.00392	-0.00483	-0.0253	0.01991	0.01045	0.03563	-2e-05	0.0149	0.03992	0.01363	0.01946	0.0111	0.02255	0.03396	0.01203	0.02099	0.03336	0.04559	0.02804	0.04057	0.01634	0.03466	0.06312	0.04214	0.00362	0.05498	0.04588	0.08675	0.07503	0.0789	0.05523	0.08418	0.07739	0.0801	0.08068	0.09596	0.03857	0.06386	0.0818	0.10861	0.11627	0.12477
782.997	-0.03108	-0.00695	-0.02665	-0.03391	0.00753	-0.03189	-0.00736	-0.012	-0.00339	-0.02576	0.00646	0.01156	0.02014	0.00378	0.01723	0.0264	0.01086	0.01182	0.01276	0.00813	0.02933	-9e-05	0.01825	0.047	0.05338	0.03329	0.02759	0.00897	0.02849	0.05493	0.03992	-0.00271	0.05677	0.03537	0.07686	0.0619	0.06165	0.05763	0.09078	0.08035	0.07947	0.0757	0.09721	0.04395	0.0553	0.08218	0.09826	0.10914	0.11063
781.711	-0.03044	-0.0086	-0.02873	-0.0297	0.01212	-0.02718	-0.0018	-0.02227	-0.00421	-0.02877	7e-05	0.01113	0.00689	0.0089	0.01805	0.01816	0.01533	0.00621	0.01421	-0.00019	0.0207	-0.00911	0.02075	0.06404	0.06223	0.03595	0.02097	0.01276	0.02545	0.04645	0.04184	0.00686	0.0577	0.03174	0.0771	0.05506	0.04613	0.06293	0.09082	0.07672	0.07303	0.07815	0.09963	0.06008	0.05438	0.08851	0.09377	0.09612	0.10604
780.426	-0.02576	-0.00757	-0.02443	-0.02541	0.02624	-0.01556	0.00522	-0.02306	-0.00842	-0.02722	0.00214	0.01224	0.0012	0.01307	0.01764	0.0149	0.02079	0.00681	0.01706	-0.00031	0.01464	-0.01078	0.02462	0.07335	0.06439	0.03704	0.02079	0.02856	0.0265	0.04815	0.04939	0.02945	0.05272	0.03609	0.08079	0.0583	0.03598	0.06817	0.08074	0.07067	0.06604	0.0886	0.10388	0.08098	0.06433	0.09572	0.09627	0.09003	0.11346
779.14	-0.01804	-0.00851	-0.01369	-0.02227	0.03864	-0.00493	0.01038	-0.01585	-0.01445	-0.01869	0.00679	0.01514	0.00296	0.01353	0.01489	0.01144	0.02136	0.00976	0.0219	0.00434	0.01211	-0.00423	0.0252	0.06826	0.05553	0.03726	0.02208	0.0482	0.0336	0.05916	0.06081	0.05264	0.04323	0.04391	0.08267	0.06667	0.03236	0.07029	0.06442	0.06683	0.06363	0.10078	0.10749	0.0967	0.08014	0.0997	0.10386	0.09683	0.12749
777.854	-0.00692	-0.00895	0.00275	-0.01799	0.04092	0.00585	0.0142	-0.00334	-0.01694	-0.00532	0.01012	0.01799	0.00849	0.01378	0.01048	0.0087	0.02011	0.01098	0.02844	0.01204	0.01204	0.00752	0.02497	0.05466	0.04334	0.03742	0.02239	0.06507	0.04779	0.07185	0.07292	0.06716	0.03849	0.04934	0.08407	0.07254	0.03638	0.07047	0.05191	0.06979	0.06779	0.10807	0.10925	0.10382	0.09457	0.10311	0.11383	0.1124	0.14168
776.569	0.00663	-0.00391	0.02414	-0.0108	0.03711	0.02166	0.01983	0.01249	-0.01102	0.0089	0.01331	0.01959	0.01206	0.02037	0.00786	0.01274	0.02356	0.01122	0.03722	0.02324	0.01489	0.01972	0.02851	0.0428	0.03901	0.03971	0.02219	0.07772	0.06602	0.07991	0.08174	0.07498	0.04497	0.05031	0.08667	0.07252	0.04809	0.07196	0.05061	0.08086	0.0769	0.10936	0.11044	0.10643	0.10436	0.10824	0.1235	0.12611	0.15226
775.283	0.01792	0.00578	0.04594	-0.00329	0.0354	0.03961	0.02743	0.02858	0.00265	0.02037	0.01775	0.02088	0.00913	0.03333	0.0097	0.02451	0.03237	0.01334	0.04897	0.03583	0.02084	0.02845	0.03572	0.03772	0.04406	0.04662	0.02228	0.08453	0.08226	0.08118	0.08572	0.08274	0.05884	0.0503	0.08857	0.06907	0.06366	0.07604	0.05932	0.0951	0.08714	0.10947	0.11096	0.10885	0.11029	0.11123	0.12956	0.12844	0.15696
773.997	0.02146	0.01399	0.0588	0.00037	0.03659	0.04953	0.03223	0.0397	0.01818	0.0268	0.02171	0.02326	0.00065	0.04401	0.01489	0.03676	0.04098	0.01758	0.06015	0.04458	0.0271	0.03191	0.0433	0.03861	0.04949	0.05707	0.02393	0.08198	0.09167	0.07575	0.08758	0.09146	0.07053	0.05386	0.08789	0.06668	0.07645	0.08061	0.071	0.10372	0.09539	0.11315	0.10792	0.11136	0.11269	0.108	0.12827	0.11862	0.15499
772.711	0.01623	0.01645	0.05629	1e-05	0.03535	0.04627	0.02957	0.04193	0.03014	0.0266	0.02293	0.02609	-0.00745	0.04471	0.02057	0.0423	0.04469	0.02158	0.06291	0.04631	0.03016	0.03024	0.0492	0.04228	0.04711	0.06516	0.02917	0.07044	0.09257	0.06562	0.08978	0.09672	0.07485	0.06102	0.08605	0.0679	0.08246	0.08181	0.08035	0.10086	0.10064	0.1196	0.10026	0.11164	0.11061	0.1009	0.11853	0.10411	0.14896
771.426	0.00661	0.01423	0.04343	-1e-05	0.02957	0.03587	0.02119	0.03674	0.0375	0.01951	0.02241	0.02655	-0.00926	0.03847	0.02634	0.04193	0.04464	0.02393	0.05367	0.04278	0.03099	0.02592	0.05293	0.04503	0.03893	0.06572	0.03848	0.05678	0.08714	0.05626	0.09053	0.096	0.07396	0.06764	0.08591	0.07263	0.08415	0.07685	0.08735	0.08774	0.10279	0.12315	0.09246	0.10814	0.10561	0.09555	0.10534	0.09364	0.14344
770.14	-0.00191	0.01193	0.03298	0.00449	0.02427	0.0273	0.01389	0.02949	0.04193	0.00877	0.02386	0.02272	-0.00321	0.03485	0.03455	0.04172	0.04573	0.02584	0.0391	0.03771	0.03532	0.02366	0.0544	0.04387	0.03362	0.06051	0.04874	0.04917	0.08183	0.05377	0.08713	0.09144	0.07253	0.0699	0.08881	0.07878	0.08737	0.06674	0.09419	0.07076	0.10161	0.11911	0.09049	0.10246	0.10266	0.095	0.09741	0.09176	0.1404
768.854	-0.00639	0.01439	0.03277	0.01338	0.02515	0.02305	0.01239	0.02397	0.04403	0.00016	0.02922	0.01639	0.00702	0.03673	0.04568	0.04513	0.05047	0.02885	0.02872	0.03318	0.04663	0.02654	0.05424	0.03829	0.03636	0.05527	0.05518	0.05053	0.08221	0.05841	0.08164	0.08533	0.0729	0.0673	0.09367	0.0833	0.09463	0.05577	0.10159	0.05631	0.09788	0.10903	0.09494	0.09887	0.105	0.09905	0.09892	0.09677	0.13704
767.569	-0.00642	0.02369	0.03895	0.02311	0.03136	0.01976	0.01615	0.02042	0.04297	-0.00306	0.03573	0.01118	0.0151	0.03657	0.05469	0.05005	0.056	0.03251	0.02532	0.02969	0.0602	0.03198	0.05294	0.03076	0.04449	0.05158	0.05563	0.05702	0.08505	0.06305	0.0788	0.07685	0.07374	0.06162	0.09728	0.08345	0.10304	0.04799	0.1087	0.04821	0.09366	0.09853	0.10076	0.10055	0.10965	0.10618	0.10475	0.10293	0.12979
766.283	-0.00265	0.03638	0.04119	0.03037	0.03627	0.01489	0.02237	0.01783	0.03852	-0.00241	0.03874	0.00862	0.01613	0.0271	0.05437	0.05231	0.05765	0.03523	0.02573	0.0273	0.06639	0.03372	0.04911	0.02516	0.05176	0.04632	0.05136	0.0617	0.08016	0.06019	0.07893	0.06473	0.07133	0.05578	0.09527	0.07795	0.10855	0.04506	0.11389	0.0484	0.0892	0.09104	0.1032	0.10655	0.10956	0.1128	0.10561	0.10537	0.11881
764.997	0.00252	0.04402	0.03329	0.03259	0.03426	0.00954	0.0285	0.01517	0.03191	-0.00115	0.03639	0.00731	0.00941	0.01104	0.0422	0.0491	0.05336	0.03608	0.02652	0.02556	0.05976	0.02839	0.04052	0.02495	0.05424	0.03766	0.04409	0.06006	0.06337	0.04903	0.0765	0.04992	0.06264	0.05333	0.085	0.06748	0.10834	0.04692	0.11408	0.05647	0.08121	0.08542	0.10049	0.11273	0.09974	0.1124	0.09774	0.10309	0.10741
763.712	0.00428	0.03955	0.01791	0.02661	0.02556	0.00587	0.03112	0.01079	0.02513	-0.00125	0.03042	0.00513	-0.00067	-0.00317	0.02368	0.03965	0.0437	0.03483	0.0257	0.02349	0.04351	0.01842	0.028	0.03114	0.05213	0.02739	0.03407	0.05322	0.0432	0.0344	0.06601	0.0346	0.04868	0.05601	0.06875	0.05422	0.09936	0.05215	0.10583	0.06706	0.06706	0.07894	0.09145	0.11509	0.0812	0.10028	0.08553	0.09762	0.09778
762.426	-0.0007	0.02454	0.00229	0.0119	0.01505	0.00527	0.02699	0.00441	0.02002	-0.00348	0.0233	0.00179	-0.00642	-0.00975	0.00909	0.02573	0.03034	0.03165	0.02246	0.02077	0.02585	0.00869	0.017	0.04023	0.04789	0.01836	0.02198	0.04586	0.0313	0.02187	0.04866	0.02125	0.03523	0.06155	0.05354	0.04173	0.08089	0.05758	0.08999	0.07145	0.05075	0.07162	0.07611	0.11266	0.06079	0.08042	0.07578	0.09095	0.08891
761.14	-0.00914	0.00795	-0.00716	-0.00372	0.00846	0.00946	0.01793	0.00011	0.01774	-0.00692	0.01736	-0.00016	-0.00173	-0.00687	0.00708	0.0133	0.01769	0.02863	0.01863	0.01871	0.01511	0.00346	0.01415	0.04604	0.04408	0.01351	0.01226	0.04141	0.03143	0.01635	0.0328	0.01388	0.02983	0.06572	0.04716	0.03531	0.06068	0.05978	0.07364	0.06707	0.04161	0.06727	0.05962	0.10862	0.04879	0.06387	0.07273	0.08626	0.07981
759.854	-0.01315	-0.00179	-0.0074	-0.00743	0.00907	0.02024	0.01108	0.0041	0.01874	-0.0072	0.01579	0.00345	0.01267	0.00476	0.01867	0.01094	0.01297	0.03027	0.01837	0.01991	0.01669	0.00594	0.02137	0.04588	0.04185	0.01581	0.01166	0.04016	0.03878	0.02143	0.02778	0.01709	0.03703	0.06637	0.05353	0.03982	0.0521	0.05867	0.06443	0.06284	0.04545	0.06966	0.05005	0.10808	0.0538	0.05959	0.0774	0.08774	0.07392
758.569	-0.00865	-0.00284	-0.001	0.00581	0.01506	0.03514	0.01116	0.01717	0.02262	0.00064	0.02015	0.01415	0.02848	0.01982	0.03515	0.0224	0.01938	0.03958	0.02359	0.0263	0.02953	0.01599	0.033	0.04297	0.04047	0.02468	0.02173	0.04088	0.04628	0.03536	0.03657	0.0309	0.05379	0.06396	0.06949	0.05419	0.06153	0.05786	0.06356	0.06788	0.05801	0.07713	0.05001	0.1127	0.07526	0.06756	0.08735	0.09583	0.077
757.283	0.00099	-0.00025	0.00391	0.02666	0.02034	0.04555	0.01523	0.03172	0.02713	0.01558	0.02637	0.02726	0.0369	0.02895	0.04517	0.04047	0.02987	0.05384	0.03119	0.03612	0.0449	0.02766	0.04066	0.04012	0.03883	0.03381	0.0348	0.04254	0.05099	0.04879	0.05308	0.04838	0.0695	0.05932	0.08572	0.07017	0.08154	0.05996	0.06652	0.07906	0.0696	0.08247	0.0545	0.11749	0.10073	0.07994	0.0967	0.10426	0.09041
755.997	0.00996	-0.00104	0.00029	0.03993	0.02053	0.04382	0.0174	0.03806	0.02802	0.02979	0.02737	0.03441	0.03599	0.02699	0.04485	0.05083	0.03254	0.06546	0.03672	0.04317	0.05254	0.03337	0.04159	0.03564	0.03711	0.0369	0.041	0.04488	0.05437	0.05153	0.0669	0.06139	0.07369	0.05348	0.09279	0.07943	0.09801	0.06401	0.06997	0.08523	0.076	0.08021	0.05867	0.11592	0.11539	0.08821	0.09946	0.10592	0.10938
754.712	0.01531	-0.00743	-0.01059	0.03815	0.0166	0.03198	0.01553	0.03273	0.02223	0.03518	0.02034	0.03072	0.02988	0.01878	0.03789	0.04396	0.02308	0.06711	0.03815	0.04123	0.04863	0.0315	0.03918	0.02755	0.03597	0.03425	0.03795	0.04827	0.05814	0.04204	0.07023	0.0672	0.06517	0.04842	0.0881	0.08033	0.10197	0.06776	0.0739	0.08115	0.08067	0.07301	0.06318	0.10725	0.11568	0.08894	0.09442	0.1007	0.12694
753.426	0.01679	-0.01443	-0.02063	0.02511	0.01136	0.01951	0.01154	0.02025	0.01217	0.02993	0.00855	0.01949	0.02403	0.01392	0.02919	0.02364	0.00903	0.05692	0.03625	0.03055	0.03694	0.02706	0.0364	0.01831	0.03481	0.03041	0.03094	0.05232	0.06102	0.02828	0.0615	0.06827	0.05256	0.0455	0.07729	0.07625	0.09435	0.07029	0.0771	0.07263	0.08629	0.06861	0.07076	0.09662	0.11011	0.08437	0.08655	0.09503	0.13749
752.14	0.01528	-0.01534	-0.02358	0.00861	0.00466	0.01256	0.00742	0.00791	0.00442	0.01873	-0.00383	0.0091	0.02179	0.01754	0.02248	0.00247	0.00072	0.03975	0.03352	0.01817	0.02321	0.0246	0.03216	0.01278	0.03235	0.02738	0.02577	0.05417	0.0594	0.01926	0.04509	0.06743	0.04498	0.04399	0.06819	0.07028	0.08198	0.07147	0.07553	0.06867	0.08798	0.07067	0.08044	0.08806	0.10751	0.07921	0.08283	0.09396	0.13876
750.854	0.01326	-0.00931	-0.02008	-0.00565	-0.00459	0.00858	0.00374	4e-05	0.00271	0.00787	-0.01482	0.00567	0.02293	0.02662	0.02098	-0.00913	0.00099	0.02249	0.03279	0.01089	0.01125	0.0238	0.0253	0.01238	0.02905	0.02344	0.02511	0.05081	0.05152	0.01788	0.02868	0.06559	0.04378	0.04282	0.06394	0.06413	0.07127	0.07057	0.06885	0.07371	0.07878	0.07468	0.08771	0.08101	0.10941	0.07628	0.08654	0.09653	0.13256
749.569	0.01481	-0.00128	-0.01465	-0.01499	-0.01322	0.00249	0.00109	-0.00284	0.00442	0.00128	-0.02195	0.00909	0.02461	0.03379	0.02535	-0.00853	0.00516	0.00912	0.03492	0.01098	0.00407	0.02256	0.01914	0.01379	0.02708	0.01825	0.03041	0.04466	0.03974	0.02156	0.01936	0.06318	0.04416	0.04282	0.06329	0.06013	0.0653	0.06706	0.06437	0.08701	0.06139	0.07493	0.08923	0.07421	0.11293	0.07494	0.09582	0.09919	0.12347
748.283	0.02172	0.00378	-0.01033	-0.01962	-0.0156	-0.00602	0.00015	-0.00161	0.00504	-0.00082	-0.02173	0.01399	0.02402	0.03359	0.03063	-0.00092	0.00782	0.00031	0.03756	0.01726	0.00436	0.02056	0.01796	0.01273	0.02694	0.01442	0.04149	0.04298	0.02763	0.02606	0.0193	0.06069	0.04244	0.04485	0.06511	0.06027	0.06358	0.06203	0.06894	0.10317	0.04746	0.07183	0.08557	0.06895	0.11465	0.07301	0.10556	0.10074	0.11551
746.997	0.02893	0.00326	-0.00779	-0.02242	-0.01021	-0.01433	-0.00013	0.00218	0.00331	-0.00124	-0.0145	0.01376	0.01943	0.02588	0.02943	0.0043	0.00721	-0.00497	0.03714	0.02564	0.01123	0.01776	0.01974	0.00777	0.02558	0.01322	0.05297	0.04888	0.01698	0.02743	0.02388	0.05737	0.03882	0.04697	0.0686	0.06309	0.06299	0.05706	0.07995	0.11262	0.04447	0.06858	0.08009	0.06625	0.11039	0.06897	0.11004	0.10166	0.1103
745.712	0.02648	-0.00471	-0.00717	-0.02623	-0.00113	-0.02155	-0.00224	0.00546	0.00015	-0.00256	-0.00634	0.00543	0.00981	0.01416	0.01999	0.00208	0.00413	-0.00809	0.03227	0.02926	0.0193	0.01295	0.01634	0.00076	0.01966	0.01167	0.05578	0.05541	0.00868	0.02363	0.02593	0.05196	0.03423	0.04612	0.07079	0.06358	0.06096	0.05205	0.08808	0.10821	0.04864	0.065	0.07677	0.06448	0.09715	0.06223	0.10602	0.10083	0.10843
744.426	0.00931	-0.01868	-0.00877	-0.03086	0.00635	-0.0277	-0.00705	0.00516	-0.00439	-0.00435	-0.00342	-0.0081	-0.00368	0.00177	0.0084	-0.00177	0.00061	-0.00939	0.02463	0.02321	0.02373	0.00644	0.00342	-0.00487	0.0111	0.00608	0.04584	0.05231	0.00486	0.01709	0.02343	0.04548	0.02938	0.04307	0.06836	0.05738	0.05866	0.04576	0.0886	0.09371	0.05133	0.06039	0.07844	0.06212	0.07821	0.05332	0.09595	0.09678	0.11115
743.14	-0.01473	-0.02976	-0.01177	-0.03301	0.009	-0.03097	-0.01235	0.00248	-0.01007	-0.00433	-0.00555	-0.01998	-0.01558	-0.00934	0.00267	0.00385	0.00092	-0.0071	0.01781	0.01009	0.02512	0.00247	-0.01205	-0.00566	0.00808	-0.00204	0.02913	0.0395	0.00793	0.01403	0.02224	0.04175	0.02783	0.04357	0.06263	0.04585	0.05998	0.03825	0.08691	0.0811	0.04975	0.059	0.08483	0.06034	0.06312	0.04553	0.08777	0.09169	0.11864
741.854	-0.03013	-0.02735	-0.0138	-0.0292	0.00626	-0.02927	-0.01494	0.00321	-0.01467	-0.00186	-0.00746	-0.02431	-0.0195	-0.01768	0.00617	0.02215	0.00962	0.00074	0.01534	-0.00219	0.02702	0.00588	-0.01807	-8e-05	0.01762	-0.00571	0.01561	0.02891	0.01682	0.01848	0.0295	0.04383	0.03498	0.05264	0.0586	0.03646	0.06636	0.03254	0.09176	0.07883	0.04817	0.06586	0.09156	0.06084	0.06023	0.04481	0.08874	0.0905	0.12716
740.569	-0.02805	-0.01162	-0.01327	-0.01962	0.00045	-0.02324	-0.01407	0.01046	-0.01697	0.00113	-0.00577	-0.02122	-0.01511	-0.02263	0.01477	0.04163	0.02505	0.01185	0.01753	-0.00876	0.02887	0.01581	-0.01065	0.00948	0.03579	-0.00022	0.00974	0.02963	0.02571	0.02738	0.04485	0.05	0.05039	0.06738	0.05784	0.03553	0.07383	0.03249	0.10504	0.08439	0.04883	0.07688	0.09324	0.06268	0.06995	0.05468	0.0972	0.09467	0.13058
739.283	-0.01298	0.00445	-0.01239	-0.00942	-0.00517	-0.01594	-0.0127	0.01874	-0.01975	0.00273	-0.00195	-0.0169	-0.00868	-0.02574	0.01993	0.04604	0.03716	0.01919	0.02011	-0.01095	0.0252	0.02506	0.00344	0.01778	0.04829	0.01082	0.00881	0.03709	0.02909	0.03446	0.05941	0.05459	0.06439	0.07735	0.05645	0.04127	0.07718	0.03872	0.11841	0.08858	0.04846	0.0797	0.0878	0.06304	0.08557	0.07141	0.10233	0.09973	0.12599
737.997	0.00389	0.00854	-0.01587	-0.00513	-0.01012	-0.01056	-0.01531	0.01888	-0.02594	0.00256	0.002	-0.01669	-0.00557	-0.02953	0.01617	0.03077	0.03622	0.01719	0.01735	-0.01261	0.01292	0.02762	0.0159	0.02062	0.04429	0.02035	0.00882	0.03931	0.02716	0.03755	0.06406	0.05249	0.06693	0.07409	0.05087	0.04654	0.07547	0.04658	0.11899	0.08539	0.0459	0.06773	0.07633	0.06052	0.09874	0.08616	0.09441	0.10055	0.11583
736.712	0.01513	0.00123	-0.02493	-0.0084	-0.01595	-0.00894	-0.02338	0.00862	-0.03305	0.00131	0.00766	-0.01868	-0.00583	-0.03336	0.00565	0.00508	0.02314	0.00771	0.00731	-0.01592	-0.00337	0.02505	0.02406	0.01815	0.0267	0.0272	0.00903	0.03079	0.02483	0.03883	0.05706	0.04261	0.05851	0.05971	0.0419	0.04758	0.07176	0.04956	0.10045	0.07651	0.04669	0.04836	0.06175	0.05712	0.10316	0.09316	0.07533	0.09714	0.10541
735.426	0.02058	-0.00751	-0.0336	-0.01361	-0.02081	-0.01045	-0.03199	-0.00404	-0.03443	0.00057	0.01763	-0.01601	-0.00754	-0.03196	-0.00396	-0.01748	0.0087	-0.00154	-0.00573	-0.01945	-0.01494	0.02351	0.02854	0.0145	0.00614	0.03646	0.01121	0.01846	0.02669	0.03939	0.04438	0.02873	0.04926	0.04567	0.03341	0.04756	0.0694	0.04637	0.07083	0.06821	0.056	0.03483	0.05032	0.05801	0.09702	0.09616	0.05734	0.09467	0.09913
734.14	0.02261	-0.0103	-0.03363	-0.01344	-0.01793	-0.01173	-0.03251	-0.00917	-0.02677	0.00231	0.02911	-0.00579	-0.01085	-0.02036	-0.0065	-0.02746	0.00322	-0.00431	-0.01443	-0.0186	-0.0169	0.025	0.02917	0.01373	-0.0094	0.04946	0.01611	0.01387	0.03301	0.03715	0.03432	0.01738	0.04764	0.04272	0.0297	0.05051	0.06901	0.04396	0.04659	0.06501	0.06895	0.03395	0.05038	0.06759	0.08541	0.10422	0.05195	0.09813	0.09795
732.854	0.02196	-0.00785	-0.02315	-0.00711	-0.00342	-0.00964	-0.0211	-0.00483	-0.0143	0.00658	0.03449	0.00656	-0.01624	-0.00069	-0.00235	-0.02301	0.00907	-0.00055	-0.01414	-0.00992	-0.0114	0.02533	0.02709	0.01618	-0.01616	0.05832	0.02206	0.02176	0.04038	0.0312	0.03248	0.01299	0.05281	0.05203	0.03344	0.05507	0.0678	0.04955	0.03868	0.06618	0.07386	0.04252	0.06457	0.08339	0.07766	0.11987	0.06101	0.1072	0.10011
731.569	0.01923	-0.00455	-0.00835	-0.00082	0.01672	-0.00427	-0.00321	0.00287	-0.00399	0.01048	0.03148	0.01387	-0.02071	0.01838	0.00323	-0.00886	0.0219	0.00698	-0.00539	0.00487	-0.00258	0.02249	0.02666	0.0193	-0.01139	0.05593	0.02659	0.03751	0.046	0.02571	0.03981	0.01527	0.05791	0.06604	0.04377	0.05749	0.06232	0.06186	0.04702	0.06846	0.06801	0.05357	0.08476	0.09616	0.0797	0.13466	0.07838	0.11713	0.10466
730.283	0.01597	-0.00242	0.00243	-0.00042	0.03082	0.00209	0.01079	0.0081	0.0014	0.01129	0.02616	0.01456	-0.01914	0.02922	0.00551	0.00716	0.03455	0.01736	0.00744	0.02039	0.00779	0.02151	0.03083	0.02114	0.00489	0.0459	0.0273	0.05268	0.05039	0.02657	0.05236	0.02153	0.05843	0.0764	0.05573	0.05803	0.05266	0.07314	0.06441	0.07044	0.06068	0.06253	0.09781	0.09839	0.0899	0.13786	0.09719	0.12406	0.11179
728.997	0.01275	0.00021	0.00428	-0.00488	0.03265	0.00761	0.01343	0.01124	0.00449	0.01036	0.02368	0.0113	-0.00884	0.03109	0.00385	0.01768	0.03958	0.03033	0.01828	0.03255	0.01776	0.02783	0.03687	0.02185	0.02603	0.03704	0.02219	0.06117	0.05561	0.03521	0.06272	0.03071	0.05655	0.08004	0.06352	0.0614	0.04377	0.0777	0.08123	0.07209	0.05959	0.06777	0.09775	0.09157	0.10161	0.12764	0.11319	0.12771	0.12041
727.712	0.00912	0.00617	-0.00251	-0.00674	0.02565	0.01219	0.00499	0.0166	0.00975	0.01225	0.02241	0.00704	0.00799	0.0296	0.00136	0.01976	0.03368	0.04257	0.02238	0.04085	0.02326	0.03956	0.03949	0.02317	0.04153	0.03343	0.0126	0.06214	0.06205	0.04647	0.06491	0.04381	0.05851	0.07969	0.06626	0.07258	0.04184	0.07647	0.08946	0.07189	0.06346	0.07012	0.09026	0.08402	0.10949	0.11216	0.12388	0.12926	0.12861
726.426	0.00633	0.01605	-0.01373	0.00116	0.01581	0.01677	-0.00779	0.02559	0.01905	0.01921	0.01899	0.00337	0.02533	0.03128	0.00174	0.01662	0.02177	0.04899	0.01912	0.04671	0.02267	0.04818	0.03787	0.02744	0.04652	0.03291	0.00522	0.05863	0.067	0.0527	0.05967	0.06013	0.06761	0.08071	0.06903	0.09187	0.04852	0.07384	0.08782	0.06715	0.06813	0.07312	0.08497	0.08352	0.113	0.102	0.12879	0.12919	0.13639
725.14	0.00675	0.02639	-0.02429	0.01839	0.00499	0.02142	-0.01677	0.03355	0.0281	0.02697	0.01437	-0.00036	0.0371	0.03697	0.00617	0.01368	0.01242	0.04793	0.01148	0.05069	0.02013	0.0468	0.03614	0.03547	0.04432	0.03186	0.00698	0.0539	0.0668	0.05037	0.05301	0.07405	0.07904	0.08634	0.07615	0.11132	0.05788	0.0725	0.08282	0.05774	0.07388	0.0801	0.08695	0.09219	0.11266	0.10307	0.13064	0.12823	0.1441
723.855	0.00949	0.03143	-0.0305	0.03568	-0.00721	0.02448	-0.01719	0.03467	0.02893	0.02791	0.01126	-0.00695	0.04039	0.0395	0.01324	0.01288	0.00905	0.04212	0.00342	0.05135	0.02004	0.03683	0.03686	0.04451	0.03822	0.02951	0.01742	0.04908	0.06056	0.04174	0.05012	0.0785	0.08302	0.09399	0.08509	0.11803	0.06084	0.07221	0.08248	0.0474	0.08241	0.09007	0.09513	0.10522	0.10684	0.11393	0.13311	0.12827	0.14913
722.569	0.00941	0.02732	-0.03002	0.04218	-0.01935	0.0245	-0.00998	0.02914	0.01932	0.0189	0.00881	-0.01763	0.03566	0.03074	0.02074	0.01261	0.00839	0.03444	-0.0013	0.04637	0.02169	0.02476	0.03781	0.04979	0.02755	0.02781	0.02832	0.0434	0.0506	0.03119	0.05175	0.07173	0.075	0.09702	0.08857	0.10616	0.05437	0.07162	0.08956	0.04068	0.09008	0.09828	0.10411	0.11361	0.09591	0.12694	0.13736	0.12987	0.14886
721.283	0.00182	0.01451	-0.02235	0.0342	-0.02857	0.02198	-0.00148	0.02247	0.00692	0.0042	0.00329	-0.02888	0.02487	0.01167	0.02592	0.01116	0.00613	0.02594	3e-05	0.0357	0.02165	0.01468	0.0358	0.04912	0.01253	0.02817	0.03123	0.03597	0.03914	0.02305	0.05405	0.05785	0.06018	0.09245	0.08197	0.0832	0.04433	0.06968	0.09978	0.03988	0.08994	0.09984	0.10553	0.11016	0.08509	0.13307	0.14179	0.12975	0.14535
719.997	-0.01236	-0.00261	-0.0118	0.0164	-0.03349	0.01775	-1e-05	0.0184	0.00037	-0.00944	-0.00736	-0.03519	0.01023	-0.00821	0.02503	0.00753	0.00106	0.01726	0.00642	0.02377	0.01849	0.00525	0.03082	0.04524	-0.00253	0.02872	0.02493	0.02729	0.02697	0.02086	0.05038	0.04222	0.047	0.08492	0.06746	0.06103	0.03853	0.06613	0.10412	0.04463	0.08008	0.09212	0.09208	0.09447	0.07913	0.12815	0.14336	0.12329	0.14174
718.712	-0.02596	-0.01731	-0.00658	-0.00335	-0.03456	0.01081	-0.00832	0.01508	-0.00035	-0.01797	-0.0201	-0.03411	-0.00544	-0.02144	0.01672	0.001	-0.00588	0.00905	0.0125	0.01654	0.01309	-0.00643	0.02572	0.04272	-0.01227	0.02573	0.01559	0.01971	0.01617	0.02542	0.03743	0.0297	0.03984	0.08051	0.05175	0.04569	0.03983	0.06322	0.09632	0.05314	0.0667	0.07665	0.06628	0.07281	0.07677	0.11594	0.13897	0.11112	0.13585
717.426	-0.02863	-0.02319	-0.00907	-0.01816	-0.0321	0.00058	-0.01922	0.00904	-0.00101	-0.02016	-0.02787	-0.02644	-0.01781	-0.02739	0.00626	-0.00659	-0.01301	0.00138	0.01449	0.01621	0.00773	-0.01857	0.02355	0.04358	-0.01322	0.01915	0.01132	0.01617	0.01191	0.03383	0.02081	0.02494	0.03966	0.07925	0.04092	0.03824	0.04616	0.06612	0.08093	0.06415	0.05789	0.06025	0.04254	0.05392	0.07461	0.10405	0.12895	0.10107	0.12414
716.14	-0.0119	-0.01811	-0.01113	-0.02429	-0.02609	-0.00912	-0.02206	0.00119	-0.00253	-0.01541	-0.02548	-0.01277	-0.02222	-0.02787	0.00275	-0.01025	-0.01684	-0.00519	0.01557	0.02034	0.00726	-0.02498	0.02669	0.04625	-0.00337	0.0152	0.01614	0.01812	0.0186	0.04192	0.01062	0.02913	0.04922	0.07716	0.03669	0.04053	0.05328	0.07625	0.06977	0.07722	0.05545	0.05066	0.03527	0.04459	0.07303	0.09871	0.12004	0.10028	0.11102
714.855	0.02365	-0.00739	-0.00579	-0.02325	-0.01776	-0.01225	-0.01301	-0.00409	-0.00086	-0.0042	-0.01598	0.00627	-0.01804	-0.02378	0.01045	-0.00783	-0.01312	-0.00873	0.02089	0.02551	0.01683	-0.02254	0.03588	0.04652	0.01727	0.02082	0.02552	0.02438	0.03383	0.04748	0.01159	0.03492	0.073	0.07233	0.03568	0.05399	0.05536	0.08213	0.0692	0.09117	0.05162	0.04922	0.04552	0.04516	0.07316	0.10205	0.12032	0.10603	0.10559
713.569	0.06352	-0.00077	0.00217	-0.02029	-0.00895	-0.00629	0.00209	-0.00461	0.00339	0.01006	-0.00878	0.02642	-0.01038	-0.01714	0.02429	-0.00357	-0.00099	-0.00779	0.02983	0.02994	0.03503	-0.0149	0.04773	0.03991	0.04365	0.03601	0.02879	0.03239	0.0491	0.0514	0.02066	0.03159	0.10902	0.06526	0.03337	0.07382	0.0485	0.06652	0.07492	0.10362	0.03701	0.05064	0.06018	0.04916	0.07262	0.1115	0.12991	0.10806	0.11013
712.283	0.08568	-0.00384	0.00343	-0.01874	0.00018	0.00649	0.01374	-0.00183	0.00438	0.02204	-0.00909	0.03996	-0.00498	-0.01067	0.03413	-0.00124	0.01516	-0.00368	0.037	0.0324	0.05185	-0.00713	0.05497	0.02595	0.06535	0.05235	0.02045	0.04038	0.05806	0.05655	0.03284	0.01862	0.14087	0.05631	0.03038	0.08966	0.03706	0.03104	0.07957	0.11168	0.01454	0.0511	0.06552	0.05096	0.07029	0.12096	0.13975	0.10267	0.11852
710.997	0.07871	-0.01389	-0.00248	-0.01751	0.01016	0.02178	0.01624	0.00181	0.00024	0.02704	-0.0127	0.04119	-0.00248	-0.00404	0.03272	0.00243	0.02814	0.00027	0.0383	0.03124	0.0563	0.00038	0.05182	0.01077	0.07164	0.05856	0.00725	0.04719	0.06097	0.06441	0.04495	0.00698	0.14335	0.0472	0.03255	0.09395	0.0314	-0.00065	0.08093	0.11146	-0.00066	0.05298	0.05956	0.05311	0.0701	0.1238	0.14083	0.09888	0.12446
709.712	0.05265	-0.02359	-0.00781	-0.01541	0.01897	0.03487	0.0099	0.00434	-0.00471	0.02281	-0.01255	0.03129	-0.00016	0.00512	0.02053	0.01251	0.03234	0.00168	0.03324	0.02647	0.04652	0.01055	0.04028	0.00266	0.05977	0.04999	0.00107	0.05034	0.06048	0.07126	0.05358	0.00571	0.1093	0.0421	0.04351	0.08789	0.03742	-0.00672	0.08029	0.09919	0.00407	0.05999	0.0489	0.06258	0.07457	0.1177	0.13301	0.10673	0.12699
708.426	0.02647	-0.02665	-0.00767	-0.01462	0.02221	0.04124	-0.00117	0.00448	-0.00817	0.01058	-0.00611	0.01688	0.00255	0.01584	0.00411	0.02612	0.02728	0.00163	0.02327	0.02123	0.03001	0.02389	0.02946	0.00403	0.03775	0.03354	0.00683	0.04615	0.05686	0.0697	0.05488	0.01258	0.06299	0.04363	0.05784	0.07825	0.05053	0.01538	0.07701	0.07697	0.02719	0.071	0.03982	0.08068	0.07881	0.10718	0.12294	0.12395	0.12889
707.14	0.01045	-0.02146	-0.00459	-0.01739	0.01739	0.03789	-0.01267	0.00285	-0.01402	-0.00519	0.00389	0.00349	0.00312	0.02318	-0.00924	0.03307	0.01654	0.00298	0.01011	0.01857	0.01403	0.03582	0.02719	0.00908	0.01659	0.02062	0.01804	0.03363	0.04951	0.05667	0.04901	0.0183	0.03251	0.04912	0.06399	0.07023	0.06121	0.04803	0.06916	0.05482	0.05419	0.08009	0.03631	0.09984	0.07703	0.09882	0.11524	0.13762	0.1331
705.855	0.00409	-0.01177	-0.00306	-0.02094	0.00708	0.02574	-0.02175	0.0033	-0.02475	-0.01887	0.01264	-0.00731	0.00023	0.02457	-0.01483	0.02831	0.00402	0.00606	-0.00429	0.01784	0.00082	0.04007	0.03404	0.01143	0.00228	0.01794	0.02327	0.01774	0.04077	0.03772	0.04085	0.01778	0.02758	0.05374	0.05723	0.06588	0.06521	0.06905	0.05834	0.04292	0.07091	0.08203	0.04117	0.11092	0.07263	0.09462	0.11026	0.14003	0.14148
704.569	0.00379	-0.00371	-0.0037	-0.01911	-0.00195	0.01116	-0.02613	0.01057	-0.03415	-0.02621	0.01698	-0.01444	-0.00352	0.02238	-0.01104	0.0196	-0.00648	0.00799	-0.01699	0.01677	-0.00843	0.03513	0.04502	0.01186	-0.00427	0.02553	0.01801	0.00746	0.03596	0.02208	0.035	0.01469	0.04089	0.0567	0.0468	0.06636	0.06458	0.07128	0.05063	0.04367	0.07626	0.07747	0.05415	0.1123	0.07504	0.09291	0.10881	0.13778	0.15345
703.283	0.00914	0.0002	-0.00297	-0.00892	-0.00231	0.00395	-0.02349	0.02477	-0.03241	-0.02566	0.01826	-0.01437	-0.00361	0.01965	0.00073	0.01891	-0.01023	0.00712	-0.02419	0.01651	-0.01016	0.02709	0.05552	0.01545	-0.00419	0.03937	0.00926	0.00933	0.03921	0.01746	0.03251	0.01631	0.0589	0.06153	0.0461	0.07227	0.06235	0.06462	0.0527	0.05262	0.08004	0.07259	0.07114	0.10989	0.08835	0.09437	0.11412	0.141	0.16392
701.997	0.02057	0.00291	0.00281	0.00567	0.00842	0.01034	-0.01344	0.03896	-0.01676	-0.01842	0.02064	-0.0048	0.00232	0.01759	0.0159	0.02936	-0.00437	0.00562	-0.02383	0.02057	-0.00216	0.02444	0.06382	0.02336	-0.0001	0.05332	0.00629	0.02178	0.04897	0.02728	0.03214	0.02709	0.07257	0.06915	0.05852	0.08077	0.06071	0.06106	0.06647	0.06593	0.09033	0.07343	0.08861	0.10942	0.106	0.1023	0.12687	0.14964	0.16575
700.712	0.03362	0.00647	0.01289	0.01671	0.02367	0.02657	0.00039	0.04493	0.00518	-0.00747	0.02506	0.00987	0.01205	0.01726	0.02864	0.04262	0.00843	0.00529	-0.01768	0.02896	0.01166	0.03004	0.0682	0.03139	0.00327	0.06096	0.00986	0.03596	0.05816	0.04739	0.03203	0.04564	0.0798	0.07399	0.07555	0.08534	0.06121	0.06517	0.08543	0.08388	0.10486	0.08157	0.10639	0.11114	0.11559	0.11533	0.14148	0.15374	0.1582
[truncated: 67 more columns]

## Sheet: Figure 3e
ER-MoS2-K										PD-MoS2-K
	Absorbance										Absorbance
Wavenumber (cm-1)	H2	1min	3min	5min	7min	9min	11min	13min	15min	Wavenumber (cm-1)	H2	1min	3min	5min	7min	9min	11min	13min	15min
700.044	-0.0007805	-0.0145	-0.01598	-0.01619	-0.01578	-0.0154	-0.01444	-0.01478	-0.01394	700.044	-0.000694001	0.000691494	0.000634251	0.00181	0.000537966	0.000381739	0.00139	0.00177	0.0024
701.973	-0.00102	-0.01375	-0.0158	-0.01535	-0.01539	-0.01484	-0.0144	-0.01429	-0.01347	701.973	-0.00115	0.000250765	0.000848165	0.00141	0.000686516	0.000305007	0.000451155	0.00172	0.00195
703.902	-0.00119	-0.0143	-0.01619	-0.01529	-0.01587	-0.01508	-0.01466	-0.01497	-0.01403	703.902	-0.000952949	-0.000106115	0.000310378	0.000604354	0.000603724	0.00030315	0.000387775	0.00172	0.00162
705.83	-0.000579922	-0.01437	-0.01633	-0.01524	-0.01551	-0.015	-0.01411	-0.01488	-0.01375	705.83	4.39711e-05	0.000580864	0.00037063	0.00116	0.00102	0.000714593	0.00183	0.00253	0.00229
707.759	-8.18403e-06	-0.01379	-0.01562	-0.01474	-0.01479	-0.01454	-0.01413	-0.01441	-0.01283	707.759	0.000510266	0.000763283	0.000718908	0.00129	0.00147	0.000758968	0.00168	0.00234	0.00225
709.687	-0.000200216	-0.01381	-0.01525	-0.01452	-0.01459	-0.01417	-0.014	-0.01399	-0.01253	709.687	-0.000113569	0.000427905	0.000862274	0.000226497	0.00116	0.000418519	0.000423328	0.00117	0.00171
711.615	-0.000844659	-0.01409	-0.01551	-0.01531	-0.01493	-0.01453	-0.0138	-0.01371	-0.01258	711.615	-0.000847338	0.000296817	0.000249505	-0.000334724	0.00101	0.00016063	3.49578e-05	0.00054981	0.00156
713.544	-0.00122	-0.01372	-0.01498	-0.01517	-0.01492	-0.01418	-0.01334	-0.01353	-0.01229	713.544	-0.000588294	0.000823631	0.000406281	2.93909e-05	0.0011	0.000343537	0.000838969	0.00167	0.00202
715.472	-0.00118	-0.01326	-0.01427	-0.01455	-0.01471	-0.01319	-0.01281	-0.01334	-0.01189	715.472	-0.000495998	0.000409166	0.000260578	-0.000334724	0.00053999	0.000357697	0.000713133	0.00198	0.00155
717.401	-0.000650663	-0.01322	-0.01447	-0.01424	-0.01445	-0.01283	-0.01259	-0.01289	-0.01178	717.401	-0.000505398	0.000651042	0.00114	0.000479582	0.000950562	0.00101	0.00125	0.00211	0.00165
719.33	-0.000143447	-0.01412	-0.01517	-0.01455	-0.01481	-0.01396	-0.01362	-0.01318	-0.01244	719.33	0.000263827	0.00156	0.0022	0.00147	0.00172	0.00256	0.00212	0.00249	0.00237
721.258	-0.000216775	-0.01389	-0.01515	-0.0142	-0.01446	-0.01389	-0.01319	-0.01281	-0.01243	721.258	0.000124602	0.000873795	0.000802419	0.000540753	0.00128	0.00185	0.00149	0.0018	0.00198
723.187	-0.000600801	-0.01316	-0.0145	-0.01371	-0.01401	-0.01292	-0.01258	-0.0124	-0.01178	723.187	-0.000192963	0.000118835	-0.000329459	-0.000562252	2.17033e-05	0.000426578	0.000508242	0.000364097	0.000952289
725.115	-0.000610728	-0.01248	-0.01419	-0.01367	-0.01393	-0.01252	-0.01235	-0.01247	-0.01134	725.115	-0.000846148	-2.18017e-05	2.9424e-05	-0.000464986	0.000213933	0.000301956	0.000203192	0.00024546	0.000909952
727.043	-0.000235387	-0.01238	-0.01413	-0.01375	-0.01349	-0.01235	-0.01225	-0.01218	-0.0109	727.043	-0.00154	-0.000357237	-0.000243003	-0.00085091	-0.000423445	-0.000220451	-0.000429702	0.000464489	0.000594799
728.972	-0.00010214	-0.01273	-0.0142	-0.01365	-0.01333	-0.01268	-0.01209	-0.01219	-0.01087	728.972	-0.00135	-0.000384483	-0.000504438	-0.000834805	-0.00061675	-0.000618404	-0.000414706	0.000653066	0.00093977
730.9	-0.000442843	-0.01268	-0.01426	-0.01341	-0.01379	-0.01299	-0.01203	-0.01268	-0.01098	730.9	-0.000227008	1.19616e-05	-0.000299594	0.00016726	-8.86245e-05	-0.000509303	0.000246488	0.00123	0.00129
732.829	-0.000251017	-0.01252	-0.01403	-0.01313	-0.01345	-0.01262	-0.01187	-0.01257	-0.01078	732.829	0.000119597	0.000495504	0.000183502	0.00052035	0.000151913	6.25284e-05	0.000391921	0.00145	0.00159
734.757	0.000152012	-0.01197	-0.01323	-0.0127	-0.01254	-0.01178	-0.01141	-0.01191	-0.0103	734.757	0.000341614	0.000848928	3.42951e-05	0.000596325	0.000699858	0.000619518	0.000368972	0.00126	0.00122
736.686	-4.61864e-05	-0.01133	-0.01295	-0.01238	-0.01214	-0.01158	-0.01094	-0.01145	-0.01006	736.686	0.000477094	0.00124	-8.21716e-06	0.000543175	0.000926587	0.000993566	0.000961055	0.00104	0.000910018
738.614	-0.000367334	-0.01143	-0.01369	-0.01231	-0.01198	-0.01187	-0.01097	-0.01138	-0.0105	738.614	-0.000506721	0.000715323	-0.00037518	-0.000245851	0.000873064	0.00027878	0.000451089	0.000422167	0.000537037
740.543	-0.000904611	-0.01202	-0.01413	-0.01279	-0.01249	-0.01228	-0.01146	-0.01163	-0.01095	740.543	-0.000810828	0.0001018	-0.000454229	-0.00062704	0.000765009	0.000128579	-1.75938e-05	0.000511626	0.000975135
742.471	-0.000772826	-0.0121	-0.01312	-0.01272	-0.01253	-0.01208	-0.01122	-0.01118	-0.01037	742.471	-0.000151562	0.00011499	-6.79857e-05	0.000336971	0.000896272	0.00084677	-0.000179284	0.00108	0.00153
744.4	-0.000382695	-0.01136	-0.01228	-0.01203	-0.01188	-0.01167	-0.01042	-0.01084	-0.00985	744.4	0.000210618	0.000430127	0.000248378	0.000650909	0.00107	0.00129	0.000312169	0.00163	0.0015
746.328	7.194e-05	-0.01104	-0.01175	-0.01158	-0.01156	-0.01148	-0.01009	-0.011	-0.00967	746.328	0.000177171	0.000370597	0.000197126	0.000176044	0.000676428	0.000923101	0.000988552	0.00152	0.0012
748.257	0.000220464	-0.01116	-0.01153	-0.01109	-0.01132	-0.01104	-0.01008	-0.01076	-0.0092	748.257	0.000254014	2.50501e-05	5.04992e-05	1.00066e-05	0.000340519	0.000220232	0.000617096	0.00138	0.00107
750.185	-9.62769e-05	-0.01173	-0.01233	-0.0114	-0.01179	-0.01069	-0.01011	-0.01077	-0.00967	750.185	2.55133e-06	-0.000616849	-0.000380345	-7.04041e-05	0.000346787	7.5751e-05	0.000199214	0.000746522	0.000936947
752.114	-5.43033e-05	-0.01159	-0.01237	-0.0109	-0.01156	-0.01011	-0.00984	-0.01022	-0.00937	752.114	0.000247681	-0.000132615	0.000101501	0.000331401	0.001	0.000902016	0.000956805	0.00101	0.00146
754.042	2.16039e-05	-0.01119	-0.01214	-0.01073	-0.01116	-0.01026	-0.00982	-0.0101	-0.00896	754.042	0.000424522	0.000326725	0.000460841	0.000318071	0.00102	0.000743236	0.000688209	0.00108	0.00097467
755.971	-0.000217504	-0.01127	-0.01234	-0.01144	-0.01126	-0.01069	-0.01024	-0.01018	-0.00929	755.971	0.000263031	0.000161028	0.00013143	0.000471422	0.000742672	0.000363168	0.000512986	0.00094143	0.000913638
757.899	-0.000124964	-0.01121	-0.01243	-0.01187	-0.01106	-0.01098	-0.01055	-0.01008	-0.00965	757.899	0.000212706	5.95128e-05	0.000112936	0.000519023	0.000482235	0.000249107	0.00111	0.000929144	0.00132
759.828	-9.96889e-05	-0.01097	-0.01204	-0.01146	-0.01082	-0.01081	-0.01012	-0.01012	-0.00976	759.828	0.000196861	0.000182938	0.000292705	0.000497693	0.000518791	0.000249803	0.00132	0.00101	0.00157
761.756	-0.000395209	-0.01114	-0.01197	-0.01118	-0.01075	-0.01076	-0.01013	-0.01049	-0.00992	761.756	0.000467276	0.00064102	0.000315882	0.000572536	0.00118	0.000541914	0.00117	0.00132	0.00141
763.685	-0.000372995	-0.01122	-0.01195	-0.0114	-0.01071	-0.01087	-0.01029	-0.01077	-0.01003	763.685	0.000899825	0.00101	0.000470825	0.000734573	0.00166	0.00108	0.00116	0.00181	0.00144
765.613	-0.000247308	-0.01105	-0.012	-0.01163	-0.01113	-0.01096	-0.01056	-0.01074	-0.0102	765.613	0.000788278	0.000762055	0.000819083	0.000458088	0.00136	0.00122	0.00118	0.00191	0.00156
767.542	-0.000413151	-0.01109	-0.0123	-0.01192	-0.01182	-0.0112	-0.01083	-0.01103	-0.01048	767.542	0.000204585	0.00018801	0.000689503	0.000446313	0.000849891	0.00109	0.000672246	0.0014	0.00137
769.47	-0.000730819	-0.01128	-0.01232	-0.01235	-0.01245	-0.01153	-0.01135	-0.01156	-0.01101	769.47	-3.66447e-05	9.62319e-05	0.000570744	0.000749442	0.000616764	0.000433444	8.95706e-05	0.00124	0.00105
771.399	-0.000426193	-0.01113	-0.01228	-0.01246	-0.01218	-0.01156	-0.01163	-0.01158	-0.01112	771.399	-0.000122413	0.000363931	0.000504228	0.000671948	0.00114	0.000621774	0.000275033	0.00125	0.00136
773.327	-2.57444e-05	-0.01057	-0.01202	-0.01203	-0.01175	-0.01144	-0.01117	-0.01103	-0.01081	773.327	-0.00025615	0.000321818	0.000283289	0.000503266	0.00109	0.000972246	0.000342277	0.000977161	0.00169
775.256	-0.000235089	-0.01056	-0.01152	-0.01181	-0.01174	-0.01126	-0.01062	-0.01085	-0.01084	775.256	-0.00011072	0.000764678	0.00047036	0.000977659	0.000646064	0.00119	0.000741676	0.00143	0.00184
777.184	-0.000139306	-0.01067	-0.01157	-0.01188	-0.01177	-0.01109	-0.01077	-0.01108	-0.01085	777.184	0.000187646	0.00121	0.000627017	0.000757143	0.000891491	0.0012	0.00142	0.00168	0.00198
779.113	0.000176607	-0.01077	-0.01198	-0.01185	-0.01183	-0.01134	-0.01109	-0.01146	-0.01074	779.113	-0.000207337	0.00129	0.000505323	0.000634981	0.0011	0.000887075	0.00133	0.00168	0.00199
781.041	0.000354646	-0.01066	-0.01233	-0.01175	-0.01199	-0.01151	-0.01122	-0.01181	-0.01103	781.041	-0.00075093	0.000682202	-5.59962e-06	0.000121553	0.000329212	0.000349473	0.000728433	0.00124	0.00127
782.97	-0.000168057	-0.01069	-0.01259	-0.0121	-0.01254	-0.01195	-0.01145	-0.01231	-0.01144	782.97	-0.000456447	0.000694747	6.78638e-05	0.000295159	0.000390262	0.000374941	0.00098108	0.0016	0.00146
784.898	-0.00104	-0.01085	-0.01281	-0.01239	-0.01311	-0.01284	-0.01222	-0.01268	-0.01146	784.898	0.00019706	0.00065884	0.000711009	0.000765806	0.00114	0.000709416	0.00134	0.00168	0.0016
786.827	-0.000697276	-0.01057	-0.01252	-0.01237	-0.01275	-0.01263	-0.01232	-0.01252	-0.01121	786.827	0.000611787	0.000673441	0.00107	0.00104	0.00191	0.00111	0.00177	0.00179	0.00185
788.755	-0.000239162	-0.01062	-0.01238	-0.01248	-0.0126	-0.01244	-0.01228	-0.01266	-0.01141	788.755	0.000350103	0.000833723	0.00086835	0.000807266	0.00187	0.00104	0.00168	0.00178	0.00243
790.684	-0.000402293	-0.01132	-0.01265	-0.01288	-0.01299	-0.01262	-0.01279	-0.01305	-0.01193	790.684	-0.000263799	0.000893782	0.000823399	0.000628378	0.00159	0.000866557	0.00141	0.00139	0.00263
792.612	-0.000929343	-0.01172	-0.0129	-0.01318	-0.01348	-0.01282	-0.0131	-0.0136	-0.01215	792.612	-0.000383159	0.00069863	0.000583418	0.000518791	0.00141	0.000927849	0.00164	0.00163	0.0024
794.541	-0.000801402	-0.0112	-0.01264	-0.01272	-0.0135	-0.01251	-0.01245	-0.01339	-0.01194	794.541	-7.59366e-05	0.000747152	0.00067895	0.000861577	0.00129	0.00117	0.00172	0.00216	0.00255
796.469	-0.000305455	-0.01056	-0.01241	-0.01261	-0.01309	-0.01259	-0.01241	-0.01312	-0.01204	796.469	0.000338033	0.000751666	0.000524895	0.000932597	0.00126	0.00114	0.00179	0.00192	0.00266
798.398	-0.000361408	-0.01054	-0.0125	-0.01276	-0.0128	-0.01279	-0.01251	-0.0131	-0.01223	798.398	0.000196728	0.000603293	0.000503532	0.00115	0.00132	0.00112	0.00149	0.00142	0.00234
800.326	-0.00027721	-0.01051	-0.01226	-0.01237	-0.01285	-0.01248	-0.01217	-0.01319	-0.01227	800.326	8.78141e-05	0.000677689	0.00074775	0.0011	0.00113	0.00115	0.00121	0.00126	0.00242
802.255	3.41957e-05	-0.01024	-0.01205	-0.01208	-0.01288	-0.01237	-0.01202	-0.01312	-0.01234	802.255	-0.000609636	0.000476696	0.000489301	0.000462864	0.000535345	0.000675631	0.000913704	0.00125	0.00241
804.183	0.000136169	-0.00983	-0.01171	-0.01197	-0.01266	-0.01255	-0.01223	-0.01316	-0.01226	804.183	-0.000452442	0.000701185	0.000668828	0.000356238	0.000391058	0.000794784	0.00134	0.00144	0.0021
806.112	0.000141704	-0.00968	-0.01151	-0.01183	-0.01226	-0.01269	-0.01229	-0.01313	-0.01208	806.112	-0.000274098	0.000852547	0.000450625	0.000311273	0.000559497	0.000991673	0.0015	0.00118	0.00215
808.04	-0.000132417	-0.00988	-0.01152	-0.01212	-0.01219	-0.01251	-0.01256	-0.01298	-0.01227	808.04	-0.000308104	0.000184596	0.000117443	2.45199e-05	0.00043278	0.000727139	0.00119	0.00103	0.00217
809.969	-0.000236082	-0.00971	-0.01166	-0.01241	-0.01235	-0.01237	-0.01256	-0.013	-0.0124	809.969	4.43356e-05	0.000553393	0.000438751	0.000245924	0.000845641	0.000736631	0.00135	0.00183	0.00263
811.897	-0.000395473	-0.00982	-0.0119	-0.01249	-0.01246	-0.01284	-0.01269	-0.01346	-0.01281	811.897	0.000120326	0.000915796	0.000762819	0.000157846	0.00118	0.000757375	0.00139	0.00208	0.0028
813.826	-0.000426458	-0.00966	-0.01172	-0.01241	-0.01219	-0.01265	-0.01274	-0.01336	-0.01324	813.826	-0.000402028	0.000240189	0.000646529	0.000241548	0.000822702	0.00137	0.0012	0.00215	0.00215
815.754	-0.000288932	-0.00962	-0.01172	-0.01258	-0.01261	-0.01284	-0.01263	-0.01341	-0.01323	815.754	-0.000767733	-4.0521e-05	0.000373482	9.39452e-05	0.000525426	0.000883157	0.00114	0.00211	0.00182
817.683	-0.00034843	-0.00984	-0.01176	-0.0123	-0.01314	-0.01307	-0.01241	-0.01346	-0.01286	817.683	-0.000627503	-0.000160836	0.000420343	0.000142102	0.000939006	0.000352955	0.0013	0.00194	0.00201
819.611	-9.71713e-05	-0.00978	-0.01134	-0.01203	-0.01295	-0.01312	-0.01248	-0.01332	-0.01263	819.611	-0.000157723	-0.000203329	0.000376301	0.00035836	0.00149	0.000763715	0.000989614	0.00171	0.00191
821.54	-0.000130396	-0.00971	-0.01118	-0.0124	-0.01291	-0.01289	-0.01234	-0.01334	-0.01275	821.54	5.80547e-05	0.000225701	0.000358062	0.000758437	0.00167	0.0012	0.000935785	0.00202	0.00181
823.468	-0.000469322	-0.00969	-0.01117	-0.01236	-0.01263	-0.01218	-0.01239	-0.01335	-0.01277	823.468	0.000120393	0.000443593	0.000762155	0.00111	0.00141	0.0017	0.00149	0.00275	0.00235
825.397	0.00012427	-0.0093	-0.01076	-0.01166	-0.01175	-0.01149	-0.012	-0.01265	-0.01251	825.397	0.000249472	0.000898696	0.00102	0.00133	0.00148	0.00193	0.0018	0.00307	0.00286
827.325	0.000244764	-0.00912	-0.01073	-0.01119	-0.01139	-0.01164	-0.01174	-0.01233	-0.01229	827.325	0.000115653	0.00115	0.000819349	0.00101	0.0014	0.00157	0.0013	0.0025	0.00268
829.254	-0.000392097	-0.00919	-0.01091	-0.01098	-0.01135	-0.01164	-0.01161	-0.01224	-0.01204	829.254	-0.000490504	0.000959428	0.000156288	0.000591348	0.000894479	0.00101	0.00117	0.00177	0.00252
831.182	-0.000465019	-0.00931	-0.01111	-0.01129	-0.01152	-0.01161	-0.01192	-0.01252	-0.01221	831.182	-0.0004958	0.00064998	-8.3556e-05	0.000474739	0.00102	0.000831831	0.001	0.00137	0.00243
833.111	-0.000330585	-0.0094	-0.01074	-0.01085	-0.01143	-0.01156	-0.01198	-0.01237	-0.01225	833.111	-0.000261283	0.000493646	0.000314921	0.00065353	0.00108	0.00121	0.000908823	0.00149	0.00235
835.039	-0.000271912	-0.00942	-0.01043	-0.01052	-0.01128	-0.01146	-0.0114	-0.01195	-0.01198	835.039	-9.87282e-05	0.000653729	0.000476165	0.000565834	0.000832163	0.00137	0.0012	0.00156	0.00196
836.968	-0.000637462	-0.00962	-0.01055	-0.01095	-0.01123	-0.01161	-0.01122	-0.01204	-0.01168	836.968	-0.000155801	0.00099795	0.000589523	0.000709548	0.00101	0.00133	0.00159	0.00173	0.00212
838.896	-0.000751426	-0.00962	-0.0105	-0.0111	-0.01113	-0.01171	-0.01141	-0.01219	-0.01165	838.896	-2.12057e-06	0.000847932	0.000974006	0.000938043	0.00106	0.00136	0.00186	0.00181	0.0023
840.825	-0.00027933	-0.00916	-0.01015	-0.01049	-0.01089	-0.01119	-0.01132	-0.01168	-0.01129	840.825	0.000126723	0.000736531	0.000881165	0.000924529	0.00109	0.00128	0.00177	0.00227	0.00221
842.753	0.00015241	-0.00878	-0.00992	-0.00957	-0.01036	-0.01033	-0.01091	-0.01112	-0.01107	842.753	-4.76773e-05	0.000372122	0.000264424	0.000500977	0.00083037	0.000858025	0.00123	0.00198	0.00209
844.682	-0.000166003	-0.00891	-0.00973	-0.00928	-0.01006	-0.01012	-0.0105	-0.01101	-0.01082	844.682	0.000105081	0.000427905	0.000336109	0.000690731	0.00105	0.00112	0.00113	0.00183	0.00235
846.61	5.08306e-05	-0.00874	-0.00917	-0.00912	-0.00942	-0.00964	-0.00964	-0.01051	-0.01019	846.61	7.60161e-05	0.000596756	0.000463959	0.000933328	0.00138	0.00107	0.00103	0.00185	0.00198
848.539	0.00016189	-0.00815	-0.00843	-0.00862	-0.00866	-0.00866	-0.00877	-0.00959	-0.00946	848.539	-1.02052e-05	0.000888503	0.000718045	0.000774536	0.00125	0.00111	0.000999245	0.00192	0.00169
850.467	-0.00026168	-0.00817	-0.00816	-0.00816	-0.00858	-0.0084	-0.00853	-0.00894	-0.00926	850.467	6.07721e-05	0.000817158	0.0007595	0.000705466	0.00107	0.00126	0.00118	0.00182	0.00135
852.396	-0.00058075	-0.00818	-0.00825	-0.00753	-0.00798	-0.00796	-0.00816	-0.00839	-0.00887	852.396	-0.000321281	0.00047245	0.000360814	0.000538099	0.000993932	0.000735635	0.00123	0.00106	0.00121
854.324	-0.000343729	-0.00767	-0.00779	-0.00699	-0.00707	-0.00711	-0.00764	-0.00795	-0.00802	854.324	-0.000580584	0.000116548	-2.45516e-05	5.16259e-05	0.000915862	0.0003	0.000929841	0.000558369	0.00112
856.253	-0.000253501	-0.0072	-0.0068	-0.0063	-0.0062	-0.00599	-0.00647	-0.00712	-0.00693	856.253	-0.000281018	0.000213933	0.000149063	0.000129772	0.00109	0.000801191	0.000995161	0.000919548	0.00129
858.181	-0.000100517	-0.0066	-0.00575	-0.00553	-0.00512	-0.00505	-0.00503	-0.00577	-0.00575	858.181	0.000117112	0.000197292	0.000380313	8.10866e-05	0.00102	0.00059606	0.000823598	0.00117	0.00142
860.11	-0.000114364	-0.00599	-0.00513	-0.0047	-0.00439	-0.00416	-0.00416	-0.00472	-0.00456	860.11	0.00027248	0.000606113	0.000431454	0.000648254	0.00112	0.000543539	0.00108	0.0015	0.00197
862.038	-3.07142e-05	-0.00542	-0.00452	-0.00376	-0.00377	-0.00359	-0.0037	-0.00413	-0.0037	862.038	0.000259484	0.00076481	0.000356105	0.000923931	0.000892155	0.000540089	0.000928746	0.00137	0.00198
863.967	-5.72519e-05	-0.00454	-0.00339	-0.00251	-0.00252	-0.00251	-0.0024	-0.00303	-0.00266	863.967	0.000140611	0.000811083	0.00067885	0.000689304	0.000797041	0.000638963	0.000781473	0.00113	0.00153
865.895	-7.12986e-05	-0.00364	-0.00234	-0.00125	-0.00142	-0.001	-0.000810762	-0.00142	-0.00127	865.895	0.000181646	0.000530767	0.000219104	0.000343239	0.000289821	0.000796444	0.000478222	0.00112	0.00109
867.824	-0.000157723	-0.00313	-0.00169	-0.000230221	-0.000292376	0.000573763	0.000500049	0.000108395	0.000102164	867.824	0.00010054	7.25365e-05	-0.00050222	5.51717e-05	4.7318e-05	0.000651805	0.000336839	0.00121	0.000703541
869.752	-0.000241811	-0.00291	-0.000948916	0.000598714	0.000965671	0.00171	0.00147	0.00134	0.00134	869.752	-0.000116252	7.93633e-05	-0.000629256	-0.000349986	0.000189071	0.000501641	6.94545e-05	0.000933328	0.000690366
871.681	-0.00039458	-0.00205	-9.43224e-05	0.00157	0.00221	0.00264	0.00274	0.00248	0.00288	871.681	-7.99782e-05	2.41885e-05	-0.000352205	-0.00031009	0.000148234	0.000372951	-0.000477266	0.000461305	0.000807365
873.609	-0.000379782	-0.00117	0.000797539	0.00271	0.0032	0.00379	0.00385	0.00364	0.00397	873.609	0.00019643	-7.70298e-05	-0.000221312	-8.40198e-05	-5.9836e-05	0.000155194	-0.000664293	8.24453e-05	0.000531464
875.538	-0.000139803	-0.00072675	0.00186	0.004	0.00452	0.00511	0.00522	0.00507	0.00536	875.538	-0.000133344	-5.9339e-05	-0.000495998	-2.85275e-05	0.000184231	-4.42648e-05	-0.000237043	-8.17009e-05	0.000365622
877.466	2.90595e-05	-0.000472665	0.00264	0.00496	0.0059	0.00584	0.00679	0.00649	0.00661	877.466	3.84357e-06	0.000468304	-0.000162327	5.55362e-05	0.000548848	0.00014956	-0.000131059	0.000341481	0.000466811
879.395	4.31427e-05	3.65484e-05	0.00335	0.00611	0.00704	0.00731	0.00848	0.00801	0.00826	879.395	0.000489102	0.0011	0.000476795	0.000574825	0.000657877	0.000714659	0.000603293	0.00109	0.00103
881.323	8.85763e-05	0.000698596	0.00433	0.00761	0.00815	0.00893	0.00947	0.00942	0.00984	881.323	0.000287898	0.000552431	0.000184927	0.000490362	0.000696506	0.000607507	0.000595529	0.000617527	0.000961553
883.252	1.01723e-05	0.00106	0.00548	0.00863	0.00956	0.01015	0.01076	0.01077	0.01122	883.252	0.000376135	0.000208762	0.000130303	0.000331367	0.000991773	0.000277852	0.000114328	0.000291114	0.000910948
885.18	-0.000184153	0.00146	0.00647	0.00911	0.01043	0.01118	0.01229	0.01185	0.01231	885.18	0.000626984	0.000316711	0.000485519	8.63228e-05	0.00032573	-0.000207601	-0.000101677	9.28515e-05	0.000696207
887.109	-0.000302044	0.00247	0.00744	0.01043	0.01165	0.01271	0.01389	0.01353	0.01382	887.109	0.00040051	0.00043361	0.000426744	-0.000293866	-0.000184617	-0.000460948	-0.000329757	-0.000268502	0.000452681
889.037	-0.000370479	0.00344	0.00828	0.01169	0.01283	0.01418	0.01521	0.01483	0.01554	889.037	0.000421438	-7.49096e-05	-0.000335783	-0.000651787	-0.000470646	-0.000680007	-0.000596765	-0.000462073	0.000135738
890.966	-0.000239162	0.0039	0.00943	0.01306	0.01437	0.01578	0.01652	0.01637	0.01753	890.966	0.000505389	-8.68025e-05	-0.000319692	-0.000386602	-0.000165076	-0.00080881	-0.000368725	-0.000341147	4.45013e-05
892.894	-0.000128905	0.00434	0.01057	0.01447	0.01576	0.01715	0.01792	0.01786	0.01893	892.894	0.000664083	0.000210784	-9.56143e-05	-0.000242639	-5.12885e-05	-0.000782087	-0.0003528	-0.000326645	3.64821e-05
894.823	-0.000166566	0.0051	0.01159	0.0155	0.01701	0.01837	0.01923	0.01926	0.02026	894.823	0.000719273	0.000408403	0.000148731	-9.49849e-05	-5.10897e-05	-0.00030168	-0.000164877	4.26787e-05	0.00029927
896.751	2.55133e-06	0.00609	0.01271	0.01649	0.01821	0.01941	0.02042	0.02072	0.02164	896.751	0.000571275	0.00015831	0.000214762	3.21412e-05	-0.000158087	-0.000365315	-0.000340948	-0.000291283	-4.69153e-05
898.68	-3.48556e-05	0.0069	0.01398	0.01784	0.01912	0.02006	0.02164	0.0219	0.0225	898.68	0.000842421	0.000355077	0.000198982	7.1708e-05	-6.0101e-05	-0.000202601	-0.000204455	-0.00021704	-2.52143e-05
900.608	-0.00024254	0.00743	0.01443	0.0188	0.01978	0.02079	0.0222	0.0225	0.02332	900.608	0.000741941	0.000475568	6.33569e-05	-0.000347503	-0.000333134	-0.000184418	-0.000332141	-0.000174018	8.05563e-05
902.537	-0.000238036	0.00798	0.01471	0.01939	0.02068	0.02166	0.02294	0.0232	0.0241	902.537	0.000477459	0.000171072	0.000111842	-0.00061675	-0.000497488	-0.000655724	-0.000558215	-5.19179e-05	-0.000289363
904.465	-8.82601e-05	0.00852	0.01516	0.01956	0.0214	0.02212	0.02379	0.0239	0.02434	904.465	0.000356801	0.000131794	0.000163746	-0.000547956	-0.000212106	-0.000958834	-0.000751426	-3.37623e-05	-0.000672398
906.394	2.42879e-05	0.00886	0.01557	0.01972	0.0217	0.0226	0.02438	0.02454	0.02498	906.394	0.000574659	0.000607274	0.0003251	-6.35796e-05	0.000371791	-0.000618503	-0.000474452	7.42266e-05	-0.000328466
908.322	7.09789e-05	0.0084	0.0156	0.01962	0.0215	0.02298	0.02417	0.02476	0.02527	908.322	0.000731652	0.000577579	0.000358062	9.76901e-05	-4.37016e-05	-0.000294031	-0.000299958	5.50723e-05	-0.000183921
910.251	0.000107533	0.00758	0.01499	0.01906	0.02097	0.02289	0.0234	0.02451	0.02508	910.251	0.000440243	0.000186121	0.000124536	-2.41878e-06	-0.00010171	-0.000155801	-0.000476405	-0.000372797	-0.000347868
912.179	-5.44027e-05	0.00625	0.01356	0.01778	0.01974	0.02158	0.02234	0.0234	0.0241	912.179	0.000304774	0.000167326	4.11544e-05	-0.000181537	-0.000103366	-0.000178688	-0.000198096	-0.000676798	-0.00032734
914.108	-0.000243864	0.00484	0.0114	0.01589	0.01763	0.01948	0.02041	0.02147	0.02228	914.108	3.35329e-05	0.000252323	0.00010634	-0.000432747	-0.000400009	-0.000594812	9.03991e-05	-0.000546666	-0.00030913
916.036	-0.000299031	0.00352	0.00926	0.01393	0.01545	0.01714	0.0183	0.01906	0.01991	916.036	-8.53118e-05	0.000114394	-1.26239e-05	-0.000645931	-0.000517709	-0.000874487	-0.000422519	-0.000492325	-0.000536639
917.965	-0.000316249	0.00238	0.00764	0.01212	0.01355	0.0153	0.01637	0.01684	0.01772	917.965	0.000304874	0.000151714	-0.000132516	-0.000549148	-0.000193394	-0.000331148	-0.000556693	-0.000443505	-0.000279495
919.893	4.72186e-05	0.00137	0.00606	0.00996	0.01133	0.01321	0.014	0.01466	0.01523	919.893	0.000262004	-0.000292144	-0.000364322	-0.000868502	-0.000633491	-0.00020674	-0.00086007	-0.000784468	-0.000287541
921.822	0.000334717	0.000444754	0.00473	0.00783	0.00932	0.01087	0.01153	0.01232	0.01255	921.822	0.000344897	-0.000240321	-8.22972e-05	-0.000624657	-0.000850976	-0.000280919	-0.000969843	-0.000724964	-0.000332572
923.75	0.00048469	-0.00040312	0.00342	0.00601	0.00729	0.00873	0.00921	0.00976	0.00986	923.75	0.000179856	7.63475e-05	-0.000194917	-0.000178258	-0.000533065	-0.000455288	-0.00106	-0.000667899	-0.000323765
925.679	0.000243371	-0.000947593	0.0023	0.0044	0.00524	0.00653	0.00699	0.00735	0.00748	925.679	-0.00015653	2.75021e-05	-0.000378656	-0.000350417	-0.000254892	-0.000764193	-0.00112	-0.000836227	-0.000340484
927.607	0.000221757	-0.00092392	0.00118	0.00306	0.00365	0.00463	0.00507	0.00527	0.00555	927.607	0.000331865	-1.02715e-06	-0.000525122	-0.000216245	-0.000318599	-0.000735317	-0.000749838	-0.000620455	-0.000634054
929.536	0.000173624	-0.000769155	0.000473279	0.00219	0.00252	0.00307	0.0036	0.00331	0.00403	929.536	0.000776328	0.000262501	-0.000211542	0.000330041	6.339e-05	-0.00050093	-0.000336909	-9.84963e-05	-0.000302077
931.464	1.4579e-06	-0.00123	5.98773e-05	0.00127	0.00134	0.00169	0.00221	0.00154	0.00229	931.464	0.000460973	8.6389e-05	-0.000112575	-3.12774e-05	0.000195237	-0.000533759	-0.000503147	-0.000433475	-0.000503147
933.393	-9.87282e-05	-0.0019	-0.000672035	7.25033e-05	6.57761e-05	0.000382137	0.000805871	0.000142201	0.000717912	933.393	-1.988e-05	0.000135606	-6.56049e-06	-0.000263998	0.000195502	-0.000248037	-0.000459657	-0.000689006	-0.000678188
935.321	-0.000172097	-0.00212	-0.00145	-0.00117	-0.000987629	-0.000711732	-0.000586077	-0.000988852	-0.00054564	935.321	5.26834e-06	0.0003959	-0.000147951	-0.000197302	7.64138e-05	-0.000320553	-0.000555534	-0.000896708	-0.000669057
937.25	-7.49096e-05	-0.00198	-0.00177	-0.00153	-0.00147	-0.00143	-0.00142	-0.00176	-0.00137	937.25	0.000259384	0.000438021	-0.000244229	-0.000289197	4.37723e-05	-0.000504802	-0.000588559	-0.000990935	-0.00066641
939.178	-2.263e-05	-0.00201	-0.00205	-0.0018	-0.00192	-0.00199	-0.00207	-0.0025	-0.00223	939.178	8.68121e-06	-7.80237e-05	-0.000405074	-0.000486996	-0.000455983	-0.000853125	-0.00101	-0.00142	-0.000700485
941.107	-0.000202799	-0.00252	-0.00221	-0.00215	-0.0024	-0.00229	-0.00268	-0.00304	-0.00295	941.107	0.000245858	-8.74319e-05	-0.000123771	-0.000223134	-0.000498547	-0.000688642	-0.000952817	-0.000942634	-0.000150833
943.035	-0.000646295	-0.00286	-0.00223	-0.00226	-0.00263	-0.00255	-0.00316	-0.00342	-0.00357	943.035	0.000376301	6.56059e-06	-1.12656e-06	-0.000439797	-0.000239692	-0.000671108	-0.000838674	-0.000545739	-0.000314924
944.964	-0.000541967	-0.00261	-0.0018	-0.00198	-0.00238	-0.00252	-0.00307	-0.00357	-0.00351	944.964	0.000621741	0.000485254	0.000177701	-0.000343199	0.000323608	-0.000472897	-0.00055067	-0.000402491	-0.000409542
946.892	-0.000258832	-0.00278	-0.00196	-0.00206	-0.00249	-0.00239	-0.00296	-0.00367	-0.0033	946.892	0.000645832	0.000262634	7.85348e-05	-0.000201905	0.000400809	-0.000399744	-0.000192201	-0.000210648	-0.000590114
948.821	-0.000207403	-0.00314	-0.00229	-0.00232	-0.00263	-0.00272	-0.00311	-0.00361	-0.0033	948.821	0.000291943	-9.57137e-05	1.43804e-05	-0.000222703	0.000106009	-0.000438341	-0.000283667	-0.000225352	-0.000619628
950.749	-0.000177132	-0.00363	-0.00326	-0.00313	-0.00345	-0.00391	-0.00418	-0.00465	-0.00445	950.749	4.70529e-05	-0.000246944	7.32268e-06	-0.000426689	-0.000295886	-0.000631275	-0.000329294	-0.000617445	-0.000694365
952.678	-0.000245951	-0.0046	-0.00482	-0.00491	-0.00554	-0.006	-0.0062	-0.00704	-0.00694	952.678	-0.000122777	-0.000221842	3.8868e-05	-0.000512811	-0.000407291	-0.000752484	-0.000531542	-0.000838409	-0.000533892
954.606	-0.000149972	-0.00538	-0.00651	-0.00725	-0.00804	-0.00852	-0.00882	-0.0098	-0.00992	954.606	-0.000126918	-0.000162426	-9.02146e-05	-0.000516319	-0.000514102	-0.000580816	-0.000985712	-0.000633591	-0.000487691
956.534	-5.59267e-05	-0.00559	-0.00787	-0.00906	-0.01009	-0.01069	-0.01122	-0.01208	-0.01233	956.534	0.000211844	-0.000174913	-0.000236678	-0.000334624	-0.000549677	-0.000358362	-0.000855771	-0.000464258	-0.000581775
958.463	-4.94994e-05	-0.00569	-0.00896	-0.01058	-0.01185	-0.01254	-0.01321	-0.01401	-0.01423	958.463	0.000436097	0.000165304	-0.000270886	-0.00014136	-0.000358793	-0.000289561	-0.000535183	-0.000595838	-0.000455718
960.392	-2.00788e-05	-0.00612	-0.00961	-0.01169	-0.01312	-0.01383	-0.0145	-0.01524	-0.01534	960.392	0.000462068	0.000417856	-0.000160273	-2.38227e-05	-0.000131589	-0.000191738	-0.000297111	-0.000522673	-0.0003382
962.32	0.000363434	-0.00614	-0.00988	-0.01211	-0.01349	-0.01426	-0.01478	-0.01591	-0.01564	962.32	0.000573067	0.000319662	7.09789e-05	-6.4971e-05	-0.000133046	-0.000302243	-0.000288932	-0.000479649	-0.0002888
964.249	0.000216121	-0.00608	-0.01006	-0.01234	-0.01383	-0.01483	-0.01503	-0.01644	-0.01599	964.249	-4.67188e-06	9.53371e-05	8.77809e-05	-0.000137087	-0.000109262	-0.000304892	-0.000356806	-0.000432747	-0.000325983
966.177	-0.000270323	-0.00668	-0.01072	-0.01298	-0.01455	-0.01562	-0.01604	-0.01715	-0.01683	966.177	-0.000182265	0.000192054	-0.000187333	-0.000258302	-0.000353363	-0.000421989	-0.000440195	-0.000575124	-0.000266945
968.106	-0.000208761	-0.00692	-0.01087	-0.01336	-0.01473	-0.01579	-0.01654	-0.01726	-0.01726	968.106	-0.00014391	0.000132855	-0.000282939	-0.000491464	-0.000417388	-0.000599114	-0.000520621	-0.00061172	-0.000361739
970.034	-0.000125527	-0.00698	-0.01093	-0.01358	-0.01489	-0.0159	-0.01675	-0.01733	-0.01749	970.034	3.50572e-05	-0.000264329	-0.000274628	-0.000756851	-0.000379981	-0.000694133	-0.000567977	-0.000566785	-0.00058793
971.962	3.43614e-05	-0.00684	-0.01101	-0.01336	-0.0148	-0.01584	-0.0168	-0.0175	-0.01754	971.962	0.000273773	-8.69019e-05	-4.83067e-05	-0.000544151	-0.000110322	-0.000509237	-0.000237606	-0.00030913	-0.000191307
973.891	6.24953e-05	-0.00681	-0.01091	-0.01307	-0.01457	-0.01585	-0.01667	-0.01754	-0.01746	973.891	0.00019759	9.98775e-05	8.43343e-05	-0.000251183	0.000108229	-0.000623929	-0.000362004	-0.000324228	0.000135473
975.82	-6.36127e-05	-0.00699	-0.01075	-0.01317	-0.01457	-0.01598	-0.01652	-0.01775	-0.0173	975.82	9.20893e-05	-0.000131887	-7.9912e-05	-0.000134106	0.000178231	-0.000602323	-0.000508012	-0.000421161	0.000227226
977.748	-0.000237572	-0.00686	-0.01069	-0.01345	-0.01468	-0.01598	-0.01663	-0.01766	-0.01747	977.748	0.000171171	-0.000115026	-0.000178788	-0.000375511	-5.64236e-05	-0.00038637	-0.000285522	-0.000219623	0.000104617
979.677	-0.000156066	-0.00643	-0.01038	-0.01293	-0.01432	-0.01523	-0.01637	-0.01707	-0.01713	979.677	0.000557308	0.000209524	-0.000184882	-0.000352337	-0.000125229	-3.02172e-05	-0.000264693	-0.000154212	-7.46446e-05
981.605	-9.00159e-05	-0.00622	-0.01009	-0.01251	-0.01389	-0.01474	-0.0159	-0.01665	-0.01675	981.605	0.000862108	0.000130104	-0.000363759	-0.000221875	-0.000108931	-0.000110157	-0.000544779	-0.000325519	-0.000267939
983.534	-0.00012821	-0.00658	-0.01014	-0.01281	-0.01422	-0.01521	-0.01618	-0.01716	-0.01728	983.534	0.000584679	-7.04041e-05	-0.000279594	-8.18002e-05	-8.4848e-05	-0.00037571	-0.000815458	-0.000200249	-0.000126786
985.462	-5.25474e-05	-0.00691	-0.01067	-0.0135	-0.01541	-0.01632	-0.01732	-0.01853	-0.01847	985.462	0.000653331	1.42147e-05	-0.000428874	-7.88583e-06	5.94797e-05	-0.000363924	-0.000819393	-0.00019813	-8.49474e-05
987.39	0.000175248	-0.0069	-0.0112	-0.01423	-0.01641	-0.01716	-0.01803	-0.01931	-0.01931	987.39	0.000791465	0.000469266	-0.000196176	-4.20782e-05	-5.96409e-06	-0.000174283	-0.000549379	-2.41209e-05	-0.000209787
989.319	0.000278084	-0.00686	-0.01173	-0.01474	-0.01669	-0.01774	-0.01854	-0.01976	-0.02004	989.319	0.00021569	0.000341879	-1.96812e-05	-0.000224359	-0.000195745	-0.000308766	-0.000548751	-0.000141261	-0.00040034
991.248	9.4144e-05	-0.00709	-0.01205	-0.01509	-0.01677	-0.0182	-0.01898	-0.02015	-0.0205	991.248	0.000100275	0.000196596	0.000273541	-0.000259097	-0.000168851	-0.000457671	-0.000471804	-7.64998e-05	-0.000653739
993.176	-0.000218828	-0.00744	-0.01227	-0.0155	-0.01693	-0.01866	-0.01947	-0.02066	-0.02076	993.176	0.000436263	0.000207071	2.46193e-05	-0.000432283	-0.00012715	-0.000399247	-0.000265521	-5.41377e-05	-0.000798822
995.105	-0.000450025	-0.00784	-0.01242	-0.01557	-0.01723	-0.0189	-0.01955	-0.02074	-0.02095	995.105	0.000538596	0.000243305	-0.00038978	-0.000523203	0.000100607	-0.000412522	-0.000114927	-9.90926e-05	-0.000512513
997.033	-0.000329956	-0.0077	-0.01233	-0.01551	-0.01725	-0.01873	-0.0193	-0.02061	-0.02086	997.033	0.000513483	-0.000108765	-0.000582768	-0.000651622	-0.000241811	-0.000851075	-0.000457539	-0.000516054	-0.000590312
998.962	-0.000350615	-0.00769	-0.0124	-0.01559	-0.01729	-0.01861	-0.0193	-0.0205	-0.02063	998.962	0.00013723	-0.000119829	-0.000501393	-0.000749474	-0.000510858	-0.00102	-0.000886689	-0.000894823	-0.00056427
1000.89	-0.000110091	-0.00803	-0.01243	-0.01561	-0.01729	-0.01862	-0.01924	-0.02037	-0.0207	1000.89	0.000193612	2.01791e-05	-0.000539352	-0.000513804	-0.000424637	-0.000812382	-0.000904015	-0.000875876	-0.000633326

## Sheet: Figure 3f
1000/T (K-1)	ln(rate)-ER-MoS2-K	ln(rate)-PD-MoS2-K
2.20677	-2.68238	-4.11047
2.11349	-1.44817	-2.34445
2.02778	-0.414	-0.87467
1.94875	0.70804	0.50078

## Sheet: Figure 3g
ER-MoS2-K													PD-MoS2-K
	Absorbance													Absorbance
Wavenumber (cm-1)	2 min	10 min	18 min	26 min	34 min	42 min	50 min	58 min	66 min	74 min	82 min	90 min	Wavenumber (cm-1)	2 min	10 min	18 min	26 min	34 min	42 min	50 min	58 min	66 min	74 min	82 min	90 min
3050.71	-0.1055	-0.11259	-0.11161	-0.11316	-0.11404	-0.11598	-0.11626	-0.11839	-0.1179	-0.11928	-0.12077	-0.12089	3050.71	-0.01167	-0.01444	-0.01518	-0.0144	-0.01394	-0.01288	-0.01402	-0.01333	-0.01348	-0.01307	-0.0118	-0.0126
3048.79	-0.10543	-0.11244	-0.11161	-0.1131	-0.11399	-0.11587	-0.1161	-0.11822	-0.1178	-0.11915	-0.12065	-0.12092	3048.79	-0.01179	-0.01402	-0.01512	-0.01437	-0.01395	-0.01279	-0.01391	-0.01352	-0.01337	-0.01307	-0.01158	-0.01231
3046.86	-0.10557	-0.11257	-0.11183	-0.11322	-0.11413	-0.11606	-0.11626	-0.11822	-0.11794	-0.11934	-0.12091	-0.12123	3046.86	-0.01174	-0.01386	-0.01477	-0.01426	-0.01363	-0.01247	-0.01331	-0.01353	-0.01289	-0.0126	-0.01145	-0.01182
3044.93	-0.10584	-0.11275	-0.11213	-0.11352	-0.11436	-0.11634	-0.11652	-0.11848	-0.11818	-0.11967	-0.12126	-0.12152	3044.93	-0.01156	-0.01388	-0.0145	-0.01443	-0.01343	-0.01237	-0.0129	-0.0136	-0.01247	-0.01232	-0.01156	-0.01155
3043	-0.10592	-0.11277	-0.11227	-0.11369	-0.11435	-0.11634	-0.1167	-0.11873	-0.11834	-0.11982	-0.12132	-0.12159	3043	-0.01129	-0.01378	-0.01445	-0.01459	-0.01334	-0.01237	-0.01284	-0.01358	-0.01228	-0.01213	-0.01146	-0.01152
3041.07	-0.10568	-0.11268	-0.11216	-0.11351	-0.11407	-0.11604	-0.11669	-0.11867	-0.11828	-0.1197	-0.12116	-0.12136	3041.07	-0.01109	-0.01373	-0.01429	-0.01443	-0.01303	-0.01219	-0.01264	-0.01323	-0.0122	-0.0118	-0.01119	-0.01148
3039.14	-0.10529	-0.11248	-0.1118	-0.11314	-0.11375	-0.11579	-0.11638	-0.11832	-0.11792	-0.11942	-0.12091	-0.12099	3039.14	-0.01138	-0.01402	-0.01419	-0.01441	-0.01291	-0.01232	-0.01253	-0.01309	-0.01233	-0.01177	-0.01129	-0.0117
3037.22	-0.105	-0.11226	-0.11145	-0.11289	-0.11359	-0.11576	-0.11601	-0.11792	-0.11757	-0.11913	-0.12061	-0.12067	3037.22	-0.01205	-0.01437	-0.01429	-0.01472	-0.0132	-0.01271	-0.01284	-0.01331	-0.01247	-0.01211	-0.01163	-0.01202
3035.29	-0.10489	-0.11209	-0.11127	-0.11284	-0.11349	-0.11569	-0.11582	-0.11765	-0.11746	-0.11887	-0.12037	-0.12041	3035.29	-0.01228	-0.01442	-0.01426	-0.01485	-0.01352	-0.01275	-0.01305	-0.01328	-0.01235	-0.01219	-0.01167	-0.01193
3033.36	-0.10487	-0.11191	-0.11119	-0.11278	-0.11324	-0.11549	-0.11573	-0.11751	-0.11739	-0.11867	-0.1202	-0.12012	3033.36	-0.01207	-0.0145	-0.01431	-0.01472	-0.01376	-0.01265	-0.0131	-0.01314	-0.01227	-0.01187	-0.01149	-0.01166
3031.43	-0.10485	-0.1117	-0.11109	-0.1126	-0.1129	-0.11531	-0.11559	-0.11732	-0.11719	-0.11838	-0.12001	-0.11983	3031.43	-0.01203	-0.01468	-0.0147	-0.01472	-0.01378	-0.01274	-0.01333	-0.0133	-0.01242	-0.01164	-0.01135	-0.01153
3029.5	-0.10475	-0.11161	-0.11085	-0.11244	-0.11273	-0.11506	-0.11533	-0.117	-0.11697	-0.11793	-0.11969	-0.11954	3029.5	-0.01198	-0.01453	-0.01505	-0.01484	-0.01336	-0.01278	-0.01353	-0.01341	-0.01248	-0.01165	-0.0112	-0.0113
3027.57	-0.10461	-0.11167	-0.1106	-0.11242	-0.11275	-0.11477	-0.11508	-0.11669	-0.11672	-0.1176	-0.11933	-0.11928	3027.57	-0.01156	-0.01407	-0.01516	-0.01486	-0.01286	-0.01276	-0.0134	-0.01325	-0.01226	-0.01164	-0.01094	-0.01086
3025.64	-0.10464	-0.11177	-0.11064	-0.11241	-0.11286	-0.11473	-0.11506	-0.11658	-0.11646	-0.11754	-0.11909	-0.11908	3025.64	-0.01118	-0.01382	-0.01528	-0.01469	-0.01287	-0.01271	-0.01309	-0.0131	-0.01193	-0.01158	-0.0107	-0.01054
3023.72	-0.10481	-0.1118	-0.11087	-0.11228	-0.11291	-0.1148	-0.11516	-0.11666	-0.11633	-0.11753	-0.11885	-0.11881	3023.72	-0.01109	-0.01377	-0.01537	-0.01434	-0.01326	-0.01254	-0.01276	-0.01298	-0.01161	-0.0116	-0.01051	-0.01049
3021.79	-0.10482	-0.11171	-0.11087	-0.11202	-0.11276	-0.11464	-0.11488	-0.11653	-0.1161	-0.11722	-0.11838	-0.11822	3021.79	-0.01105	-0.01374	-0.01517	-0.01404	-0.01342	-0.01237	-0.01255	-0.01272	-0.01114	-0.01167	-0.01032	-0.01036
3019.86	-0.10451	-0.11138	-0.11033	-0.11151	-0.11218	-0.11406	-0.11402	-0.11567	-0.1153	-0.11627	-0.11733	-0.11707	3019.86	-0.011	-0.01383	-0.01469	-0.01389	-0.01307	-0.01233	-0.01239	-0.01231	-0.01058	-0.01144	-0.01002	-0.00983
3017.93	-0.10402	-0.1108	-0.1095	-0.11072	-0.11119	-0.11318	-0.11291	-0.11433	-0.11407	-0.11485	-0.11577	-0.11553	3017.93	-0.01092	-0.01381	-0.01409	-0.01359	-0.01232	-0.012	-0.01195	-0.01174	-0.01011	-0.01045	-0.00947	-0.00901
3016	-0.10367	-0.11036	-0.10906	-0.11016	-0.11041	-0.11246	-0.11216	-0.11354	-0.11322	-0.11393	-0.11476	-0.11453	3016	-0.01085	-0.01353	-0.01368	-0.0132	-0.0118	-0.01118	-0.01162	-0.01125	-0.00982	-0.00939	-0.00895	-0.00851
3014.07	-0.10366	-0.11042	-0.10927	-0.11022	-0.11042	-0.11233	-0.1122	-0.1137	-0.11332	-0.11409	-0.115	-0.11473	3014.07	-0.01096	-0.01351	-0.01366	-0.0131	-0.01199	-0.0107	-0.01184	-0.01128	-0.01001	-0.00936	-0.00897	-0.00876
3012.15	-0.10381	-0.11072	-0.10959	-0.1105	-0.11083	-0.11269	-0.11274	-0.11421	-0.11387	-0.11478	-0.11575	-0.11551	3012.15	-0.01115	-0.01395	-0.01377	-0.01331	-0.01246	-0.0111	-0.01218	-0.01175	-0.0106	-0.01	-0.00939	-0.00936
3010.22	-0.10392	-0.11073	-0.10969	-0.11068	-0.11108	-0.11305	-0.11317	-0.11458	-0.1142	-0.11529	-0.11622	-0.11607	3010.22	-0.01137	-0.01444	-0.01379	-0.01366	-0.01272	-0.01179	-0.0122	-0.01224	-0.01108	-0.01055	-0.00971	-0.0099
3008.29	-0.10397	-0.11046	-0.10969	-0.11073	-0.11114	-0.11314	-0.11319	-0.11476	-0.11428	-0.1155	-0.1163	-0.11623	3008.29	-0.01163	-0.01463	-0.01386	-0.01393	-0.01276	-0.01222	-0.01193	-0.01251	-0.01116	-0.01093	-0.00982	-0.01013
3006.36	-0.1038	-0.11021	-0.10955	-0.11059	-0.11098	-0.1129	-0.11293	-0.11464	-0.11413	-0.1154	-0.11615	-0.11605	3006.36	-0.01179	-0.01463	-0.0143	-0.01396	-0.01276	-0.01246	-0.01183	-0.0127	-0.01104	-0.01116	-0.00989	-0.01004
3004.43	-0.10352	-0.11014	-0.10936	-0.11037	-0.11073	-0.11258	-0.11272	-0.11439	-0.11377	-0.11505	-0.11595	-0.11576	3004.43	-0.01179	-0.01464	-0.01495	-0.01399	-0.01274	-0.01263	-0.01217	-0.0129	-0.01105	-0.01112	-0.00987	-0.00998
3002.5	-0.10342	-0.11024	-0.10925	-0.11028	-0.11063	-0.1124	-0.11267	-0.1143	-0.11355	-0.11473	-0.11583	-0.11556	3002.5	-0.01164	-0.01461	-0.01503	-0.01426	-0.01272	-0.0126	-0.01234	-0.01289	-0.01113	-0.01092	-0.00973	-0.01009
3000.58	-0.10341	-0.1103	-0.10909	-0.11018	-0.11064	-0.11233	-0.11263	-0.11421	-0.11353	-0.11461	-0.11566	-0.11534	3000.58	-0.0115	-0.01454	-0.01462	-0.01456	-0.01285	-0.01253	-0.01217	-0.01262	-0.01111	-0.01082	-0.00971	-0.01017
2998.65	-0.10332	-0.11018	-0.1088	-0.10996	-0.1106	-0.11224	-0.11244	-0.11396	-0.11341	-0.11455	-0.11531	-0.115	2998.65	-0.01157	-0.0144	-0.01443	-0.01456	-0.01289	-0.01244	-0.01197	-0.01227	-0.01089	-0.01065	-0.00976	-0.01015
2996.72	-0.10329	-0.11001	-0.10855	-0.10982	-0.11046	-0.11215	-0.11217	-0.11362	-0.11315	-0.11436	-0.11489	-0.11478	2996.72	-0.01176	-0.01418	-0.01449	-0.01433	-0.01252	-0.012	-0.01184	-0.01199	-0.01056	-0.01026	-0.00963	-0.01003
2994.79	-0.10334	-0.10991	-0.1084	-0.10985	-0.11029	-0.11202	-0.11192	-0.11329	-0.11293	-0.11398	-0.11455	-0.11465	2994.79	-0.01181	-0.01413	-0.01469	-0.01429	-0.01214	-0.01151	-0.01186	-0.01196	-0.01053	-0.01003	-0.00941	-0.00986
2992.86	-0.10317	-0.1097	-0.10816	-0.10972	-0.11002	-0.11168	-0.11162	-0.11291	-0.11264	-0.1134	-0.1142	-0.11414	2992.86	-0.01171	-0.01427	-0.01488	-0.01453	-0.01212	-0.01142	-0.01197	-0.01201	-0.01072	-0.01027	-0.00922	-0.00964
2990.93	-0.1027	-0.10927	-0.1078	-0.10916	-0.10951	-0.11117	-0.11122	-0.11242	-0.11204	-0.11278	-0.11366	-0.11324	2990.93	-0.01165	-0.01435	-0.01474	-0.01462	-0.01217	-0.01147	-0.01192	-0.01183	-0.0106	-0.0105	-0.00909	-0.00939
2989.01	-0.10222	-0.1088	-0.10752	-0.10852	-0.10891	-0.11068	-0.11081	-0.1119	-0.11133	-0.11227	-0.11305	-0.11256	2989.01	-0.01171	-0.01425	-0.01442	-0.0141	-0.01206	-0.01144	-0.01159	-0.01153	-0.01025	-0.01018	-0.0089	-0.00912
2987.08	-0.10197	-0.10847	-0.10744	-0.10817	-0.10853	-0.11028	-0.11045	-0.11154	-0.11075	-0.11192	-0.11249	-0.1122	2987.08	-0.01183	-0.01403	-0.01427	-0.01328	-0.01187	-0.01149	-0.01112	-0.0113	-0.01008	-0.00958	-0.00856	-0.00873
2985.15	-0.10191	-0.10834	-0.10741	-0.10806	-0.10838	-0.11003	-0.11016	-0.11131	-0.11029	-0.11171	-0.11204	-0.11183	2985.15	-0.01184	-0.01382	-0.0142	-0.01295	-0.01172	-0.01152	-0.01074	-0.01099	-0.00986	-0.00908	-0.0081	-0.00813
2983.22	-0.10187	-0.10835	-0.10728	-0.10792	-0.10828	-0.10996	-0.10997	-0.11102	-0.10992	-0.11149	-0.1117	-0.11137	2983.22	-0.01158	-0.01367	-0.01401	-0.01301	-0.01168	-0.01113	-0.01041	-0.01071	-0.00933	-0.00855	-0.00755	-0.00743
2981.29	-0.10171	-0.10838	-0.10709	-0.1077	-0.10812	-0.10989	-0.10974	-0.11065	-0.10964	-0.11118	-0.1114	-0.11096	2981.29	-0.01125	-0.01381	-0.01382	-0.01304	-0.0118	-0.01061	-0.01017	-0.01072	-0.00885	-0.0082	-0.00717	-0.00701
2979.36	-0.10151	-0.10831	-0.10696	-0.10755	-0.10794	-0.10975	-0.10945	-0.11043	-0.1095	-0.1109	-0.11103	-0.11065	2979.36	-0.01125	-0.01415	-0.01382	-0.01317	-0.01206	-0.01055	-0.01025	-0.01094	-0.00867	-0.00833	-0.00725	-0.00703
2977.44	-0.10131	-0.10806	-0.10671	-0.10744	-0.10767	-0.10946	-0.10914	-0.11022	-0.1093	-0.11055	-0.11048	-0.11021	2977.44	-0.01154	-0.01414	-0.01398	-0.01341	-0.01217	-0.01071	-0.01064	-0.01098	-0.00875	-0.00856	-0.00758	-0.00717
2975.51	-0.10097	-0.10759	-0.10619	-0.1071	-0.10712	-0.10893	-0.10871	-0.1097	-0.10889	-0.10994	-0.10978	-0.10954	2975.51	-0.01184	-0.01385	-0.01418	-0.01365	-0.01208	-0.01077	-0.01117	-0.01084	-0.009	-0.00857	-0.00776	-0.00723
2973.58	-0.1005	-0.10705	-0.10551	-0.10652	-0.10641	-0.10827	-0.10805	-0.10901	-0.10842	-0.1092	-0.10903	-0.10884	2973.58	-0.01204	-0.01381	-0.01438	-0.01385	-0.012	-0.01085	-0.01155	-0.01088	-0.0091	-0.00848	-0.00753	-0.00727
2971.65	-0.09996	-0.10649	-0.10492	-0.10582	-0.10584	-0.10761	-0.10724	-0.10842	-0.10789	-0.10847	-0.10829	-0.10816	2971.65	-0.01197	-0.01376	-0.01438	-0.01376	-0.01196	-0.01084	-0.01143	-0.01099	-0.00883	-0.00826	-0.0072	-0.00715
2969.72	-0.09949	-0.10601	-0.10452	-0.10525	-0.10548	-0.10706	-0.10655	-0.10795	-0.10723	-0.10787	-0.10766	-0.10751	2969.72	-0.0117	-0.01349	-0.01418	-0.01336	-0.01201	-0.01063	-0.01089	-0.01082	-0.0086	-0.00795	-0.00706	-0.0069
2967.79	-0.09938	-0.1058	-0.10425	-0.10504	-0.10524	-0.10672	-0.10625	-0.10761	-0.10675	-0.10754	-0.10725	-0.10703	2967.79	-0.01149	-0.01344	-0.01396	-0.01313	-0.01202	-0.01044	-0.01039	-0.01042	-0.00872	-0.00792	-0.00687	-0.00676
2965.86	-0.09948	-0.10564	-0.10393	-0.10498	-0.10502	-0.10643	-0.1061	-0.10724	-0.1065	-0.10727	-0.10689	-0.10663	2965.86	-0.01139	-0.01365	-0.01377	-0.01334	-0.01199	-0.01059	-0.0104	-0.01018	-0.00896	-0.00828	-0.00674	-0.00703
2963.94	-0.0993	-0.10517	-0.10348	-0.10462	-0.10467	-0.10589	-0.10574	-0.10674	-0.10612	-0.10677	-0.10636	-0.10611	2963.94	-0.01136	-0.01384	-0.01383	-0.01358	-0.01208	-0.01106	-0.01086	-0.01032	-0.00918	-0.00871	-0.00716	-0.0076
2962.01	-0.09892	-0.10464	-0.10314	-0.10409	-0.10423	-0.10534	-0.1053	-0.10642	-0.10561	-0.10633	-0.1058	-0.10564	2962.01	-0.01128	-0.01403	-0.0142	-0.01341	-0.01201	-0.01144	-0.01117	-0.0105	-0.00939	-0.00886	-0.00755	-0.00791
2960.08	-0.09874	-0.10432	-0.10301	-0.10379	-0.1038	-0.10503	-0.10491	-0.10626	-0.10519	-0.10614	-0.10533	-0.1053	2960.08	-0.01111	-0.01412	-0.01442	-0.01316	-0.01179	-0.01145	-0.01126	-0.01052	-0.00948	-0.00878	-0.00747	-0.00781
2958.15	-0.09863	-0.10404	-0.10283	-0.10358	-0.1034	-0.1048	-0.1045	-0.10585	-0.10477	-0.10589	-0.10492	-0.10484	2958.15	-0.01103	-0.01401	-0.01416	-0.01313	-0.01169	-0.01117	-0.01146	-0.01054	-0.00927	-0.00867	-0.00746	-0.00761
2956.22	-0.09836	-0.10382	-0.10246	-0.10323	-0.1031	-0.10459	-0.10416	-0.10532	-0.10443	-0.10558	-0.10469	-0.10437	2956.22	-0.01093	-0.01377	-0.0137	-0.01315	-0.01165	-0.01078	-0.01157	-0.01056	-0.00891	-0.00845	-0.00757	-0.00736
2954.29	-0.098	-0.10377	-0.10216	-0.10291	-0.10294	-0.10448	-0.10402	-0.10499	-0.10435	-0.10538	-0.1045	-0.10419	2954.29	-0.01072	-0.01348	-0.0135	-0.01329	-0.01162	-0.01039	-0.01129	-0.0106	-0.00885	-0.00823	-0.00748	-0.00716
2952.37	-0.09777	-0.10375	-0.10206	-0.10271	-0.10287	-0.10438	-0.10396	-0.10479	-0.10424	-0.10511	-0.10421	-0.10409	2952.37	-0.01082	-0.0132	-0.01355	-0.01346	-0.01168	-0.01016	-0.01088	-0.01057	-0.0091	-0.0083	-0.00745	-0.00722
2950.44	-0.09782	-0.10368	-0.10209	-0.10256	-0.10286	-0.10422	-0.10375	-0.10457	-0.10381	-0.10474	-0.10397	-0.1038	2950.44	-0.01112	-0.01295	-0.01339	-0.01326	-0.01151	-0.01005	-0.01049	-0.01025	-0.00903	-0.00831	-0.00736	-0.00721
2948.51	-0.09801	-0.1036	-0.10212	-0.10242	-0.10287	-0.10406	-0.10338	-0.10433	-0.1033	-0.10446	-0.10387	-0.10341	2948.51	-0.011	-0.01281	-0.0131	-0.01289	-0.01106	-0.00985	-0.01011	-0.0099	-0.00859	-0.00808	-0.00697	-0.00698
2946.58	-0.09806	-0.1036	-0.10208	-0.10247	-0.10283	-0.10397	-0.10311	-0.10413	-0.10304	-0.1043	-0.1038	-0.10313	2946.58	-0.01072	-0.01299	-0.01322	-0.01278	-0.01092	-0.00971	-0.00993	-0.01004	-0.00847	-0.00811	-0.0067	-0.00705
2944.65	-0.09793	-0.10366	-0.10196	-0.10265	-0.10274	-0.10393	-0.10317	-0.10405	-0.10304	-0.1042	-0.10376	-0.103	2944.65	-0.01082	-0.01336	-0.01356	-0.01294	-0.01134	-0.00991	-0.01006	-0.0105	-0.00878	-0.00859	-0.00691	-0.0075
2942.72	-0.09776	-0.10365	-0.10182	-0.1027	-0.10259	-0.10376	-0.10335	-0.10402	-0.10309	-0.10402	-0.10365	-0.10288	2942.72	-0.01082	-0.01361	-0.01359	-0.01311	-0.0117	-0.01012	-0.01022	-0.0107	-0.00888	-0.00878	-0.00728	-0.00764
2940.8	-0.09757	-0.10348	-0.10168	-0.10249	-0.10231	-0.10338	-0.10328	-0.10384	-0.10295	-0.10361	-0.10332	-0.10265	2940.8	-0.01033	-0.01365	-0.01343	-0.013	-0.01152	-0.01007	-0.01019	-0.01049	-0.00874	-0.00843	-0.0074	-0.00731
2938.87	-0.09734	-0.10316	-0.10143	-0.10207	-0.10188	-0.10293	-0.10277	-0.10343	-0.10252	-0.10303	-0.10287	-0.10226	2938.87	-0.01003	-0.0137	-0.01349	-0.01285	-0.01127	-0.01019	-0.01025	-0.01038	-0.00902	-0.00844	-0.00749	-0.00723
2936.94	-0.09716	-0.1028	-0.10112	-0.10176	-0.10153	-0.10262	-0.10221	-0.1031	-0.10207	-0.10263	-0.10254	-0.10195	2936.94	-0.01031	-0.01383	-0.01377	-0.01299	-0.01138	-0.01065	-0.01053	-0.01061	-0.00968	-0.00907	-0.00772	-0.00774
2935.01	-0.09712	-0.10262	-0.1009	-0.10175	-0.10141	-0.10254	-0.10202	-0.10316	-0.10195	-0.10257	-0.1023	-0.10187	2935.01	-0.01059	-0.0137	-0.01385	-0.01313	-0.01141	-0.01101	-0.01057	-0.01073	-0.00997	-0.00936	-0.00775	-0.00821
2933.08	-0.09696	-0.10256	-0.10066	-0.10161	-0.10125	-0.10248	-0.10191	-0.10322	-0.1019	-0.1025	-0.10199	-0.10175	2933.08	-0.01059	-0.01311	-0.01372	-0.01303	-0.01116	-0.01098	-0.01033	-0.01056	-0.00975	-0.00899	-0.00756	-0.00824
2931.15	-0.09654	-0.10235	-0.10035	-0.10114	-0.10085	-0.10228	-0.1016	-0.10293	-0.10161	-0.10217	-0.10165	-0.10139	2931.15	-0.01071	-0.01264	-0.01375	-0.0132	-0.0112	-0.01094	-0.01043	-0.01058	-0.00967	-0.0087	-0.00765	-0.00803
2929.23	-0.09622	-0.10203	-0.10011	-0.10079	-0.10047	-0.10211	-0.10125	-0.10251	-0.10127	-0.10178	-0.10133	-0.10106	2929.23	-0.01116	-0.01302	-0.01409	-0.01393	-0.01173	-0.01131	-0.01093	-0.01104	-0.00995	-0.00894	-0.0082	-0.00798
2927.3	-0.0962	-0.10182	-0.09994	-0.10056	-0.1003	-0.102	-0.10096	-0.10216	-0.10099	-0.10155	-0.10096	-0.1009	2927.3	-0.0117	-0.01388	-0.01451	-0.0145	-0.01218	-0.01169	-0.01149	-0.01158	-0.01015	-0.0093	-0.00869	-0.0082
2925.37	-0.09611	-0.10169	-0.09968	-0.10017	-0.10012	-0.10171	-0.10066	-0.10182	-0.10062	-0.10128	-0.10056	-0.10068	2925.37	-0.01203	-0.01432	-0.01466	-0.01433	-0.01217	-0.01153	-0.01191	-0.01182	-0.01004	-0.00936	-0.00885	-0.0083
2923.44	-0.09576	-0.10145	-0.0994	-0.09983	-0.0997	-0.10123	-0.1004	-0.10154	-0.10024	-0.1009	-0.10021	-0.10029	2923.44	-0.01203	-0.01415	-0.01449	-0.01384	-0.01192	-0.01116	-0.01199	-0.01179	-0.00979	-0.00929	-0.00884	-0.00815
2921.51	-0.09544	-0.10107	-0.0992	-0.09972	-0.09922	-0.10081	-0.10023	-0.10132	-0.10004	-0.10065	-0.10002	-0.09987	2921.51	-0.01178	-0.01384	-0.01441	-0.01371	-0.01183	-0.01117	-0.01179	-0.01175	-0.00976	-0.00938	-0.00877	-0.00813
2919.58	-0.09527	-0.10073	-0.09893	-0.09966	-0.09892	-0.1005	-0.09999	-0.10095	-0.09987	-0.10052	-0.09987	-0.09952	2919.58	-0.01176	-0.01413	-0.01485	-0.01424	-0.01223	-0.01169	-0.01195	-0.01209	-0.01039	-0.00987	-0.00898	-0.00866
2917.66	-0.09513	-0.10056	-0.09856	-0.09959	-0.09889	-0.10026	-0.09964	-0.10055	-0.09965	-0.10039	-0.0997	-0.09926	2917.66	-0.01233	-0.01503	-0.01563	-0.01512	-0.01308	-0.01255	-0.01274	-0.01283	-0.01152	-0.01065	-0.0097	-0.00957
2915.73	-0.09508	-0.10058	-0.09847	-0.09956	-0.09909	-0.10016	-0.09947	-0.10052	-0.0996	-0.10039	-0.09972	-0.09927	2915.73	-0.01297	-0.01567	-0.01606	-0.01557	-0.01373	-0.01318	-0.01342	-0.0134	-0.01222	-0.01115	-0.01026	-0.01014
2913.8	-0.09524	-0.1008	-0.09877	-0.09959	-0.09941	-0.10032	-0.09965	-0.10087	-0.09981	-0.1006	-0.09998	-0.09958	2913.8	-0.01302	-0.01564	-0.01588	-0.01528	-0.01376	-0.01314	-0.01344	-0.01342	-0.01212	-0.0112	-0.01022	-0.01019
2911.87	-0.0954	-0.10108	-0.09913	-0.09965	-0.09965	-0.1006	-0.09991	-0.10123	-0.10004	-0.10079	-0.10019	-0.09988	2911.87	-0.0126	-0.01528	-0.01545	-0.01488	-0.01336	-0.01275	-0.01307	-0.01318	-0.01183	-0.01106	-0.01008	-0.01015
2909.94	-0.09539	-0.10127	-0.09931	-0.09971	-0.09978	-0.10082	-0.10001	-0.10138	-0.10017	-0.10091	-0.10029	-0.10002	2909.94	-0.01214	-0.01492	-0.01508	-0.01475	-0.01296	-0.01254	-0.01281	-0.01293	-0.01175	-0.01082	-0.01013	-0.01008
2908.01	-0.09546	-0.10141	-0.0994	-0.09987	-0.09992	-0.10097	-0.10008	-0.10144	-0.10033	-0.10108	-0.10046	-0.10023	2908.01	-0.01186	-0.01454	-0.01483	-0.01467	-0.0129	-0.01249	-0.01279	-0.01279	-0.01175	-0.0106	-0.01009	-0.01005
2906.08	-0.09577	-0.10157	-0.09957	-0.10016	-0.10014	-0.10119	-0.1003	-0.10162	-0.10056	-0.10128	-0.10078	-0.10051	2906.08	-0.01182	-0.01423	-0.01482	-0.01458	-0.01313	-0.01247	-0.01273	-0.01276	-0.01178	-0.0106	-0.0101	-0.01014
2904.16	-0.09603	-0.10167	-0.09979	-0.10039	-0.10027	-0.10147	-0.10065	-0.10189	-0.10077	-0.10144	-0.10111	-0.10064	2904.16	-0.01185	-0.014	-0.01494	-0.01453	-0.01319	-0.0125	-0.01255	-0.01271	-0.01178	-0.01083	-0.01039	-0.01024
2902.23	-0.09607	-0.10169	-0.09991	-0.10042	-0.10017	-0.10157	-0.10098	-0.10212	-0.10085	-0.10151	-0.10128	-0.1006	2902.23	-0.01186	-0.01399	-0.01508	-0.01459	-0.0131	-0.01267	-0.01282	-0.01278	-0.01185	-0.01132	-0.01088	-0.01045
2900.3	-0.09607	-0.10178	-0.09997	-0.10039	-0.10009	-0.10153	-0.1012	-0.10229	-0.10091	-0.10162	-0.10132	-0.10067	2900.3	-0.01198	-0.01434	-0.01532	-0.01486	-0.01334	-0.013	-0.01345	-0.01327	-0.01215	-0.01201	-0.01138	-0.01089
2898.37	-0.09621	-0.10199	-0.10011	-0.10052	-0.10025	-0.10165	-0.10139	-0.10239	-0.10109	-0.1018	-0.10137	-0.10084	2898.37	-0.01221	-0.01469	-0.01556	-0.01531	-0.01385	-0.01336	-0.01373	-0.01386	-0.01254	-0.01261	-0.01168	-0.0114
2896.44	-0.09636	-0.10207	-0.10022	-0.10079	-0.10039	-0.10177	-0.10153	-0.10235	-0.10121	-0.10188	-0.10145	-0.10092	2896.44	-0.01254	-0.01488	-0.01575	-0.01579	-0.01422	-0.01378	-0.01385	-0.0142	-0.01302	-0.01302	-0.01186	-0.01187
2894.51	-0.0964	-0.10196	-0.10023	-0.10102	-0.10043	-0.10173	-0.10156	-0.10229	-0.10123	-0.1019	-0.10158	-0.10095	2894.51	-0.01292	-0.01524	-0.01602	-0.01616	-0.01437	-0.01426	-0.01429	-0.01458	-0.01349	-0.01345	-0.0122	-0.01235
2892.59	-0.09639	-0.10182	-0.10025	-0.10103	-0.10049	-0.1017	-0.10152	-0.10225	-0.10131	-0.102	-0.10169	-0.10108	2892.59	-0.01307	-0.01556	-0.01616	-0.0163	-0.01455	-0.01444	-0.01469	-0.01498	-0.01364	-0.01389	-0.01243	-0.01273
2890.66	-0.0964	-0.10179	-0.10031	-0.10088	-0.10054	-0.10178	-0.10148	-0.10231	-0.10144	-0.10214	-0.1016	-0.10121	2890.66	-0.01282	-0.01547	-0.01592	-0.0161	-0.01476	-0.01419	-0.01463	-0.01497	-0.01342	-0.0139	-0.01223	-0.0128
2888.73	-0.09636	-0.10187	-0.10026	-0.10071	-0.10049	-0.1018	-0.10135	-0.10247	-0.10147	-0.10215	-0.10143	-0.10117	2888.73	-0.01255	-0.01545	-0.01563	-0.01591	-0.01502	-0.01404	-0.0144	-0.01475	-0.01321	-0.01351	-0.01209	-0.01276
2886.8	-0.09616	-0.10192	-0.10003	-0.10055	-0.10036	-0.10165	-0.10105	-0.10249	-0.10132	-0.10204	-0.10138	-0.10104	2886.8	-0.01273	-0.01589	-0.01579	-0.01608	-0.01548	-0.01427	-0.01431	-0.01488	-0.01329	-0.01328	-0.01231	-0.01282
2884.87	-0.09593	-0.10182	-0.09985	-0.10039	-0.10029	-0.10146	-0.10085	-0.10232	-0.10115	-0.10198	-0.10143	-0.10103	2884.87	-0.01311	-0.01613	-0.01622	-0.01616	-0.01581	-0.01436	-0.01417	-0.01515	-0.01335	-0.01332	-0.01244	-0.01276
2882.94	-0.09584	-0.10171	-0.09993	-0.10036	-0.10035	-0.10144	-0.10107	-0.10226	-0.10121	-0.10203	-0.10148	-0.10111	2882.94	-0.01319	-0.0158	-0.01644	-0.01596	-0.01571	-0.0141	-0.01399	-0.01504	-0.01319	-0.01325	-0.01229	-0.01257
2881.02	-0.096	-0.10178	-0.10018	-0.10054	-0.10051	-0.10161	-0.1015	-0.10246	-0.10148	-0.10216	-0.10158	-0.10123	2881.02	-0.01291	-0.0154	-0.01644	-0.0158	-0.01539	-0.01398	-0.01401	-0.01459	-0.01296	-0.013	-0.01223	-0.01244
2879.09	-0.09628	-0.10197	-0.10034	-0.10077	-0.10058	-0.10181	-0.10163	-0.10266	-0.10165	-0.10224	-0.10166	-0.10129	2879.09	-0.01262	-0.01541	-0.01649	-0.0157	-0.015	-0.0142	-0.01412	-0.01425	-0.01279	-0.01284	-0.0122	-0.01236
2877.16	-0.09641	-0.10201	-0.10024	-0.10083	-0.10038	-0.10185	-0.10141	-0.10261	-0.10157	-0.10215	-0.10157	-0.10116	2877.16	-0.01255	-0.01562	-0.01655	-0.01564	-0.01457	-0.01433	-0.01409	-0.01431	-0.01273	-0.0129	-0.01195	-0.01221
2875.23	-0.09626	-0.10184	-0.09997	-0.10069	-0.10005	-0.10171	-0.10114	-0.1024	-0.10128	-0.10193	-0.1013	-0.10093	2875.23	-0.0126	-0.01559	-0.01652	-0.01574	-0.01441	-0.01425	-0.0142	-0.01473	-0.01279	-0.01301	-0.0116	-0.01211
2873.3	-0.09594	-0.10161	-0.09966	-0.10042	-0.09981	-0.10149	-0.10089	-0.10211	-0.10092	-0.10162	-0.10095	-0.10074	2873.3	-0.01275	-0.01542	-0.01636	-0.01594	-0.01469	-0.01418	-0.01461	-0.01508	-0.01297	-0.01292	-0.01148	-0.01209
2871.37	-0.09565	-0.10149	-0.09945	-0.10014	-0.09975	-0.1013	-0.10067	-0.10183	-0.10068	-0.10138	-0.10069	-0.1006	2871.37	-0.01308	-0.01555	-0.01626	-0.01613	-0.01509	-0.01428	-0.01493	-0.01513	-0.01323	-0.01266	-0.01169	-0.01211
2869.45	-0.09555	-0.10147	-0.09942	-0.10004	-0.09979	-0.10119	-0.10059	-0.10165	-0.10056	-0.10136	-0.10062	-0.10052	2869.45	-0.0134	-0.01594	-0.01642	-0.01622	-0.01528	-0.01442	-0.01494	-0.015	-0.01344	-0.0126	-0.01198	-0.01218
2867.52	-0.0955	-0.10144	-0.09945	-0.10001	-0.09973	-0.10103	-0.1006	-0.10151	-0.1004	-0.10138	-0.10053	-0.10036	2867.52	-0.01335	-0.01615	-0.01652	-0.01617	-0.01522	-0.01429	-0.01477	-0.01462	-0.01347	-0.01278	-0.01197	-0.01214
2865.59	-0.09533	-0.10133	-0.09932	-0.09987	-0.0995	-0.10076	-0.10055	-0.10135	-0.10017	-0.10122	-0.10031	-0.10004	2865.59	-0.01313	-0.0162	-0.01645	-0.01616	-0.01512	-0.0141	-0.01472	-0.01433	-0.01343	-0.013	-0.01192	-0.01212
2863.66	-0.09506	-0.10114	-0.09909	-0.0997	-0.09933	-0.10053	-0.10044	-0.10121	-0.09993	-0.10095	-0.1001	-0.09978	2863.66	-0.01317	-0.01637	-0.01657	-0.0164	-0.01534	-0.01431	-0.01491	-0.01466	-0.0136	-0.01329	-0.01239	-0.01252
2861.73	-0.09498	-0.101	-0.09901	-0.09967	-0.09936	-0.1005	-0.10043	-0.10114	-0.09989	-0.10083	-0.1001	-0.09983	2861.73	-0.01328	-0.01663	-0.0168	-0.01668	-0.01571	-0.01462	-0.01506	-0.01523	-0.01387	-0.0136	-0.01309	-0.01305
2859.8	-0.09518	-0.10102	-0.09911	-0.09978	-0.09948	-0.10071	-0.10054	-0.1012	-0.10006	-0.10096	-0.10031	-0.1001	2859.8	-0.01317	-0.01672	-0.01678	-0.01676	-0.0157	-0.01461	-0.01501	-0.01548	-0.01397	-0.01387	-0.0133	-0.01331
2857.87	-0.09529	-0.10113	-0.09922	-0.09982	-0.09946	-0.10092	-0.10053	-0.10125	-0.10018	-0.10113	-0.10052	-0.10026	2857.87	-0.0131	-0.01666	-0.0167	-0.01689	-0.01549	-0.0147	-0.015	-0.01559	-0.01406	-0.01417	-0.0132	-0.01355
2855.95	-0.09511	-0.10109	-0.09915	-0.09969	-0.09928	-0.10087	-0.10025	-0.10123	-0.10008	-0.10108	-0.10056	-0.10023	2855.95	-0.01332	-0.01666	-0.01684	-0.01708	-0.01558	-0.01502	-0.01519	-0.01574	-0.01426	-0.01442	-0.01329	-0.01391
2854.02	-0.09485	-0.10078	-0.09896	-0.09949	-0.09908	-0.10059	-0.09995	-0.10118	-0.09986	-0.10084	-0.10047	-0.10013	2854.02	-0.0136	-0.01665	-0.01698	-0.01708	-0.01572	-0.01512	-0.01548	-0.01585	-0.01436	-0.01448	-0.01336	-0.01416
2852.09	-0.09467	-0.10046	-0.0988	-0.09933	-0.09895	-0.10032	-0.09985	-0.10111	-0.09976	-0.10059	-0.1003	-0.09999	2852.09	-0.0138	-0.01646	-0.01689	-0.01703	-0.01569	-0.01504	-0.01582	-0.01602	-0.01448	-0.01447	-0.01327	-0.01431
2850.16	-0.09462	-0.10042	-0.09873	-0.09932	-0.0989	-0.10018	-0.09995	-0.10108	-0.09988	-0.10038	-0.10011	-0.09984	2850.16	-0.01413	-0.01648	-0.01691	-0.01733	-0.01588	-0.01532	-0.01623	-0.01635	-0.01494	-0.01467	-0.01355	-0.01453
2848.23	-0.09463	-0.10053	-0.09876	-0.09943	-0.09895	-0.10017	-0.1	-0.10112	-0.10001	-0.10021	-0.09993	-0.09963	2848.23	-0.01435	-0.01685	-0.01713	-0.01763	-0.01625	-0.01574	-0.01633	-0.01651	-0.01543	-0.01489	-0.01407	-0.01466
2846.3	-0.09464	-0.10054	-0.09878	-0.09943	-0.099	-0.10018	-0.0999	-0.10106	-0.09993	-0.10015	-0.0997	-0.09932	2846.3	-0.01392	-0.0169	-0.01714	-0.01731	-0.0162	-0.01555	-0.01572	-0.01609	-0.01521	-0.01459	-0.01382	-0.01421
2844.38	-0.09479	-0.1005	-0.09876	-0.09928	-0.09905	-0.10019	-0.09982	-0.10092	-0.09973	-0.10026	-0.09952	-0.09906	2844.38	-0.01328	-0.0165	-0.01709	-0.01687	-0.01585	-0.01493	-0.01501	-0.01556	-0.01456	-0.0142	-0.01311	-0.01343
2842.45	-0.09498	-0.10056	-0.09877	-0.09915	-0.0991	-0.10021	-0.09985	-0.10082	-0.09958	-0.10046	-0.09956	-0.0991	2842.45	-0.0132	-0.01634	-0.01735	-0.01708	-0.01582	-0.01482	-0.01504	-0.01563	-0.01446	-0.0143	-0.01312	-0.01327
2840.52	-0.09493	-0.10059	-0.09873	-0.09911	-0.09903	-0.1002	-0.09981	-0.10075	-0.09946	-0.10054	-0.09967	-0.09933	2840.52	-0.0135	-0.0167	-0.01768	-0.01758	-0.01618	-0.01536	-0.01576	-0.01615	-0.01518	-0.01471	-0.01384	-0.01399
2838.59	-0.0947	-0.1005	-0.09851	-0.09907	-0.09882	-0.10009	-0.0996	-0.10067	-0.09933	-0.1004	-0.09964	-0.0994	2838.59	-0.01377	-0.01712	-0.01781	-0.01773	-0.01667	-0.01598	-0.01663	-0.01666	-0.01604	-0.0152	-0.01448	-0.01502
2836.66	-0.09467	-0.10043	-0.09835	-0.099	-0.0987	-0.09999	-0.09946	-0.10067	-0.09935	-0.10028	-0.0996	-0.09933	2836.66	-0.01394	-0.01709	-0.01767	-0.01749	-0.01694	-0.01613	-0.01699	-0.01688	-0.01634	-0.01555	-0.01457	-0.01567
2834.73	-0.09492	-0.10055	-0.09845	-0.09901	-0.09881	-0.10003	-0.09954	-0.10079	-0.09959	-0.10032	-0.09969	-0.09929	2834.73	-0.01379	-0.01676	-0.01731	-0.01735	-0.01678	-0.01592	-0.01664	-0.01678	-0.01607	-0.01547	-0.0143	-0.0156
2832.81	-0.09508	-0.10069	-0.09859	-0.09907	-0.09891	-0.10016	-0.0996	-0.10079	-0.09975	-0.10033	-0.09975	-0.0992	2832.81	-0.0134	-0.01665	-0.01709	-0.0175	-0.01641	-0.0158	-0.01614	-0.01662	-0.01567	-0.01514	-0.01414	-0.01511
2830.88	-0.09501	-0.10068	-0.09858	-0.09906	-0.09883	-0.10019	-0.09946	-0.10061	-0.09964	-0.10017	-0.09963	-0.09906	2830.88	-0.01315	-0.0167	-0.01718	-0.01764	-0.01614	-0.01583	-0.01597	-0.0165	-0.01535	-0.01498	-0.01415	-0.01465
2828.95	-0.09489	-0.10051	-0.09855	-0.09905	-0.09868	-0.10012	-0.09927	-0.10047	-0.09946	-0.10002	-0.09941	-0.09905	2828.95	-0.01314	-0.01658	-0.01737	-0.01755	-0.01609	-0.01581	-0.01596	-0.01632	-0.01523	-0.01494	-0.01395	-0.01443
2827.02	-0.09473	-0.10028	-0.09849	-0.099	-0.09854	-0.10001	-0.09916	-0.10036	-0.09937	-0.09995	-0.09919	-0.09906	2827.02	-0.01334	-0.01651	-0.01752	-0.01738	-0.01623	-0.01571	-0.01595	-0.01622	-0.01531	-0.01489	-0.01364	-0.01447
2825.09	-0.0946	-0.10016	-0.09836	-0.09892	-0.09849	-0.09992	-0.09913	-0.10021	-0.09933	-0.0999	-0.09907	-0.09901	2825.09	-0.01362	-0.01673	-0.01769	-0.01734	-0.01636	-0.01565	-0.0161	-0.01629	-0.01546	-0.01494	-0.01366	-0.01465
2823.16	-0.09456	-0.10017	-0.09829	-0.09887	-0.09853	-0.09982	-0.09917	-0.10014	-0.09931	-0.09988	-0.09899	-0.09894	2823.16	-0.01368	-0.01694	-0.01785	-0.01746	-0.01633	-0.01559	-0.01643	-0.01636	-0.01548	-0.01499	-0.01384	-0.01467
2821.24	-0.09446	-0.10008	-0.09822	-0.09877	-0.09854	-0.09968	-0.09915	-0.10013	-0.09917	-0.09979	-0.09881	-0.09873	2821.24	-0.0136	-0.01673	-0.0179	-0.01747	-0.01601	-0.01548	-0.01657	-0.01632	-0.01531	-0.01493	-0.01384	-0.0145
2819.31	-0.09425	-0.09991	-0.098	-0.09859	-0.09836	-0.09953	-0.09901	-0.10001	-0.09883	-0.09958	-0.09861	-0.0984	2819.31	-0.01367	-0.0164	-0.01787	-0.0174	-0.01558	-0.01557	-0.01632	-0.01622	-0.0151	-0.01492	-0.01389	-0.01446
2817.38	-0.09412	-0.09981	-0.09784	-0.09848	-0.09807	-0.0994	-0.09885	-0.09981	-0.09849	-0.09929	-0.09841	-0.09814	2817.38	-0.01388	-0.01646	-0.01785	-0.01758	-0.01565	-0.01592	-0.01618	-0.01639	-0.01511	-0.01509	-0.01419	-0.01481
2815.45	-0.09408	-0.09976	-0.0979	-0.09845	-0.09781	-0.09931	-0.09873	-0.09967	-0.09828	-0.099	-0.09824	-0.098	2815.45	-0.01397	-0.01684	-0.01783	-0.01792	-0.01625	-0.01631	-0.01646	-0.01685	-0.01536	-0.01545	-0.01456	-0.01533
2813.52	-0.09399	-0.0997	-0.09791	-0.09834	-0.09768	-0.09926	-0.0986	-0.09961	-0.09814	-0.09875	-0.09813	-0.09786	2813.52	-0.01384	-0.0171	-0.01781	-0.01805	-0.01691	-0.01654	-0.01678	-0.01719	-0.01572	-0.01596	-0.0148	-0.01567
2811.59	-0.09384	-0.09963	-0.09767	-0.09817	-0.09764	-0.09922	-0.09846	-0.09954	-0.09801	-0.09861	-0.09802	-0.09765	2811.59	-0.01388	-0.01735	-0.01798	-0.01807	-0.01738	-0.01666	-0.01704	-0.01738	-0.0164	-0.01647	-0.01509	-0.01597
2809.67	-0.09377	-0.09953	-0.09745	-0.09805	-0.09773	-0.09917	-0.09834	-0.09934	-0.09796	-0.0986	-0.09793	-0.09745	2809.67	-0.01422	-0.01773	-0.01828	-0.01819	-0.01758	-0.01673	-0.01738	-0.0177	-0.01714	-0.01677	-0.0156	-0.01631
2807.74	-0.09382	-0.09939	-0.09744	-0.09797	-0.09781	-0.09904	-0.09816	-0.09906	-0.09794	-0.09859	-0.09787	-0.09735	2807.74	-0.01441	-0.01784	-0.01845	-0.01835	-0.01751	-0.01678	-0.01751	-0.01794	-0.01724	-0.01682	-0.01598	-0.01645
2805.81	-0.09383	-0.09929	-0.09745	-0.09789	-0.09766	-0.09881	-0.09792	-0.09889	-0.09781	-0.09843	-0.09777	-0.09728	2805.81	-0.0143	-0.01752	-0.01859	-0.01848	-0.01738	-0.01687	-0.01727	-0.01791	-0.01687	-0.01663	-0.01602	-0.01641
2803.88	-0.09368	-0.09924	-0.09729	-0.09781	-0.09736	-0.09861	-0.09777	-0.0989	-0.0976	-0.0982	-0.09761	-0.09714	2803.88	-0.01417	-0.01727	-0.01875	-0.01854	-0.0174	-0.01701	-0.01699	-0.01794	-0.0167	-0.01633	-0.01616	-0.01647
2801.95	-0.09349	-0.09913	-0.09706	-0.09767	-0.09714	-0.09844	-0.09766	-0.09886	-0.09744	-0.09799	-0.09743	-0.09682	2801.95	-0.0142	-0.01727	-0.01868	-0.01842	-0.01747	-0.01716	-0.01705	-0.01811	-0.01689	-0.0163	-0.01658	-0.01666
2800.02	-0.09344	-0.09896	-0.0969	-0.09746	-0.09703	-0.09826	-0.09755	-0.09866	-0.09737	-0.09787	-0.09732	-0.09651	2800.02	-0.01428	-0.01724	-0.01841	-0.01818	-0.01747	-0.0172	-0.0174	-0.01812	-0.01712	-0.01663	-0.01694	-0.01681
2798.09	-0.09345	-0.0989	-0.0968	-0.09731	-0.09693	-0.0981	-0.09748	-0.09844	-0.09726	-0.0978	-0.09723	-0.09641	2798.09	-0.01427	-0.0172	-0.01834	-0.01812	-0.0175	-0.01721	-0.01776	-0.01797	-0.01722	-0.01704	-0.01711	-0.01695
2796.17	-0.09332	-0.09891	-0.09665	-0.09719	-0.09678	-0.09796	-0.09741	-0.09828	-0.09698	-0.09768	-0.09698	-0.09635	2796.17	-0.01433	-0.01731	-0.01846	-0.01844	-0.01762	-0.01725	-0.01796	-0.01792	-0.01729	-0.01722	-0.01712	-0.01717
2794.24	-0.0931	-0.09884	-0.09649	-0.09701	-0.09662	-0.09782	-0.09732	-0.09818	-0.09669	-0.09754	-0.09666	-0.09617	2794.24	-0.01445	-0.01741	-0.01845	-0.01869	-0.01776	-0.01733	-0.01802	-0.01805	-0.01742	-0.01723	-0.01696	-0.01738
2792.31	-0.09294	-0.09863	-0.09634	-0.09675	-0.09642	-0.09763	-0.09712	-0.09804	-0.09645	-0.09734	-0.09641	-0.09589	2792.31	-0.01449	-0.01749	-0.01838	-0.01854	-0.01777	-0.01749	-0.01801	-0.0183	-0.01757	-0.01732	-0.01688	-0.01745
2790.38	-0.09287	-0.0983	-0.09613	-0.09653	-0.09621	-0.09745	-0.09673	-0.0978	-0.0962	-0.09707	-0.09616	-0.0956	2790.38	-0.01461	-0.01764	-0.01847	-0.01831	-0.01764	-0.01763	-0.01797	-0.01853	-0.01769	-0.01754	-0.01706	-0.01747
2788.45	-0.09285	-0.09815	-0.09599	-0.09648	-0.09611	-0.0974	-0.09647	-0.09759	-0.09606	-0.09688	-0.09597	-0.09552	2788.45	-0.0147	-0.01772	-0.01861	-0.01829	-0.01758	-0.01757	-0.01782	-0.01866	-0.01783	-0.01758	-0.01719	-0.01751
2786.52	-0.09278	-0.09817	-0.09593	-0.09644	-0.09607	-0.09734	-0.09647	-0.09746	-0.09598	-0.09674	-0.09585	-0.09555	2786.52	-0.01455	-0.01755	-0.01863	-0.01837	-0.01755	-0.01732	-0.01766	-0.01867	-0.01774	-0.01736	-0.01704	-0.01746
2784.6	-0.09256	-0.0981	-0.09578	-0.09629	-0.09588	-0.0971	-0.09639	-0.09721	-0.09575	-0.09649	-0.09565	-0.09531	2784.6	-0.01437	-0.01736	-0.01858	-0.01845	-0.01743	-0.01707	-0.01771	-0.01855	-0.01738	-0.01721	-0.0169	-0.0175
2782.67	-0.09231	-0.09788	-0.09556	-0.09612	-0.0956	-0.09684	-0.0961	-0.0969	-0.09551	-0.09624	-0.09528	-0.09489	2782.67	-0.0143	-0.01739	-0.01867	-0.01862	-0.01746	-0.01702	-0.01798	-0.01858	-0.01725	-0.01727	-0.01691	-0.01773
2780.74	-0.09214	-0.09764	-0.09545	-0.09597	-0.09542	-0.09672	-0.09582	-0.09674	-0.0954	-0.09612	-0.09495	-0.09462	2780.74	-0.01426	-0.0175	-0.01884	-0.01877	-0.01769	-0.0171	-0.01821	-0.01877	-0.01749	-0.01747	-0.01701	-0.01789
2778.81	-0.09203	-0.09745	-0.09547	-0.09586	-0.0953	-0.09668	-0.0957	-0.09673	-0.09532	-0.09601	-0.09485	-0.09453	2778.81	-0.01427	-0.01751	-0.01886	-0.01873	-0.01791	-0.01713	-0.01832	-0.01881	-0.01771	-0.01766	-0.01718	-0.01777
2776.88	-0.09194	-0.09734	-0.09545	-0.09582	-0.09515	-0.09666	-0.09563	-0.09677	-0.09526	-0.09586	-0.09485	-0.0945	2776.88	-0.01431	-0.01743	-0.01871	-0.01862	-0.01805	-0.01709	-0.01842	-0.01872	-0.01785	-0.01778	-0.01735	-0.01757
2774.95	-0.09191	-0.09734	-0.0954	-0.09584	-0.09509	-0.0966	-0.09558	-0.09677	-0.09524	-0.09582	-0.09487	-0.09442	2774.95	-0.01434	-0.01737	-0.01859	-0.01861	-0.01816	-0.01706	-0.01858	-0.01881	-0.0181	-0.01788	-0.01753	-0.01768
2773.03	-0.09194	-0.09741	-0.09536	-0.09579	-0.09508	-0.09642	-0.09557	-0.09665	-0.09519	-0.09582	-0.09483	-0.09423	2773.03	-0.01451	-0.01749	-0.01872	-0.01885	-0.01838	-0.01738	-0.01877	-0.01917	-0.01851	-0.01822	-0.01782	-0.01819
2771.1	-0.09196	-0.09739	-0.09528	-0.09559	-0.09496	-0.09623	-0.09549	-0.09644	-0.09501	-0.09567	-0.09471	-0.09403	2771.1	-0.0148	-0.01774	-0.01899	-0.01918	-0.0187	-0.01793	-0.01893	-0.01951	-0.01888	-0.0187	-0.01807	-0.01866
2769.17	-0.09199	-0.09737	-0.09512	-0.09538	-0.09479	-0.09616	-0.09529	-0.09626	-0.09477	-0.09543	-0.09453	-0.09393	2769.17	-0.01484	-0.01782	-0.01901	-0.01911	-0.01875	-0.0181	-0.01885	-0.01949	-0.01885	-0.01883	-0.01802	-0.01868
2767.24	-0.09195	-0.09733	-0.09489	-0.09527	-0.09472	-0.09608	-0.09507	-0.09606	-0.09459	-0.0953	-0.09428	-0.09383	2767.24	-0.01465	-0.01774	-0.01877	-0.0187	-0.0185	-0.01789	-0.01855	-0.0193	-0.01854	-0.01857	-0.0178	-0.01847
2765.31	-0.09181	-0.09715	-0.09466	-0.09517	-0.09471	-0.09589	-0.09489	-0.09582	-0.09441	-0.09526	-0.09401	-0.09362	2765.31	-0.01466	-0.01779	-0.01873	-0.01857	-0.01838	-0.01783	-0.01845	-0.01933	-0.01842	-0.0184	-0.01776	-0.01854
2763.38	-0.09167	-0.09696	-0.0946	-0.09505	-0.09466	-0.09571	-0.09478	-0.09571	-0.09427	-0.09515	-0.0939	-0.09338	2763.38	-0.01484	-0.018	-0.01903	-0.01878	-0.01857	-0.0179	-0.01861	-0.01946	-0.01851	-0.01856	-0.01775	-0.0188
2761.46	-0.09155	-0.09686	-0.09462	-0.09497	-0.09454	-0.09557	-0.09469	-0.09565	-0.09417	-0.09487	-0.09394	-0.09316	2761.46	-0.01486	-0.01815	-0.01928	-0.01897	-0.01877	-0.01788	-0.01877	-0.01941	-0.01863	-0.01883	-0.01757	-0.01885
2759.53	-0.09133	-0.09671	-0.09449	-0.09488	-0.09435	-0.09539	-0.09449	-0.09547	-0.09397	-0.09457	-0.09385	-0.09296	2759.53	-0.01473	-0.01821	-0.01914	-0.01901	-0.0187	-0.01785	-0.01891	-0.01932	-0.01876	-0.01896	-0.01748	-0.01872
2757.6	-0.09114	-0.09652	-0.0943	-0.09472	-0.09413	-0.09521	-0.09426	-0.09531	-0.0937	-0.09441	-0.09364	-0.09284	2757.6	-0.0146	-0.01829	-0.01885	-0.0189	-0.01852	-0.01799	-0.01899	-0.01939	-0.01872	-0.01883	-0.0177	-0.0187
2755.67	-0.0911	-0.09636	-0.09423	-0.09451	-0.09397	-0.0951	-0.0942	-0.09525	-0.09352	-0.09437	-0.09338	-0.09278	2755.67	-0.01453	-0.01828	-0.01876	-0.01875	-0.01846	-0.01817	-0.01894	-0.01939	-0.0184	-0.01853	-0.018	-0.01883
2753.74	-0.09104	-0.09616	-0.09418	-0.09426	-0.09384	-0.095	-0.09415	-0.09507	-0.09334	-0.09421	-0.09303	-0.09265	2753.74	-0.01455	-0.01803	-0.01882	-0.01877	-0.01838	-0.01806	-0.01881	-0.01926	-0.01803	-0.01831	-0.01809	-0.01878
2751.81	-0.09086	-0.096	-0.09403	-0.094	-0.09369	-0.09487	-0.09399	-0.09481	-0.09315	-0.09389	-0.09269	-0.09245	2751.81	-0.01462	-0.01774	-0.01889	-0.01898	-0.01813	-0.01771	-0.01867	-0.01928	-0.01783	-0.01844	-0.0179	-0.01853
2749.89	-0.09082	-0.09606	-0.09392	-0.09394	-0.09364	-0.09478	-0.09393	-0.09473	-0.09312	-0.09366	-0.09259	-0.09237	2749.89	-0.01477	-0.01772	-0.01899	-0.0193	-0.01794	-0.0177	-0.01871	-0.01952	-0.01794	-0.01886	-0.01778	-0.01852
1101.11	-0.01062	-0.01749	-0.01565	-0.01765	-0.01913	-0.02062	-0.0211	-0.02334	-0.02426	-0.0251	-0.02868	-0.02913	1101.11	0.01467	0.01212	0.01235	0.01326	0.01363	0.01364	0.01364	0.01408	0.01462	0.01644	0.01594	0.01484
1099.18	-0.01218	-0.01878	-0.01733	-0.0193	-0.02077	-0.0226	-0.02279	-0.0252	-0.026	-0.0269	-0.03036	-0.03053	1099.18	0.01445	0.01175	0.01204	0.0122	0.01374	0.01378	0.01281	0.01406	0.01439	0.01583	0.01561	0.01535
1097.25	-0.01388	-0.02062	-0.01926	-0.02109	-0.02278	-0.02465	-0.0248	-0.02734	-0.02774	-0.02921	-0.03241	-0.03257	1097.25	0.01429	0.01172	0.01215	0.01219	0.0137	0.01419	0.01224	0.01408	0.01484	0.01536	0.01519	0.01615
1095.33	-0.01538	-0.02275	-0.0212	-0.0227	-0.02465	-0.02644	-0.02665	-0.02935	-0.02949	-0.03144	-0.03449	-0.03478	1095.33	0.01474	0.01207	0.01293	0.0129	0.01387	0.01462	0.01268	0.01409	0.01548	0.01595	0.01561	0.01709
1093.4	-0.01656	-0.02447	-0.02274	-0.02411	-0.02583	-0.02779	-0.02796	-0.03066	-0.03102	-0.03319	-0.03603	-0.03653	1093.4	0.01554	0.01238	0.01387	0.01376	0.01406	0.01482	0.01373	0.01425	0.01558	0.01673	0.01614	0.01721
1091.47	-0.01799	-0.02578	-0.02401	-0.02568	-0.02698	-0.02916	-0.02954	-0.03172	-0.03255	-0.0347	-0.03749	-0.03805	1091.47	0.01601	0.0127	0.01433	0.01449	0.01419	0.01506	0.01463	0.01487	0.01593	0.01702	0.01599	0.01671
1089.54	-0.01967	-0.02699	-0.02515	-0.02713	-0.02849	-0.03051	-0.03153	-0.03302	-0.0342	-0.03589	-0.03911	-0.03944	1089.54	0.0167	0.0141	0.01524	0.01559	0.01502	0.01586	0.01601	0.01644	0.01742	0.01779	0.0166	0.01725
1087.61	-0.02094	-0.02823	-0.02608	-0.02803	-0.02974	-0.03157	-0.03302	-0.0343	-0.03568	-0.03673	-0.04029	-0.04048	1087.61	0.01806	0.0158	0.01664	0.017	0.01618	0.01698	0.01776	0.01829	0.0187	0.01948	0.01858	0.01888
1085.68	-0.02188	-0.02945	-0.02694	-0.02889	-0.0306	-0.0325	-0.03375	-0.03532	-0.03669	-0.03763	-0.04091	-0.04131	1085.68	0.01912	0.01596	0.01681	0.01754	0.01675	0.01779	0.01832	0.01932	0.01855	0.02088	0.02017	0.02014
1083.76	-0.02287	-0.03038	-0.028	-0.03025	-0.03145	-0.03345	-0.03426	-0.0363	-0.03727	-0.03859	-0.04146	-0.04218	1083.76	0.01868	0.01537	0.01577	0.01694	0.0169	0.01801	0.01752	0.01952	0.01791	0.02109	0.02058	0.02066
1081.83	-0.02381	-0.03104	-0.02913	-0.03153	-0.03235	-0.0343	-0.03486	-0.03727	-0.03773	-0.03932	-0.04206	-0.04295	1081.83	0.01726	0.0156	0.01518	0.0165	0.01717	0.0179	0.01722	0.01955	0.0179	0.02062	0.0208	0.02105
1079.9	-0.02463	-0.03174	-0.03003	-0.03224	-0.03316	-0.03507	-0.03555	-0.03802	-0.03834	-0.03986	-0.04259	-0.04344	1079.9	0.01669	0.01662	0.01568	0.01714	0.01795	0.0185	0.0185	0.02004	0.01894	0.02066	0.02194	0.022
1077.97	-0.02557	-0.03262	-0.03084	-0.03286	-0.03393	-0.03592	-0.03628	-0.0387	-0.03899	-0.0404	-0.04312	-0.0438	1077.97	0.01761	0.01782	0.01702	0.01847	0.01934	0.02021	0.02026	0.02109	0.02094	0.02175	0.02402	0.02361
1076.04	-0.0265	-0.0335	-0.03171	-0.03361	-0.03453	-0.03668	-0.03684	-0.0392	-0.03918	-0.04069	-0.0432	-0.04378	1076.04	0.01884	0.01831	0.01821	0.01931	0.02032	0.02145	0.02108	0.0218	0.02285	0.02287	0.02573	0.02475
1074.11	-0.02699	-0.03406	-0.03228	-0.03408	-0.03471	-0.0369	-0.03694	-0.03918	-0.0388	-0.04036	-0.04244	-0.04304	1074.11	0.01897	0.01763	0.01809	0.01884	0.01975	0.02092	0.02077	0.02135	0.02359	0.02296	0.02573	0.02453
1072.19	-0.02736	-0.0343	-0.03249	-0.03415	-0.03468	-0.03661	-0.03665	-0.03886	-0.03832	-0.03966	-0.0414	-0.04211	1072.19	0.01821	0.01679	0.01714	0.01777	0.01858	0.01989	0.02011	0.0207	0.02323	0.0228	0.02467	0.02404
1070.26	-0.02802	-0.03459	-0.03263	-0.03414	-0.03463	-0.03628	-0.03628	-0.03846	-0.03794	-0.03903	-0.04058	-0.04133	1070.26	0.0178	0.0164	0.01659	0.01711	0.01827	0.01966	0.01997	0.02073	0.02291	0.02324	0.02422	0.02443
1068.33	-0.02863	-0.03498	-0.03273	-0.03414	-0.03442	-0.03611	-0.03585	-0.0379	-0.03738	-0.03842	-0.03976	-0.04036	1068.33	0.0177	0.01602	0.01628	0.01694	0.01866	0.01981	0.02026	0.02103	0.02339	0.02393	0.02454	0.02531
1066.4	-0.02888	-0.03516	-0.03275	-0.03402	-0.03407	-0.03587	-0.03534	-0.03725	-0.03658	-0.03775	-0.03872	-0.03901	1066.4	0.01691	0.0154	0.01568	0.0169	0.01898	0.01997	0.02055	0.02137	0.02389	0.02462	0.0249	0.02625
1064.47	-0.02894	-0.035	-0.03274	-0.03375	-0.03378	-0.03541	-0.03491	-0.03666	-0.03578	-0.03701	-0.03754	-0.03754	1064.47	0.01567	0.01488	0.01504	0.01681	0.01905	0.02035	0.0209	0.02178	0.02368	0.02514	0.02535	0.02694
1062.54	-0.02883	-0.03454	-0.03246	-0.03332	-0.03338	-0.03456	-0.03432	-0.03593	-0.03491	-0.03599	-0.0362	-0.03595	1062.54	0.01531	0.01522	0.01516	0.01724	0.01926	0.02115	0.02176	0.02259	0.02375	0.0258	0.02653	0.02753
1060.61	-0.02836	-0.03388	-0.03173	-0.03261	-0.03256	-0.03339	-0.0333	-0.03477	-0.03371	-0.03463	-0.03461	-0.0342	1060.61	0.01618	0.01632	0.01614	0.01842	0.01966	0.02209	0.02296	0.02397	0.02479	0.02678	0.02838	0.0286
1058.69	-0.02771	-0.03319	-0.03083	-0.03183	-0.03157	-0.03237	-0.03205	-0.03339	-0.03237	-0.03324	-0.03308	-0.03262	1058.69	0.01704	0.01707	0.01712	0.01929	0.02	0.02233	0.02353	0.02489	0.02591	0.02723	0.02974	0.02963
1056.76	-0.0271	-0.0325	-0.03002	-0.03114	-0.03069	-0.03165	-0.0309	-0.03223	-0.03124	-0.03204	-0.03187	-0.03138	1056.76	0.01707	0.01698	0.01747	0.01919	0.02036	0.02175	0.02322	0.02455	0.02647	0.02704	0.0298	0.03004
1054.83	-0.02644	-0.0318	-0.02925	-0.03041	-0.02979	-0.03098	-0.03004	-0.03137	-0.03034	-0.0311	-0.03084	-0.03031	1054.83	0.01671	0.01635	0.0171	0.01854	0.02049	0.02124	0.0227	0.02367	0.02638	0.02683	0.02896	0.02995
1052.9	-0.02575	-0.03114	-0.02853	-0.02967	-0.02891	-0.03031	-0.02945	-0.0307	-0.02957	-0.0304	-0.02997	-0.02946	1052.9	0.01628	0.01542	0.01622	0.01775	0.02009	0.0212	0.02218	0.02308	0.0256	0.02629	0.02805	0.02932
1050.97	-0.02516	-0.03057	-0.02794	-0.02906	-0.02818	-0.02971	-0.02891	-0.03007	-0.02891	-0.02992	-0.02935	-0.0289	1050.97	0.01577	0.01456	0.01523	0.01706	0.01943	0.02099	0.02164	0.0226	0.02449	0.02516	0.02726	0.02816
1049.04	-0.02468	-0.03005	-0.02744	-0.0285	-0.02762	-0.02914	-0.02839	-0.02944	-0.02833	-0.02945	-0.02888	-0.02845	1049.04	0.01567	0.01429	0.01481	0.01693	0.01898	0.02038	0.02139	0.02195	0.02365	0.02424	0.02637	0.02673
1047.12	-0.02427	-0.02965	-0.02701	-0.02795	-0.02725	-0.02869	-0.02794	-0.02892	-0.0279	-0.02892	-0.02844	-0.028	1047.12	0.01615	0.01452	0.01517	0.01706	0.01876	0.01999	0.02134	0.02125	0.02309	0.02388	0.02535	0.02533
1045.19	-0.02407	-0.02942	-0.02677	-0.02752	-0.02707	-0.02838	-0.02756	-0.02856	-0.02761	-0.02841	-0.02805	-0.0277	1045.19	0.0167	0.01465	0.01538	0.01672	0.01843	0.01978	0.02085	0.02054	0.02239	0.02318	0.02412	0.02405
1043.26	-0.02418	-0.02939	-0.02675	-0.0273	-0.02698	-0.02818	-0.02733	-0.02835	-0.02738	-0.02808	-0.02772	-0.02757	1043.26	0.01704	0.01467	0.01495	0.01614	0.01801	0.01917	0.01981	0.0199	0.02154	0.02193	0.02282	0.02296
1041.33	-0.02441	-0.0295	-0.02681	-0.02723	-0.02689	-0.0281	-0.0273	-0.02825	-0.02715	-0.02798	-0.02747	-0.02737	1041.33	0.01723	0.01491	0.0147	0.01577	0.01781	0.0184	0.01874	0.01944	0.02086	0.02103	0.02215	0.02233
1039.4	-0.02449	-0.02954	-0.02678	-0.02717	-0.02675	-0.02807	-0.02727	-0.02815	-0.02695	-0.02788	-0.02722	-0.02693	1039.4	0.01732	0.01517	0.01503	0.0157	0.01786	0.01834	0.01825	0.01931	0.02058	0.02093	0.02242	0.02234
1037.47	-0.02463	-0.02975	-0.02688	-0.02724	-0.02673	-0.02811	-0.02727	-0.02818	-0.02695	-0.02768	-0.02696	-0.02641	1037.47	0.01724	0.01535	0.01546	0.01624	0.01815	0.01925	0.01888	0.02003	0.02119	0.02178	0.02376	0.02337
1035.55	-0.02524	-0.03042	-0.02741	-0.02768	-0.02711	-0.02834	-0.02747	-0.02842	-0.02714	-0.02762	-0.0268	-0.02605	1035.55	0.01693	0.01562	0.01579	0.01739	0.01884	0.02067	0.02091	0.02191	0.02328	0.02414	0.02657	0.02606
1033.62	-0.02621	-0.03147	-0.02837	-0.0286	-0.02797	-0.02894	-0.028	-0.02896	-0.02761	-0.02808	-0.02706	-0.0262	1033.62	0.01638	0.01554	0.01603	0.01818	0.01956	0.02168	0.02288	0.02373	0.02562	0.02688	0.02947	0.02897
1031.69	-0.02749	-0.03289	-0.0298	-0.03008	-0.02942	-0.03032	-0.0293	-0.03027	-0.02893	-0.02957	-0.02845	-0.02763	1031.69	0.01566	0.01475	0.01579	0.0177	0.01922	0.02117	0.02234	0.02344	0.02535	0.02693	0.02927	0.02872
1029.76	-0.02913	-0.03467	-0.03163	-0.032	-0.03146	-0.03249	-0.0314	-0.0325	-0.03117	-0.03192	-0.03097	-0.03027	1029.76	0.01519	0.01396	0.01514	0.01644	0.01785	0.01939	0.01962	0.02115	0.02239	0.024	0.02581	0.02537
1027.83	-0.03092	-0.03652	-0.03355	-0.03395	-0.03356	-0.03476	-0.03367	-0.03493	-0.0335	-0.03429	-0.03354	-0.03299	1027.83	0.0151	0.01366	0.0145	0.01539	0.01643	0.01777	0.01723	0.01879	0.01972	0.02085	0.02224	0.02217
1025.9	-0.03266	-0.03833	-0.03542	-0.03579	-0.03538	-0.03665	-0.03573	-0.03697	-0.03546	-0.03628	-0.03553	-0.03517	1025.9	0.01494	0.01325	0.01377	0.01453	0.01517	0.01656	0.01604	0.01723	0.01837	0.01902	0.0202	0.02029
1023.98	-0.03431	-0.04013	-0.03719	-0.03754	-0.03704	-0.03823	-0.03747	-0.03868	-0.03715	-0.03795	-0.03711	-0.03691	1023.98	0.01442	0.01237	0.01281	0.01367	0.0141	0.01545	0.01536	0.0162	0.01741	0.01822	0.01926	0.01912
1022.05	-0.03586	-0.04177	-0.03873	-0.03914	-0.03853	-0.03967	-0.03885	-0.04012	-0.03857	-0.0393	-0.03837	-0.03819	1022.05	0.01353	0.01141	0.01176	0.01284	0.01344	0.01459	0.01478	0.01548	0.01666	0.01779	0.01882	0.01854
1020.12	-0.03716	-0.04307	-0.03996	-0.04043	-0.03968	-0.0409	-0.03994	-0.04114	-0.03958	-0.04027	-0.03925	-0.03898	1020.12	0.01245	0.01065	0.01076	0.01192	0.01306	0.01407	0.0142	0.01505	0.01626	0.01737	0.01845	0.01829
1018.19	-0.03817	-0.04407	-0.04093	-0.04134	-0.0405	-0.04178	-0.04079	-0.04178	-0.04026	-0.04092	-0.03989	-0.03945	1018.19	0.01175	0.01004	0.01006	0.01111	0.01282	0.01388	0.01386	0.01477	0.01613	0.01703	0.01813	0.0182
1016.26	-0.03894	-0.04486	-0.04172	-0.04204	-0.04118	-0.04241	-0.04145	-0.04227	-0.04077	-0.04138	-0.04038	-0.03983	1016.26	0.01164	0.00966	0.0098	0.0109	0.01275	0.01389	0.01393	0.01452	0.01614	0.01691	0.01817	0.01829
1014.33	-0.03948	-0.04555	-0.04238	-0.04267	-0.04184	-0.04292	-0.04197	-0.04276	-0.04114	-0.04171	-0.04068	-0.04013	1014.33	0.01155	0.00952	0.00968	0.01104	0.01261	0.01377	0.01397	0.01445	0.01605	0.01668	0.01827	0.01827
1012.41	-0.03976	-0.0461	-0.04288	-0.04317	-0.04233	-0.04327	-0.04232	-0.04313	-0.04136	-0.04189	-0.04078	-0.04019	1012.41	0.01114	0.00933	0.00932	0.01092	0.01213	0.01341	0.01358	0.01445	0.01573	0.01614	0.018	0.01796
1010.48	-0.03984	-0.04638	-0.04312	-0.04337	-0.04251	-0.04337	-0.04239	-0.04318	-0.04141	-0.04191	-0.04064	-0.03997	1010.48	0.01065	0.00886	0.00872	0.01045	0.0113	0.01289	0.01289	0.01416	0.0153	0.01569	0.01749	0.01754
1008.55	-0.03983	-0.04638	-0.0431	-0.04327	-0.04242	-0.04333	-0.04219	-0.04299	-0.04126	-0.04174	-0.0403	-0.03962	1008.55	0.0103	0.00826	0.00824	0.00986	0.01054	0.01236	0.01229	0.0136	0.01494	0.01553	0.017	0.01714
1006.62	-0.03982	-0.0462	-0.04298	-0.04306	-0.04222	-0.0432	-0.04192	-0.04281	-0.04102	-0.0415	-0.04009	-0.03941	1006.62	0.01018	0.0079	0.00812	0.00939	0.01031	0.01199	0.0121	0.01308	0.01465	0.01542	0.01667	0.01685
1004.69	-0.03988	-0.04608	-0.04295	-0.04303	-0.04216	-0.04313	-0.04188	-0.04286	-0.04106	-0.04155	-0.04034	-0.03959	1004.69	0.01032	0.00789	0.00808	0.00908	0.0104	0.01173	0.01193	0.01255	0.01421	0.01509	0.01638	0.0165
1002.76	-0.04003	-0.04618	-0.04313	-0.04328	-0.04241	-0.04337	-0.04224	-0.04329	-0.04161	-0.04215	-0.04114	-0.04036	1002.76	0.01043	0.00786	0.00785	0.00871	0.0103	0.01129	0.01128	0.01165	0.01358	0.01445	0.01577	0.01589
1000.83	-0.04015	-0.04639	-0.04346	-0.04374	-0.04294	-0.04395	-0.04297	-0.04408	-0.04254	-0.04319	-0.04239	-0.04167	1000.83	0.01029	0.0077	0.00761	0.00841	0.01006	0.01081	0.01056	0.01079	0.0131	0.01389	0.01486	0.0153
998.906	-0.04022	-0.04658	-0.04386	-0.04428	-0.04361	-0.04479	-0.04402	-0.04514	-0.04373	-0.0445	-0.04397	-0.04336	998.906	0.01003	0.0076	0.00746	0.00835	0.00979	0.0105	0.01029	0.01057	0.01276	0.01358	0.01422	0.01481
996.978	-0.04036	-0.04686	-0.0444	-0.04495	-0.04445	-0.04588	-0.04531	-0.0465	-0.04522	-0.04609	-0.0459	-0.04543	996.978	0.00978	0.0074	0.00731	0.00812	0.00938	0.01021	0.01013	0.0105	0.01212	0.01307	0.01383	0.0141
995.05	-0.04051	-0.04726	-0.04504	-0.04578	-0.04546	-0.04714	-0.04673	-0.04813	-0.04701	-0.048	-0.04825	-0.04792	995.05	0.00959	0.00703	0.00714	0.00755	0.00893	0.00981	0.00973	0.00982	0.01127	0.01225	0.0132	0.01305
993.121	-0.04058	-0.04766	-0.04568	-0.0467	-0.0466	-0.04853	-0.04826	-0.04999	-0.04908	-0.05027	-0.05102	-0.05087	993.121	0.00953	0.00689	0.00697	0.00718	0.00862	0.00949	0.00929	0.00894	0.01066	0.01151	0.01248	0.01206
991.193	-0.04058	-0.04795	-0.04634	-0.04763	-0.04783	-0.05009	-0.05004	-0.0521	-0.05138	-0.05288	-0.05422	-0.0543	991.193	0.00957	0.00699	0.00684	0.00714	0.00838	0.0093	0.00901	0.0086	0.01047	0.01095	0.01202	0.01157
989.264	-0.04044	-0.04807	-0.04691	-0.04846	-0.04909	-0.05168	-0.05192	-0.05427	-0.05372	-0.05567	-0.05768	-0.05798	989.264	0.00966	0.00694	0.00678	0.00705	0.00815	0.00912	0.00886	0.00875	0.01045	0.01054	0.01169	0.01138

## Sheet: Figure 3h
m/z	ER-MoS2-K	PD-MoS2-K
29.7976	0	0
29.8043	0	0
29.8111	0	0
29.8178	0	0
29.8246	0	0
29.8314	0	0
29.8381	0	0
29.8449	0	0
29.8517	0	0
29.8584	0	0
29.8652	0	0
29.872	0	0
29.8788	0	0
29.8855	0	0
29.8923	0	0
29.8991	0	0
29.9059	0	0
29.9126	0	0
29.9194	0	0
29.9262	0	0
29.933	0	0
29.9397	0	0
29.9465	0	0
29.9533	0	0
29.9601	0	0
29.9668	0	0
29.9736	0	0
29.9804	0	0
29.9872	0	0
29.994	2	1
30.0008	1	9
30.0075	5	4
30.0143	7	19
30.0211	3	4
30.0279	8	9
30.0347	3	0
30.0415	0	0
30.0483	0	0
30.0551	0	0
30.0619	0	0
30.0687	0	0
30.0754	0	0
30.0822	0	0
30.089	0	0
30.0958	0	0
30.1026	0	0
30.1094	1	0
30.1162	0	0
30.123	1	0
30.1298	0	0
30.1366	0	0
30.1434	0	0
30.1502	0	0
30.157	0	0
30.1638	0	0
30.1706	0	0
30.1774	0	0
30.1842	0	0
30.191	0	0
30.1978	0	0
30.2047	0	0
31.7978	0	0
31.8048	0	0
31.8117	0	0
31.8187	0	0
31.8257	0	0
31.8327	0	0
31.8397	0	0
31.8467	0	0
31.8537	0	0
31.8607	0	0
31.8677	0	0
31.8747	0	0
31.8817	0	0
31.8886	0	0
31.8956	0	0
31.9026	0	0
31.9096	0	0
31.9166	0	0
31.9236	0	0
31.9306	0	0
31.9376	0	0
31.9446	0	0
31.9516	0	0
31.9586	0	0
31.9657	0	0
31.9727	0	0
31.9796	0	0
31.9867	0	0
31.9937	1	0
32.0007	0	0
32.0077	10	14
32.0147	69	67
32.0217	110	171
32.0287	155	218
32.0357	140	266
32.0427	85	173
32.0497	34	75
32.0568	5	16
32.0638	1	1
32.0708	1	1
32.0778	0	1
32.0848	2	4
32.0918	0	1
32.0988	0	0
32.1059	0	2
32.1129	0	0
32.1199	0	1
32.1269	0	0
32.1339	0	1
32.141	0	0
32.148	1	0
32.155	0	0
32.1621	0	0
32.1691	1	0
32.1761	0	0
32.1831	0	0
32.1902	0	1
32.1972	0	0
32.2042	0	0
43.7923	0	0
43.8005	0	0
43.8087	0	0
43.8169	0	0
43.8251	0	0
43.8333	0	0
43.8415	0	0
43.8497	0	0
43.8579	0	0
43.8661	0	0
43.8743	0	0
43.8826	0	0
43.8908	0	0
43.899	0	0
43.9072	0	0
43.9154	0	0
43.9236	0	0
43.9318	0	0
43.94	0	0
43.9482	0	0
43.9564	0	0
43.9646	0	0
43.9729	0	0
43.9811	0	0
43.9893	0	0
43.9975	0	0
44.0057	6	0
44.014	7	0
44.0222	16	4
44.0304	11	1
44.0386	11	9
44.0468	5	4
44.0551	2	5
44.0633	2	0
44.0715	0	2
44.0797	1	0
44.0879	0	0
44.0962	0	0
44.1044	0	0
44.1126	0	0
44.1208	0	0
44.1291	0	0
44.1373	0	0
44.1455	0	0
44.1538	0	0
44.162	0	0
44.1702	0	0
44.1785	0	0
44.1867	0	0
44.1949	0	0
44.2032	1	0
45.7986	0	0
45.807	0	0
45.8154	0	0
45.8238	0	0
45.8322	0	0
45.8406	0	0
45.849	0	0
45.8573	0	0
45.8657	0	0
45.8741	0	0
45.8825	0	0
45.8909	0	0
45.8993	0	0
45.9077	0	0
45.9161	0	0
45.9245	0	0
45.9329	0	0
45.9413	0	0
45.9497	1	0
45.9581	0	0
45.9665	1	0
45.9749	1	0
45.9833	1	0
45.9917	2	0
46.0001	1	1
46.0085	2	0
46.0169	26	2
46.0253	139	34
46.0337	231	62
46.0421	370	105
46.0505	374	114
46.0589	265	88
46.0673	165	53
46.0757	36	14
46.0841	6	3
46.0925	2	0
46.1009	2	1
46.1094	0	0
46.1178	3	2
46.1262	1	0
46.1346	1	1
46.143	2	0
46.1514	0	1
46.1598	0	0
46.1683	0	2
46.1767	0	0
46.1851	1	1
46.1935	0	0
46.2019	0	0

## Sheet: Figure 3i
ER-MoS-K							PD-MoS-K
Binding Energy (eV)	Original Data	CHxCO* & CHxO*	CHxCO*	Baseline	Fitting line		Binding Energy (eV)	Original Data	carbonate	CHxO*	Baseline	Fitting line
291.03	30524	30524	30545.7	30524	30545.7		291.04	32145.9	32160	32145.9	32145.9	32160
290.98	30992.1	30992.1	31016.3	30992.1	31016.3		290.99	30956.9	30974.9	30956.9	30956.9	30974.9
290.93	30456.1	30456.1	30482.9	30456.1	30482.9		290.94	31642.5	31665.4	31642.5	31642.5	31665.4
290.88	30870.2	30870.2	30899.9	30870.2	30899.9		290.89	30916.7	30945.8	30916.7	30916.7	30945.8
290.83	29829.3	29829.3	29862.3	29829.3	29862.3		290.84	31416	31452.6	31416	31416	31452.6
290.78	30339.1	30339.1	30375.6	30339.1	30375.6		290.79	31121.2	31167.2	31121.2	31121.2	31167.2
290.73	30140.7	30140.7	30180.9	30140.7	30180.9		290.74	30702.2	30759.8	30702.2	30702.2	30759.8
290.68	30318.8	30318.8	30363.4	30318.8	30363.4		290.69	30774.9	30846.4	30774.9	30774.9	30846.4
290.63	29764.8	29764.8	29814	29764.8	29814		290.64	29512	29600.9	29512	29512	29600.9
290.58	28895	28895	28949.1	28895	28949.1		290.59	29862.3	29971.9	29862.3	29862.3	29971.9
290.53	29333.1	29333.1	29392.8	29333.1	29392.8		290.54	30204.8	29994.9	29860.2	29860.2	29994.9
290.48	29768.9	29768.9	29834.6	29768.9	29834.6		290.49	30323	30022.6	29857.4	29857.4	30022.6
290.43	29872.5	29872.5	29944.7	29872.5	29944.7		290.44	29954.6	30057.9	29856.9	29856.8	30057.9
290.38	29569.4	29569.4	29648.8	29569.4	29648.8		290.39	29486.1	30098.8	29854.6	29854.6	30098.8
290.33	30097.9	30097.9	30184.9	30097.9	30184.9		290.34	30571.6	30145.6	29850.3	29850.3	30145.6
290.28	28903.2	28903.2	28998.6	28903.2	28998.6		290.29	30178.5	30203.1	29848.3	29848.3	30203.1
290.23	29325.6	29325.6	29430.2	29325.6	29430.2		290.24	29551	30272.3	29846.6	29846.6	30272.3
290.18	29474.9	29474.9	29589.2	29474.9	29589.2		290.19	30530.8	30350.2	29842.4	29842.4	30350.2
290.13	29276.4	29276.4	29401.4	29276.4	29401.4		290.14	30721.7	30439.8	29837.1	29837.1	30439.8
290.08	29938.5	29938.5	30075.1	29938.5	30075.1		290.09	30282.4	30547.9	29834.4	29834.4	30547.9
290.03	29186	29186	29334.8	29186	29334.8		290.04	30663.5	30668.8	29829.4	29829.4	30668.8
289.98	29601.3	29601.3	29763.7	29601.3	29763.7		289.99	30825.6	30807.2	29823.4	29823.4	30807.2
289.93	29209.3	29209.3	29386.1	29209.3	29386.1		289.94	31317	30962.5	29814.4	29814.4	30962.5
289.88	29657.2	29657.2	29849.2	29657.2	29849.2		289.89	31148.5	31138.3	29806.3	29806.3	31138.4
289.83	28733.3	28733.3	28942.3	28733.3	28942.3		289.84	31991.7	31333.6	29793.1	29793.1	31333.7
289.78	29551.8	29551.8	29778.7	29551.8	29778.7		289.79	31654.9	31553.8	29781.9	29781.9	31553.9
289.73	29803.5	29803.5	30049.3	29803.5	30049.4		289.74	31714.6	31797.2	29770.3	29770.2	31797.3
289.68	29472.2	29472.2	29738.9	29472.2	29738.9		289.69	32151.9	32066.1	29755.9	29755.8	32066.2
289.63	29110.3	29110.3	29398.9	29110.3	29398.9		289.64	33185.7	32352.8	29735.2	29735.1	32352.9
289.58	29926.1	29106.9	29418.8	29106.9	29418.8		289.59	33028.9	32666.3	29715.3	29715.2	32666.4
289.53	29099.4	29106.9	29444.1	29106.8	29444.1		289.54	33707.4	33001.8	29691.2	29691.1	33002
289.48	29577.3	29104.9	29468.6	29104.9	29468.6		289.49	33929.5	33357.8	29665.7	29665.5	33358
289.43	29483.9	29103.3	29495.4	29103.3	29495.4		289.44	33218.3	33741	29644.3	29644	33741.2
289.38	29519.5	29101.6	29524	29101.5	29524.1		289.39	33468.5	34140.8	29621.3	29620.9	34141.2
289.33	29056.3	29101.4	29555.6	29101.3	29555.7		289.34	33600.2	34553.8	29597.3	29596.9	34554.2
289.28	28576.5	29099.3	29587.5	29099.1	29587.6		289.29	34783.6	34970.9	29566.1	29565.6	34971.4
289.23	29829.7	29096.2	29620.6	29096.1	29620.7		289.24	34815.5	35391.9	29534.5	29533.9	35392.5
289.18	30758.8	29089.3	29651.1	29089.1	29651.4		289.19	34916.7	35810.7	29502.2	29501.4	35811.5
289.13	29908.5	29085.9	29688.1	29085.6	29688.4		289.14	36479.7	36210.8	29460.2	29459.2	36211.8
289.08	29730.3	29083.3	29727.8	29082.9	29728.2		289.09	36964	36592.9	29415.2	29413.9	36594.2
289.03	29681.5	29080.8	29769.3	29080.4	29769.7		289.04	37623.8	36945.9	29365.9	29364.3	36947.5
288.98	29181.9	29080.5	29816.2	29080	29816.7		288.99	36260.7	37274.7	29324.7	29322.6	37276.7
288.93	29866.8	29077.3	29862	29076.7	29862.7		288.94	37230.7	37560.8	29277.4	29274.9	37563.4
288.88	30931.7	29069.7	29905.2	29068.9	29906		288.89	38783.9	37785.8	29220.6	29217.4	37788.9
288.83	31128.7	29061.3	29951	29060.2	29952.1		288.84	38414.1	37961.5	29165.8	29161.9	37965.4
288.78	30979.7	29053.4	29999.1	29052.2	30000.4		288.79	38819.2	38078	29108.4	29103.6	38082.8
288.73	30238.6	29048.7	30052.5	29047.2	30054.1		288.74	37557.8	38132.8	29058.4	29052.5	38138.8
288.68	29491.4	29047.2	30112.3	29045.3	30114.2		288.69	37670.3	38125.5	29007.7	29000.5	38132.8
288.63	30490.6	29041.6	30169.6	29039.2	30171.9		288.64	38199.5	38046.6	28953.8	28944.9	38055.4
288.58	30094.9	29037.7	30231	29034.8	30233.9		288.59	37945.2	37900.2	28901.4	28890.5	37911
288.53	30208.9	29033.4	30294.7	29029.9	30298.2		288.54	37744.2	37695.2	28850.3	28837.1	37708.4
288.48	31024	29025.8	30356.7	29021.5	30361		288.49	37631.3	37425.7	28800	28783.9	37441.8
288.43	30164.3	29021.9	30424.8	29016.7	30430		288.44	37268.2	37104.4	28752.2	28732.7	37123.9
288.38	30798.2	29015.5	30492.7	29009.2	30499		288.39	36369.5	36742.1	28710.2	28686.6	36765.7
288.33	30323.3	29011.3	30563.9	29003.7	30571.5		288.34	36620.8	36331.5	28667.1	28638.7	36359.9
288.28	30696.5	29005.7	30636.2	28996.6	30645.4		288.29	36452.7	35890.2	28625.7	28591.5	35924.4
288.23	31442.6	28997.3	30707	28986.3	30718		288.24	35410	35428.9	28591.3	28550.3	35469.9
288.18	31387.8	28989.4	30779.3	28976.2	30792.5		288.19	34944.1	34950.9	28560.7	28511.7	34999.9
288.13	30674	28984.8	30856.7	28969	30872.5		288.14	34795.6	34463.6	28532.2	28473.7	34522.1
288.08	30764.8	28980.3	30934.8	28961.5	30953.7		288.09	34150.4	33976.4	28508.9	28439.4	34045.9
288.03	31084.4	28975	31012.5	28952.6	31034.9		288.04	32120	33504.4	28499.6	28417.2	33586.8
287.98	31321.1	28969.2	31090.6	28942.6	31117.2		287.99	33275.7	33033.1	28485.4	28387.9	33130.7
287.93	31296.3	28964.2	31169.1	28932.7	31200.7		287.94	33050.6	32578.2	28474.9	28359.7	32693.4
287.88	30958	28961.5	31249.6	28924.2	31286.8		287.89	32171	32145.2	28472.4	28336.7	32280.9
287.83	31814.3	28956	31326.7	28912.1	31370.6		287.84	31942.2	31733.6	28474.3	28314.9	31893
287.78	30750.2	28955.9	31408.1	28904.3	31459.7		287.79	31750.9	31348.1	28480.8	28294.1	31534.8
287.73	30551.8	28957.9	31490	28897.4	31550.5		287.74	30494	30993	28498.9	28280.9	31211
287.68	31176.7	28958.7	31568.4	28887.8	31639.2		287.69	31576.9	30657.7	28514.9	28260.9	30911.6
287.63	31064.9	28961.5	31646.4	28878.7	31729.2		287.64	29692.4	30360.2	28547.2	28252.3	30655.1
287.58	30548.4	28968.1	31725.2	28871.7	31821.6		287.59	30468.9	30081.9	28580.4	28238.9	30423.4
287.53	31732.2	28971.7	31796.9	28859.6	31909		287.54	30288.8	29831.9	28620.9	28226.5	30226.3
287.48	32174.8	28975.6	31865.4	28845.7	31995.3		287.49	29396.1	29610.6	28673.7	28219.5	30064.8
287.43	32445.6	28980.8	31929.8	28830.6	32080		287.44	30154.9	29406.4	28729.4	28207.8	29928
287.38	32031.5	28990.3	31992.9	28817.1	32166.1		287.39	30385.6	29224.5	28792.5	28194.6	29822.4
287.33	31715.3	29004.1	32055.2	28804.9	32254.4		287.34	29559.6	29066	28869.8	28186.4	29749.5
287.28	32193.9	29019.2	32110.9	28790.7	32339.5		287.29	29936.2	28923.8	28954.8	28175.8	29702.7
287.23	32648.2	29036	32161.1	28774.5	32422.7		287.24	29908.9	28799.2	29050.5	28165.3	29684.4
287.18	33785.1	29051.9	32203.7	28753.4	32502.2		287.19	29897.6	28688.7	29157.8	28154.9	29691.6
287.13	32450.1	29077.7	32245.3	28737.9	32585.1		287.14	29975.2	28592.1	29276.9	28143.9	29725.2
287.08	32985	29105.9	32280.8	28720	32666.7		287.09	29843.6	28508.3	29409.8	28133.6	29784.5
287.03	33699.2	29136.1	32309.5	28699.1	32746.5		287.04	30474.5	28430.7	29552.5	28119.5	29863.7
286.98	32642.2	29176.2	32334.7	28682.5	32828.4		286.99	29926.9	28366.8	29713	28108.6	29971.2
286.93	32976.4	29220.6	32354.6	28664.5	32910.7		286.94	30482.7	28307.2	29885	28094.2	30098
286.88	32726.9	29272.2	32370.4	28647.4	32995.1		286.89	30058.5	28257.1	30075	28082.4	30249.7
286.83	33804.2	29325.7	32373.6	28625.7	33073.6		286.84	30726.9	28209.5	30276.9	28066.4	30420
286.78	33954.6	29385.5	32371.9	28603.3	33154.1		286.79	31065.3	28164.7	30493.8	28048.3	30610.2
286.73	32347	29459.2	32370.5	28587.6	33242.2		286.74	31266.3	28123.3	30725.5	28028.8	30820
286.68	33344.3	29536.2	32357.3	28567.6	33325.9		286.69	31184.2	28086.1	30973.6	28009.8	31049.9
286.63	33404	29620.6	32339.4	28547.3	33412.6		286.64	32137.3	28046.1	31231.3	27984.9	31292.5
286.58	32455	29716.9	32318.1	28530.9	33504.1		286.59	30675.5	28017.7	31512.5	27968.6	31561.6
286.53	33937	29815.2	32283.7	28508.1	33590.7		286.54	31566	27986.1	31802.2	27946.9	31841.4
286.48	32920.9	29925.6	32249.1	28489.6	33685.1		286.49	32654.5	27949.5	32097.8	27918.4	32128.8
286.43	32906.6	30044	32206.8	28471	33779.7		286.44	31825.2	27919.5	32409.3	27894.8	32433.9
286.38	34096.8	30165.1	32153.6	28447.4	33871.3		286.39	32505.6	27886.4	32725.8	27867	32745.2
286.33	33792.2	30294.8	32097.5	28424.9	33967.3		286.34	33136.2	27850.3	33045.3	27835.2	33060.5
286.28	34460.6	30428.6	32030.6	28399.6	34059.6		286.29	32719.8	27817.5	33371.6	27805.7	33383.4
286.23	34011.6	30570.7	31961	28376	34155.7		286.24	32879.2	27784.2	33698.2	27775	33707.4
286.18	35444.9	30712.3	31881.6	28346.3	34247.6		286.19	33992.5	27744.6	34016	27737.5	34023.2
286.13	34955.7	30860.7	31796.7	28318.5	34338.9		286.14	34061.9	27704.8	34327.7	27699.3	34333.2
286.08	34611	31014.3	31710	28292	34432.2		286.09	34357.1	27663.3	34628.3	27659.1	34632.5
286.03	34536	31170.7	31619.8	28265.8	34524.7		286.04	35342.5	27615.9	34909.7	27612.7	34913
285.98	35268.9	31325.1	31520.9	28236.4	34609.7		285.99	35235.9	27569.1	35174.8	27566.6	35177.3
285.93	34887.8	31480.9	31421	28208.4	34693.5		285.94	35847.3	27518.5	35415.3	27516.6	35417.1
285.88	34846.6	31635	31317.9	28180.5	34772.5		285.89	35209.7	27471.5	35634.9	27470.1	35636.3
285.83	34527.4	31786.8	31212.4	28153.8	34845.4		285.84	35793.7	27420.9	35822.7	27419.9	35823.7
285.78	35060.4	31931	31102.8	28124.8	34909		285.79	36498.1	27365.8	35974.5	27365	35975.3
285.73	34631.3	32069.8	30992.3	28097.5	34964.7		285.74	35406.2	27317.1	36098.3	27316.5	36098.9
285.68	34094.5	32201.7	30882	28072.2	35011.4		285.69	36914.9	27258.9	36175.7	27258.5	36176.1
285.63	34785.8	32319.7	30767.5	28044	35043.2		285.64	36436.6	27203.4	36214.7	27203.1	36215
285.58	35063	32423.8	30650.3	28014.5	35059.5		285.59	36173.7	27149.1	36213.3	27148.9	36213.5
285.53	35133.5	32513.1	30531.8	27984.6	35060.3		285.54	35930.6	27096	36171.6	27095.8	36171.7
285.48	34450.9	32589.2	30415.7	27957.4	35047.5		285.49	35864.6	27043	36088.3	27042.9	36088.4
285.43	35338.7	32643.4	30295.5	27926.4	35012.5		285.44	35397.2	26992.5	35966.4	26992.4	35966.5
285.38	34860.8	32680.8	30177.2	27897.3	34960.7		285.39	35979	26938.2	35800.7	26938.1	35800.7
285.33	35067.9	32697.5	30058.2	27867.1	34888.5		285.34	35725.1	26885.1	35597.9	26885.1	35597.9
285.28	35237.1	32693.1	29939.2	27836.1	34796.1		285.29	35168.8	26835.1	35362	26835	35362.1
285.23	34253.6	32672.1	29824.9	27809.2	34687.8		285.24	36218.7	26778.4	35086.2	26778.4	35086.3
285.18	34959.9	32627.2	29708.3	27779.1	34556.4		285.19	35364.6	26726.5	34785	26726.5	34785.1
285.13	33552.5	32567.7	29599.4	27754.9	34412.2		285.14	34866.5	26677.4	34459.8	26677.3	34459.8
285.08	33318.1	32489	29492.5	27731.5	34250		285.09	34319.2	26631.2	34114.5	26631.2	34114.5
285.03	34611.4	32385.7	29381.4	27702.6	34064.5		285.04	33535.6	26589.5	33753.3	26589.5	33753.3
284.98	34589.3	32264.1	29272.7	27673.6	33863.2		284.99	33300.8	26549	33378.4	26549	33378.4
284.93	33772.7	32129	29168.8	27648	33649.8		284.94	32754.3	26511.5	32995.5	26511.5	32995.5
284.88	33135	31981.1	29069.4	27624.9	33425.6		284.89	32554.8	26475	32606.3	26475	32606.3
284.83	33754.7	31816.7	28970.1	27599.1	33187.6		284.84	32365	26439.4	32214.3	26439.4	32214.3
284.78	32792.6	31644.3	28876.2	27577.3	32943.2		284.79	31785.8	26407.1	31825.1	26407.1	31825.1
284.73	32258.4	31463.9	28787.1	27557.6	32693.3		284.74	31665	26375.3	31439.1	26375.3	31439.1
284.68	32319.2	31274.8	28700.2	27537.6	32437.4		284.69	30772.7	26348.8	31063.7	26348.8	31063.7
284.63	32629.4	31077.9	28613.6	27516.2	32175.3		284.64	30223.2	26325.4	30699.3	26325.4	30699.3
284.58	32091.1	30878.6	28532.3	27497	31913.9		284.59	30645.9	26299.3	30342.1	26299.3	30342.1
284.53	32288.4	30675.6	28452.4	27476.9	31651.1		284.54	29313.6	26281.1	30004.4	26281.1	30004.4
284.48	31588.5	30474.2	28377.1	27459.6	31391.8		284.49	29201.1	26263.5	29680.8	26263.5	29680.8
284.43	31030.8	30275.5	28307.5	27444.6	31138.4		284.44	29328.2	26244.9	29371.4	26244.9	29371.4
284.38	30627.9	30080.3	28241.5	27431.2	30890.6		284.39	28467.4	26231.5	29082.4	26231.5	29082.4
284.33	30419.7	29889	28178	27418.6	30648.4		284.34	28134.7	26220	28811	26220	28811
284.28	29757.3	29704.8	28120.9	27408.8	30416.8		284.29	28731.8	26204.9	28552.1	26204.9	28552.1
284.23	31428	29518.8	28058.3	27391.9	30185.2		284.24	28190.2	26192.9	28312.4	26192.9	28312.4
284.18	29725.1	29346	28004.6	27382.1	29968.6		284.19	27948.2	26182.3	28090.2	26182.3	28090.2
284.13	29826	29179.5	27953.7	27371.8	29761.3		284.14	27110.7	26176.7	27888.7	26176.7	27888.7
284.08	29902.9	29019.8	27903.9	27361.2	29562.5		284.09	28280.9	26163.9	27695.5	26163.9	27695.5
284.03	30247.2	28866.2	27854.6	27349.1	29371.7		284.04	27675.5	26154.8	27520.6	26154.8	27520.6
283.98	28788.8	28726.6	27814	27343	29197.6		283.99	27848.8	26144.6	27358.9	26144.6	27358.9
283.93	28966.2	28594.2	27774	27336.2	29032		283.94	27460.2	26136.6	27213	26136.6	27213
283.88	29379.2	28468.1	27734.2	27327.6	28874.7		283.89	27264.1	26129.8	27081.4	26129.8	27081.4
283.83	28303.5	28354.4	27701.1	27323.5	28732		283.84	26887.5	26125.3	26964.5	26125.3	26964.5
283.78	27940.4	28250.1	27670.7	27320.9	28600		283.79	27395.3	26117.6	26855.6	26117.6	26855.6
283.73	28077.3	28152.9	27641.8	27317.7	28477		283.74	25878.8	26116.2	26763.3	26116.2	26763.3
283.68	27898.3	28063.9	27615.3	27315.3	28363.9		283.69	27393.8	26108.4	26674.3	26108.4	26674.3
283.63	27771.9	27982.5	27590.4	27313.4	28259.5		283.64	26611	26105.4	26598.8	26105.4	26598.8
283.58	27808	27907.7	27567.3	27311.3	28163.7		283.59	26738.9	26101.6	26530.5	26101.6	26530.5
283.53	27439.6	27840.9	27546.9	27310.8	28077.1		283.54	26988.4	26096.2	26468.1	26096.2	26468.1
283.48	27830.8	27778.6	27525.9	27308.6	27996		283.49	26848.1	26091.7	26413.1	26091.7	26413.1
283.43	27944.9	27721.5	27506.2	27305.9	27921.9		283.44	26397.6	26089.8	26366.9	26089.8	26366.9
283.38	27791.8	27670.4	27488.1	27303.9	27854.6		283.39	26793.3	26085.6	26323.7	26085.6	26323.7
283.33	28311.3	27622	27468.7	27299.6	27791		283.34	26445.6	26083.4	26287.5	26083.4	26287.5
283.28	27656	27580.9	27453.6	27298.1	27736.3		283.29	26448.6	26081.2	26255.8	26081.2	26255.8
283.23	27091.9	27544.7	27439.8	27297.3	27687.2		283.24	26345.8	26079.6	26228.6	26079.6	26228.6
283.18	27084.8	27512.3	27426.8	27296.4	27642.7		283.19	26765.9	26075.5	26202.3	26075.5	26202.3
283.13	27469.6	27483.7	27415.2	27295.6	27603.3		283.14	26302.7	26074.1	26181.8	26074.1	26181.8
283.08	28312.5	27454.8	27400.6	27291.4	27564		283.09	26863.8	26069.3	26160.5	26069.3	26160.5
283.03	27886.7	27430.5	27388.6	27288.9	27530.2		283.04	27079.1	26063.2	26140.2	26063.2	26140.2
282.98	27690.9	27409.6	27378.3	27287.2	27500.7		282.99	26625.7	26059.8	26124.6	26059.8	26124.6
282.93	27241.9	27392.6	27370	27287	27475.6		282.94	26570.9	26056.7	26111.1	26056.7	26111.1
282.88	27509.4	27376.9	27361.7	27286.1	27452.5		282.89	26748.3	26052.6	26098.1	26052.6	26098.1
282.83	27498.1	27363.1	27354	27285.2	27431.9		282.84	26474.9	26050	26088	26050	26088
282.78	27045.4	27350.8	27346.7	27284.2	27413.4		282.79	26708.6	26046	26077.6	26046	26077.6
282.73	26968.1	27339.8	27339.7	27282.9	27396.6		282.74	26390.5	26043.9	26070.2	26043.9	26070.2
282.68	28317.7	27327	27330.1	27278.5	27378.6		282.69	26897.2	26038.8	26060.6	26038.8	26060.6
282.63	26792.6	27317.7	27323.2	27276.5	27364.3		282.64	26937.7	26033.4	26051.4	26033.4	26051.4
282.58	27200.7	27311.1	27318.5	27276.2	27353.4		282.59	27157.2	26026.6	26041.4	26026.6	26041.4
282.53	28007.1	27302.6	27311.4	27273.1	27340.9		282.54	26102.8	26026.1	26038.3	26026.1	26038.3
282.48	27585.1	27296.6	27306.3	27271.8	27331.2		282.49	25927.2	26025.5	26035.5	26025.5	26035.5
282.43	27338.7	27292.4	27302.8	27271.5	27323.7		282.44	26262.2	26024.1	26032.3	26024.1	26032.3
282.38	27002.6	27287.9	27298.6	27270.4	27316.1		282.39	25489.5	26020.9	26027.6	26020.9	26027.6
282.33	27988.7	27282	27292.7	27267.4	27307.4		282.34	26856	26015.9	26021.3	26015.9	26021.3
282.28	27515	27278.6	27289.2	27266.3	27301.5		282.29	25779.4	26014.5	26018.9	26014.5	26018.9
282.23	26342.8	27272.7	27283.1	27262.5	27293.3		282.24	24955.7	26008.1	26011.7	26008.1	26011.7
282.18	27114	27270.3	27280.3	27261.8	27288.8		282.19	27084	26001.6	26004.5	26001.6	26004.5
282.13	28353.3	27264.3	27273.9	27257.3	27280.9		282.14	26228.8	26000.3	26002.6	26000.3	26002.6
282.08	27073.1	27262.3	27271.4	27256.5	27277.2		282.09	25892	25999.6	26001.5	25999.6	26001.5
282.03	27297.8	27261.1	27269.7	27256.3	27274.5		282.04	26004.5	25999.6	26001.1	25999.6	26001.1
281.98	27018	27259.3	27267.3	27255.3	27271.2		281.99	25907.4	25999	26000.2	25999	26000.2

## Sheet: Figure 3j
	Selectivity (%)
	ER-MoS2-K	PD-MoS2-K
CH3OH	31.4112	70.1946
C2H5OH	47.7997	22.0195
C3H7OH	16.8437	6.44769
C4H9OH	3.94537	1.3382
