# Supplementary material for: Edge-rich molybdenum disulfide tailors carbon-chain growth for selective hydrogenation of carbon monoxide to higher alcohols
Source: Nat Commun. 2023 Oct 26;14:6808. doi: 10.1038/s41467-023-42325-z (PMC10603039; doi:10.1038/s41467-023-42325-z)
Supplement: Supplementary file 4 — Source Data [file 41467_2023_42325_MOESM4_ESM.zip › figure 4 source data.xlsx]

## Sheet: Figure 4b,c
Species	DFT energy	free energy correction	G
CH3OH (In-plane K)	-824.382	1.12	-823.262	Fig. 4b
dis/TS_spin/2_3	-822.839	0.876	-821.963
dis	-823.721	0.997	-822.724
CH3OH/frequency/1 (Mo-edge K)	-1088.48	1.098	-1087.38
dis/TS_spin/2_06	-1087.53	0.899	-1086.63
dis/2	-1089.09	1.026	-1088.07
CO/CH3 (In-plane K)	-830.124	0.914	-829.21	Fig. 4c
CH3CO/TS_spin2/1_8	-828.268	0.881	-827.387
CH3CO/2	-829.433	0.951	-828.482
ch3_h/2	-816.905	0.967	-815.938
ch4/TS_spin/1_6	-816.57	0.973	-815.597
ch4/frequency/1	-817.567	0.815	-816.752
CO/CH3 (Mo-edge K)	-1094.29	0.828	-1093.46
CH3CO/TS/1_6/TS/2_9	-1093.85	0.933	-1092.92
CH3CO	-1094.68	0.884	-1093.79
ch3_h	-1081.55	0.979	-1080.57
ch4/TS_spin/1_4	-1080.75	0.947	-1079.81
ch4/frequency/3	-1081.74	0.941	-1080.8

## Sheet: Figure 4d
Mo_edge_PDOS_SUM_UP												O_edge_PDOS_SUM_UP												Mo_plane_PDOS_SUM_UP												O_plane_PDOS_SUM_UP
#Energy	s	py	pz	px	dxy	dyz	dz2	dxz	dx2	tot		#Energy	s	py	pz	px	dxy	dyz	dz2	dxz	dx2	tot		#Energy	s	py	pz	px	dxy	dyz	dz2	dxz	dx2	tot		#Energy	s	py	pz	px	dxy	dyz	dz2	dxz	dx2	tot
-33.3312	0	0	0	0	0	0	0	0	0	0		-33.3312	0	0	0	0	0	0	0	0	0	0		-32.8544	0	0	0	0	0	0	0	0	0	0		-32.8544	0	0	0	0	0	0	0	0	0	0
-33.2022	0	0	0	0	0	0	0	0	0	0		-33.2022	0	0	0	0	0	0	0	0	0	0		-32.7284	0	0	0	0	0	0	0	0	0	0		-32.7284	0	0	0	0	0	0	0	0	0	0
-33.0722	0	0	0	0	0	0	0	0	0	0		-33.0722	0	0	0	0	0	0	0	0	0	0		-32.6024	0	0	0	0	0	0	0	0	0	0		-32.6024	0	0	0	0	0	0	0	0	0	0
-32.9422	0	0	0	0	0	0	0	0	0	0		-32.9422	0	0	0	0	0	0	0	0	0	0		-32.4764	0	0	0	0	0	0	0	0	0	0		-32.4764	0	0	0	0	0	0	0	0	0	0
-32.8132	0	0	0	0	0	0	0	0	0	0		-32.8132	0	0	0	0	0	0	0	0	0	0		-32.3504	0	0	0	0	0	0	0	0	0	0		-32.3504	0	0	0	0	0	0	0	0	0	0
-32.6832	0	0	0	0	0	0	0	0	0	0		-32.6832	0	0	0	0	0	0	0	0	0	0		-32.2234	0	0	0	0	0	0	0	0	0	0		-32.2234	0	0	0	0	0	0	0	0	0	0
-32.5532	0	0	0	0	0	0	0	0	0	0		-32.5532	0	0	0	0	0	0	0	0	0	0		-32.0974	0	0	0	0	0	0	0	0	0	0		-32.0974	0	0	0	0	0	0	0	0	0	0
-32.4242	0	0	0	0	0	0	0	0	0	0		-32.4242	0	0	0	0	0	0	0	0	0	0		-31.9714	0	0	0	0	0	0	0	0	0	0		-31.9714	0	0	0	0	0	0	0	0	0	0
-32.2942	0	0	0	0	0	0	0	0	0	0		-32.2942	0	0	0	0	0	0	0	0	0	0		-31.8454	0	0	0	0	0	0	0	0	0	0		-31.8454	0	0	0	0	0	0	0	0	0	0
-32.1642	0	0	0	0	0	0	0	0	0	0		-32.1642	0	0	0	0	0	0	0	0	0	0		-31.7194	0	0	0	0	0	0	0	0	0	0		-31.7194	0	0	0	0	0	0	0	0	0	0
-32.0352	0	0	0	0	0	0	0	0	0	0		-32.0352	0	0	0	0	0	0	0	0	0	0		-31.5934	0	0	0	0	0	0	0	0	0	0		-31.5934	0	0	0	0	0	0	0	0	0	0
-31.9052	0	0	0	0	0	0	0	0	0	0		-31.9052	0	0	0	0	0	0	0	0	0	0		-31.4664	0	0	0	0	0	0	0	0	0	0		-31.4664	0	0	0	0	0	0	0	0	0	0
-31.7752	0	0	0	0	0	0	0	0	0	0		-31.7752	0	0	0	0	0	0	0	0	0	0		-31.3404	0	0	0	0	0	0	0	0	0	0		-31.3404	0	0	0	0	0	0	0	0	0	0
-31.6462	0	0	0	0	0	0	0	0	0	0		-31.6462	0	0	0	0	0	0	0	0	0	0		-31.2144	0	0	0	0	0	0	0	0	0	0		-31.2144	0	0	0	0	0	0	0	0	0	0
-31.5162	0	0	0	0	0	0	0	0	0	2e-05		-31.5162	0.00021	2e-05	3e-05	0	0	0	0	0	0	0.00026		-31.0884	0	0	0	0	0	0	0	0	0	1e-05		-31.0884	0.00021	4e-05	2e-05	0	0	0	0	0	0	0.00027
-31.3862	0	0	0	0	0	0	0	0	0	0		-31.3862	2e-05	0	0	0	0	0	0	0	0	3e-05		-30.9624	0	0	0	0	0	0	0	0	0	0		-30.9624	2e-05	0	0	0	0	0	0	0	0	3e-05
-31.2572	0	0	0	0	0	0	0	0	0	0		-31.2572	0	0	0	0	0	0	0	0	0	0		-30.8354	0	0	0	0	0	0	0	0	0	0		-30.8354	0	0	0	0	0	0	0	0	0	0
-31.1272	0	0	0	0	0	0	0	0	0	0		-31.1272	0	0	0	0	0	0	0	0	0	0		-30.7094	0	0	0	0	0	0	0	0	0	0		-30.7094	0	0	0	0	0	0	0	0	0	0
-30.9972	0	0	0	0	0	0	0	0	0	0		-30.9972	0	0	0	0	0	0	0	0	0	0		-30.5834	0	0	0	0	0	0	0	0	0	0		-30.5834	0	0	0	0	0	0	0	0	0	0
-30.8682	0	0	0	0	0	0	0	0	0	0		-30.8682	0	0	0	0	0	0	0	0	0	0		-30.4574	0	0	0	0	0	0	0	0	0	0		-30.4574	0	0	0	0	0	0	0	0	0	0
-30.7382	0	0	0	0	0	0	0	0	0	0		-30.7382	0	0	0	0	0	0	0	0	0	0		-30.3314	0	0	0	0	0	0	0	0	0	0		-30.3314	0	0	0	0	0	0	0	0	0	0
-30.6082	0	0	0	0	0	0	0	0	0	0		-30.6082	0	0	0	0	0	0	0	0	0	0		-30.2054	0	0	0	0	0	0	0	0	0	0		-30.2054	0	0	0	0	0	0	0	0	0	0
-30.4792	0	0	0	0	0	0	0	0	0	0		-30.4792	0	0	0	0	0	0	0	0	0	0		-30.0784	0	0	0	0	0	0	0	0	0	0		-30.0784	0	0	0	0	0	0	0	0	0	0
-30.3492	0	0	0	0	0	0	0	0	0	0		-30.3492	0	0	0	0	0	0	0	0	0	0		-29.9524	0	0	0	0	0	0	0	0	0	0		-29.9524	0	0	0	0	0	0	0	0	0	0
-30.2192	0	0	0	0	0	0	0	0	0	0		-30.2192	0	0	0	0	0	0	0	0	0	0		-29.8264	0	0	0	0	0	0	0	0	0	0		-29.8264	0	0	0	0	0	0	0	0	0	0
-30.0902	0	0	0	0	0	0	0	0	0	0		-30.0902	0	0	0	0	0	0	0	0	0	0		-29.7004	0	0	0	0	0	0	0	0	0	0		-29.7004	0	0	0	0	0	0	0	0	0	0
-29.9602	0	0	0	0	0	0	0	0	0	0		-29.9602	0	0	0	0	0	0	0	0	0	0		-29.5744	0	0	0	0	0	0	0	0	0	0		-29.5744	0	0	0	0	0	0	0	0	0	0
-29.8302	0	0	0	0	0	0	0	0	0	0		-29.8302	0	0	0	0	0	0	0	0	0	0		-29.4474	0	0	0	0	0	0	0	0	0	0		-29.4474	0	0	0	0	0	0	0	0	0	0
-29.7012	0	0	0	0	0	0	0	0	0	0		-29.7012	0	0	0	0	0	0	0	0	0	0		-29.3214	0	0	0	0	0	0	0	0	0	0		-29.3214	0	0	0	0	0	0	0	0	0	0
-29.5712	0	0	0	0	0	0	0	0	0	0		-29.5712	0	0	0	0	0	0	0	0	0	0		-29.1954	0	0	0	0	0	0	0	0	0	0		-29.1954	0	0	0	0	0	0	0	0	0	0
-29.4412	0	0	0	0	0	0	0	0	0	0		-29.4412	0	0	0	0	0	0	0	0	0	0		-29.0694	0	0	0	0	0	0	0	0	0	0		-29.0694	0	0	0	0	0	0	0	0	0	0
-29.3122	0	0	0	0	0	0	0	0	0	0		-29.3122	0	0	0	0	0	0	0	0	0	0		-28.9434	0	0	0	0	0	0	0	0	0	0		-28.9434	0	0	0	0	0	0	0	0	0	0
-29.1822	0	0	0	0	0	0	0	0	0	0		-29.1822	0	0	0	0	0	0	0	0	0	0		-28.8164	0	0	0	0	0	0	0	0	0	0		-28.8164	0	0	0	0	0	0	0	0	0	0
-29.0522	0	0	0	0	0	0	0	0	0	0		-29.0522	0	0	0	0	0	0	0	0	0	0		-28.6904	0	0	0	0	0	0	0	0	0	0		-28.6904	0	0	0	0	0	0	0	0	0	0
-28.9232	0	0	0	0	0	0	0	0	0	0		-28.9232	0	0	0	0	0	0	0	0	0	0		-28.5644	0	0	0	0	0	0	0	0	0	0		-28.5644	0	0	0	0	0	0	0	0	0	0
-28.7932	0	0	0	0	0	0	0	0	0	0		-28.7932	0	0	0	0	0	0	0	0	0	0		-28.4384	0	0	0	0	0	0	0	0	0	0		-28.4384	0	0	0	0	0	0	0	0	0	0
-28.6632	0	0	0	0	0	0	0	0	0	0		-28.6632	0	0	0	0	0	0	0	0	0	0		-28.3124	0	0	0	0	0	0	0	0	0	0		-28.3124	0	0	0	0	0	0	0	0	0	0
-28.5342	0	0	0	0	0	0	0	0	0	0		-28.5342	0	0	0	0	0	0	0	0	0	0		-28.1864	0	0	0	0	0	0	0	0	0	0		-28.1864	0	0	0	0	0	0	0	0	0	0
-28.4042	0	0	0	0	0	0	0	0	0	0		-28.4042	0	0	0	0	0	0	0	0	0	0		-28.0594	0	0	0	0	0	0	0	0	0	0		-28.0594	0	0	0	0	0	0	0	0	0	0
-28.2742	0	0	0	0	0	0	0	0	0	0		-28.2742	0	0	0	0	0	0	0	0	0	0		-27.9334	0	0	0	0	0	0	0	0	0	0		-27.9334	0	0	0	0	0	0	0	0	0	0
-28.1452	0	0	0	0	0	0	0	0	0	0		-28.1452	0	0	0	0	0	0	0	0	0	0		-27.8074	0	0	0	0	0	0	0	0	0	0		-27.8074	0	0	0	0	0	0	0	0	0	0
-28.0152	0	0	0	0	0	0	0	0	0	0		-28.0152	0	0	0	0	0	0	0	0	0	0		-27.6814	0	0	0	0	0	0	0	0	0	0		-27.6814	0	0	0	0	0	0	0	0	0	0
-27.8852	0	0	0	0	0	0	0	0	0	0		-27.8852	0	0	0	0	0	0	0	0	0	0		-27.5554	0	0	0	0	0	0	0	0	0	0		-27.5554	0	0	0	0	0	0	0	0	0	0
-27.7562	0	0	0	0	0	0	0	0	0	0		-27.7562	0	0	0	0	0	0	0	0	0	0		-27.4284	0	0	0	0	0	0	0	0	0	0		-27.4284	0	0	0	0	0	0	0	0	0	0
-27.6262	0	0	0	0	0	0	0	0	0	0		-27.6262	0	0	0	0	0	0	0	0	0	0		-27.3024	0	0	0	0	0	0	0	0	0	0		-27.3024	0	0	0	0	0	0	0	0	0	0
-27.4962	0	0	0	0	0	0	0	0	0	0		-27.4962	0	0	0	0	0	0	0	0	0	0		-27.1764	0	0	0	0	0	0	0	0	0	0		-27.1764	0	0	0	0	0	0	0	0	0	0
-27.3672	0	0	0	0	0	0	0	0	0	0		-27.3672	0	0	0	0	0	0	0	0	0	0		-27.0504	0	0	0	0	0	0	0	0	0	0		-27.0504	0	0	0	0	0	0	0	0	0	0
-27.2372	0	0	0	0	0	0	0	0	0	0		-27.2372	0	0	0	0	0	0	0	0	0	0		-26.9244	0	0	0	0	0	0	0	0	0	0		-26.9244	0	0	0	0	0	0	0	0	0	0
-27.1072	0	0	0	0	0	0	0	0	0	0		-27.1072	0	0	0	0	0	0	0	0	0	0		-26.7984	0	0	0	0	0	0	0	0	0	0		-26.7984	0	0	0	0	0	0	0	0	0	0
-26.9782	0	0	0	0	0	0	0	0	0	0		-26.9782	0	0	0	0	0	0	0	0	0	0		-26.6714	0	0	0	0	0	0	0	0	0	0		-26.6714	0	0	0	0	0	0	0	0	0	0
-26.8482	0	0	0	0	0	0	0	0	0	0		-26.8482	0	0	0	0	0	0	0	0	0	0		-26.5454	0	0	0	0	0	0	0	0	0	0		-26.5454	0	0	0	0	0	0	0	0	0	0
-26.7182	0	0	0	0	0	0	0	0	0	0		-26.7182	0	0	0	0	0	0	0	0	0	0		-26.4194	0	0	0	0	0	0	0	0	0	0		-26.4194	0	0	0	0	0	0	0	0	0	0
-26.5892	0	0	0	0	0	0	0	0	0	0		-26.5892	0	0	0	0	0	0	0	0	0	0		-26.2934	0	0	0	0	0	0	0	0	0	0		-26.2934	0	0	0	0	0	0	0	0	0	0
-26.4592	0	0	0	0	0	0	0	0	0	0		-26.4592	0	0	0	0	0	0	0	0	0	0		-26.1674	0	0	0	0	0	0	0	0	0	0		-26.1674	0	0	0	0	0	0	0	0	0	0
-26.3292	0	0	0	0	0	0	0	0	0	0		-26.3292	0	0	0	0	0	0	0	0	0	0		-26.0404	0	0	0	0	0	0	0	0	0	0		-26.0404	0	0	0	0	0	0	0	0	0	0
-26.2002	0	0	0	0	0	0	0	0	0	0		-26.2002	0	0	0	0	0	0	0	0	0	0		-25.9144	0	0	0	0	0	0	0	0	0	0		-25.9144	0	0	0	0	0	0	0	0	0	0
-26.0702	0	0	0	0	0	0	0	0	0	0		-26.0702	0	0	0	0	0	0	0	0	0	0		-25.7884	0	0	0	0	0	0	0	0	0	0		-25.7884	0	0	0	0	0	0	0	0	0	0
-25.9402	0	0	0	0	0	0	0	0	0	0		-25.9402	0	0	0	0	0	0	0	0	0	0		-25.6624	0	0	0	0	0	0	0	0	0	0		-25.6624	0	0	0	0	0	0	0	0	0	0
-25.8112	0	0	0	0	0	0	0	0	0	0		-25.8112	0	0	0	0	0	0	0	0	0	0		-25.5364	0	0	0	0	0	0	0	0	0	0		-25.5364	0	0	0	0	0	0	0	0	0	0
-25.6812	0	0	0	0	0	0	0	0	0	0		-25.6812	0	0	0	0	0	0	0	0	0	0		-25.4104	0	0	0	0	0	0	0	0	0	0		-25.4104	0	0	0	0	0	0	0	0	0	0
-25.5512	0	0	0	0	0	0	0	0	0	0		-25.5512	0	0	0	0	0	0	0	0	0	0		-25.2834	0	0	0	0	0	0	0	0	0	0		-25.2834	0	0	0	0	0	0	0	0	0	0
-25.4222	0	0	0	0	0	0	0	0	0	0		-25.4222	0	0	0	0	0	0	0	0	0	0		-25.1574	0	0	0	0	0	0	0	0	0	0		-25.1574	0	0	0	0	0	0	0	0	0	0
-25.2922	0	0	0	0	0	0	0	0	0	0		-25.2922	0	0	0	0	0	0	0	0	0	0		-25.0314	0	0	0	0	0	0	0	0	0	0		-25.0314	0	0	0	0	0	0	0	0	0	0
-25.1622	0	0	0	0	0	0	0	0	0	0		-25.1622	0	0	0	0	0	0	0	0	0	0		-24.9054	0	0	0	0	0	0	0	0	0	0		-24.9054	0	0	0	0	0	0	0	0	0	0
-25.0332	0	0	0	0	0	0	0	0	0	0		-25.0332	0	0	0	0	0	0	0	0	0	0		-24.7794	0	0	0	0	0	0	0	0	0	0		-24.7794	0	0	0	0	0	0	0	0	0	0
-24.9032	0	0	0	0	0	0	0	0	0	0		-24.9032	0	0	0	0	0	0	0	0	0	0		-24.6524	0	0	0	0	0	0	0	0	0	0		-24.6524	0	0	0	0	0	0	0	0	0	0
-24.7732	0	0	0	0	0	0	0	0	0	0		-24.7732	0	0	0	0	0	0	0	0	0	0		-24.5264	0	0	0	0	0	0	0	0	0	0		-24.5264	0	0	0	0	0	0	0	0	0	0
-24.6442	0	0	0	0	0	0	0	0	0	0		-24.6442	0	0	0	0	0	0	0	0	0	0		-24.4004	0	0	0	0	0	0	0	0	0	0		-24.4004	0	0	0	0	0	0	0	0	0	0
-24.5142	0	0	0	0	0	0	0	0	0	0		-24.5142	0	0	0	0	0	0	0	0	0	0		-24.2744	0	0	0	0	0	0	0	0	0	0		-24.2744	0	0	0	0	0	0	0	0	0	0
-24.3842	0	0	0	0	0	0	0	0	0	0		-24.3842	0	0	0	0	0	0	0	0	0	0		-24.1484	0	0	0	0	0	0	0	0	0	0		-24.1484	0	0	0	0	0	0	0	0	0	0
-24.2552	0	0	0	0	0	0	0	0	0	0		-24.2552	0	0	0	0	0	0	0	0	0	0		-24.0214	0	0	0	0	0	0	0	0	0	0		-24.0214	0	0	0	0	0	0	0	0	0	0
-24.1252	0	0	0	0	0	0	0	0	0	0		-24.1252	0	0	0	0	0	0	0	0	0	0		-23.8954	0	0	0	0	0	0	0	0	0	0		-23.8954	0	0	0	0	0	0	0	0	0	0
-23.9952	0	0	0	0	0	0	0	0	0	0		-23.9952	0	0	0	0	0	0	0	0	0	0		-23.7694	0	0	0	0	0	0	0	0	0	0		-23.7694	0	0	0	0	0	0	0	0	0	0
-23.8662	0	0	0	0	0	0	0	0	0	0		-23.8662	0	0	0	0	0	0	0	0	0	0		-23.6434	0	0	0	0	0	0	0	0	0	0		-23.6434	0	0	0	0	0	0	0	0	0	0
-23.7362	0	0	0	0	0	0	0	0	0	0		-23.7362	0	0	0	0	0	0	0	0	0	0		-23.5174	0	0	0	0	0	0	0	0	0	0		-23.5174	0	0	0	0	0	0	0	0	0	0
-23.6062	0	0	0	0	0	0	0	0	0	0		-23.6062	0	0	0	0	0	0	0	0	0	0		-23.3914	0	0	0	0	0	0	0	0	0	0		-23.3914	0	0	0	0	0	0	0	0	0	0
-23.4772	0	0	0	0	0	0	0	0	0	0		-23.4772	0	0	0	0	0	0	0	0	0	0		-23.2644	0	0	0	0	0	0	0	0	0	0		-23.2644	0	0	0	0	0	0	0	0	0	0
-23.3472	0	0	0	0	0	0	0	0	0	0		-23.3472	0	0	0	0	0	0	0	0	0	0		-23.1384	0	0	0	0	0	0	0	0	0	0		-23.1384	0	0	0	0	0	0	0	0	0	0
-23.2172	0	0	0	0	0	0	0	0	0	0		-23.2172	0	0	0	0	0	0	0	0	0	0		-23.0124	0	0	0	0	0	0	0	0	0	0		-23.0124	0	0	0	0	0	0	0	0	0	0
-23.0882	0	0	0	0	0	0	0	0	0	0		-23.0882	0	0	0	0	0	0	0	0	0	0		-22.8864	0	0	0	0	0	0	0	0	0	0		-22.8864	0	0	0	0	0	0	0	0	0	0
-22.9582	0	0	0	0	0	0	0	0	0	0		-22.9582	0	0	0	0	0	0	0	0	0	0		-22.7604	0	0	0	0	0	0	0	0	0	0		-22.7604	0	0	0	0	0	0	0	0	0	0
-22.8282	0	0	0	0	0	0	0	0	0	0		-22.8282	0	0	0	0	0	0	0	0	0	0		-22.6334	0	0	0	0	0	0	0	0	0	0		-22.6334	0	0	0	0	0	0	0	0	0	0
-22.6992	0	0	0	0	0	0	0	0	0	0		-22.6992	0	0	0	0	0	0	0	0	0	0		-22.5074	0	0	0	0	0	0	0	0	0	0		-22.5074	0	0	0	0	0	0	0	0	0	0
-22.5692	0	0	0	0	0	0	0	0	0	0		-22.5692	0	0	0	0	0	0	0	0	0	0		-22.3814	0	0	0	0	0	0	0	0	0	0		-22.3814	0	0	0	0	0	0	0	0	0	0
-22.4392	0	0	0	0	0	0	0	0	0	0		-22.4392	0	0	0	0	0	0	0	0	0	0		-22.2554	0	0	0	0	0	0	0	0	0	0		-22.2554	0	0	0	0	0	0	0	0	0	0
-22.3102	0	0	0	0	0	0	0	0	0	0		-22.3102	0	0	0	0	0	0	0	0	0	0		-22.1294	0	0	0	0	0	0	0	0	0	0		-22.1294	0	0	0	0	0	0	0	0	0	0
-22.1802	0	0	0	0	0	0	0	0	0	0		-22.1802	0	0	0	0	0	0	0	0	0	0		-22.0034	0	0	0	0	0	0	0	0	0	0		-22.0034	0	0	0	0	0	0	0	0	0	0
-22.0502	0	0	0	0	0	0	0	0	0	0		-22.0502	0	0	0	0	0	0	0	0	0	0		-21.8764	0	0	0	0	0	0	0	0	0	0		-21.8764	0	0	0	0	0	0	0	0	0	0
-21.9212	0	0	0	0	0	0	0	0	0	0		-21.9212	0	0	0	0	0	0	0	0	0	0		-21.7504	0	0	0	0	0	0	0	0	0	0		-21.7504	0	0	0	0	0	0	0	0	0	0
-21.7912	0	0	0	0	0	0	0	0	0	0		-21.7912	0	0	0	0	0	0	0	0	0	0		-21.6244	0	0	0	0	0	0	0	0	0	0		-21.6244	0	0	0	0	0	0	0	0	0	0
-21.6612	0	0	0	0	0	0	0	0	0	0		-21.6612	0	0	0	0	0	0	0	0	0	0		-21.4984	0	0	0	0	0	0	0	0	0	0		-21.4984	0	0	0	0	0	0	0	0	0	0
-21.5322	0	0	0	0	0	0	0	0	0	0		-21.5322	0	0	0	0	0	0	0	0	0	0		-21.3724	0	0	0	0	0	0	0	0	0	0		-21.3724	0	0	0	0	0	0	0	0	0	0
-21.4022	0	0	0	0	0	0	0	0	0	0		-21.4022	0	0	0	0	0	0	0	0	0	0		-21.2454	0	0	0	0	0	0	0	0	0	0		-21.2454	0	0	0	0	0	0	0	0	0	0
-21.2722	0	0	0	0	0	0	0	0	0	0		-21.2722	0	0	0	0	0	0	0	0	0	0		-21.1194	0	0	0	0	0	0	0	0	0	0		-21.1194	0	0	0	0	0	0	0	0	0	0
-21.1432	1e-05	0	0	1e-05	0	0	0	0	1e-05	3e-05		-21.1432	0.00075	2e-05	0	0	0	0	0	0	0	0.00078		-20.9934	0	0	0	0	0	0	0	0	0	0		-20.9934	0	0	0	0	0	0	0	0	0	0
-21.0132	0.02546	0.00041	2e-05	0.03452	0.00213	0	0.01601	9e-05	0.04465	0.12329		-21.0132	2.871	0.09506	0.00022	0.00037	0	0	0	0	0	2.96664		-20.8674	0	0	0	0	0	0	0	0	0	0		-20.8674	0	0	0	0	0	0	0	0	0	0
-20.8832	0.02461	0.0004	2e-05	0.03336	0.00206	0	0.01547	9e-05	0.04315	0.11915		-20.8832	2.774	0.09186	0.00021	0.00036	0	0	0	0	0	2.86642		-20.7414	0	0	0	0	0	0	0	0	0	0		-20.7414	0	0	0	0	0	0	0	0	0	0
-20.7542	1e-05	0	0	1e-05	0	0	0	0	1e-05	3e-05		-20.7542	0.00064	2e-05	0	0	0	0	0	0	0	0.00066		-20.6144	0	0	0	0	0	0	0	0	0	0		-20.6144	0	0	0	0	0	0	0	0	0	0
-20.6242	0	0	0	0	0	0	0	0	0	0		-20.6242	0	0	0	0	0	0	0	0	0	0		-20.4884	0	0	0	0	0	0	0	0	0	0		-20.4884	0	0	0	0	0	0	0	0	0	0
-20.4942	0	0	0	0	0	0	0	0	0	0		-20.4942	0	0	0	0	0	0	0	0	0	0		-20.3624	0	0	0	0	0	0	0	0	0	0		-20.3624	0	0	0	0	0	0	0	0	0	0
-20.3652	0	0	0	0	0	0	0	0	0	0		-20.3652	0	0	0	0	0	0	0	0	0	0		-20.2364	0	0	0	0	0	0	0	0	0	0		-20.2364	0	0	0	0	0	0	0	0	0	0
-20.2352	0	0	0	0	0	0	0	0	0	0		-20.2352	0	0	0	0	0	0	0	0	0	0		-20.1104	0	0	0	0	0	0	0	0	0	0		-20.1104	0	0	0	0	0	0	0	0	0	0
-20.1052	0	0	0	0	0	0	0	0	0	0		-20.1052	0	0	0	0	0	0	0	0	0	0		-19.9844	0.00202	0.00024	0.00124	2e-05	1e-05	6e-05	0.00065	0.0001	0.00055	0.00489		-19.9844	0.08127	0.00202	1e-05	0.00038	0	0	0	0	0	0.08368
-19.9762	0	0	0	0	0	0	0	0	0	0		-19.9762	0	0	0	0	0	0	0	0	0	0		-19.8574	0.08653	0.01013	0.05333	0.00085	0.00023	0.00259	0.02805	0.00419	0.02363	0.20952		-19.8574	3.483	0.0868	0.00062	0.01609	0	0	0	0	0	3.58651
-19.8462	0	0	0	0	0	0	0	0	0	0		-19.8462	0	0	0	0	0	0	0	0	0	0		-19.7314	0.00579	0.0007	0.00357	6e-05	2e-05	0.0002	0.00189	0.00028	0.0016	0.0141		-19.7314	0.2337	0.00583	4e-05	0.00108	0	0	0	0	0	0.24065
-19.7162	0	0	0	0	0	0	0	0	0	0		-19.7162	0	0	0	0	0	0	0	0	0	0		-19.6054	0.00457	0.03336	0.00054	0.00026	0.00011	0.04412	0.02687	0.00133	0.02548	0.13663		-19.6054	1.111	0.04284	2e-05	0.00626	0	0	0	0	0	1.16011
-19.5872	0	0	0	0	0	0	0	0	0	0		-19.5872	0	0	0	0	0	0	0	0	0	0		-19.4794	0.00357	0.02607	0.00042	0.0002	8e-05	0.03448	0.021	0.00104	0.01992	0.10679		-19.4794	0.8684	0.03348	1e-05	0.00489	0	0	0	0	0	0.90678
-19.4572	0	0	0	0	0	0	0	0	0	0		-19.4572	0	0	0	0	0	0	0	0	0	0		-19.3534	0	1e-05	0	0	0	1e-05	0	0	0	2e-05		-19.3534	0.00019	1e-05	0	0	0	0	0	0	0	0.0002
-19.3272	0	0	0	0	0	0	0	0	0	0		-19.3272	0	0	0	0	0	0	0	0	0	0		-19.2264	0	0	0	0	0	0	0	0	0	0		-19.2264	0	0	0	0	0	0	0	0	0	0
-19.1982	0	0	0	0	0	0	0	0	0	0		-19.1982	0	0	0	0	0	0	0	0	0	0		-19.1004	0	0	0	0	0	0	0	0	0	0		-19.1004	0	0	0	0	0	0	0	0	0	0
-19.0682	0	0	0	0	0	0	0	0	0	0		-19.0682	0	0	0	0	0	0	0	0	0	0		-18.9744	0	0	0	0	0	0	0	0	0	0		-18.9744	0	0	0	0	0	0	0	0	0	0
-18.9382	0	0	0	0	0	0	0	0	0	0		-18.9382	0	0	0	0	0	0	0	0	0	0		-18.8484	0	0	0	0	0	0	0	0	0	0		-18.8484	0	0	0	0	0	0	0	0	0	0
-18.8092	0	0	0	0	0	0	0	0	0	0		-18.8092	0	0	0	0	0	0	0	0	0	0		-18.7224	0	0	0	0	0	0	0	0	0	0		-18.7224	0	0	0	0	0	0	0	0	0	0
-18.6792	0	0	0	0	0	0	0	0	0	0		-18.6792	0	0	0	0	0	0	0	0	0	0		-18.5964	0	0	0	0	0	0	0	0	0	0		-18.5964	0	0	0	0	0	0	0	0	0	0
-18.5492	0	0	0	0	0	0	0	0	0	0		-18.5492	1e-05	0	0	0	0	0	0	0	0	1e-05		-18.4694	0	0	0	0	0	0	0	0	0	0		-18.4694	0	0	0	0	0	0	0	0	0	0
-18.4202	3e-05	5e-05	0	0	2e-05	0	0	0	4e-05	0.00014		-18.4202	0.00059	0.0002	0	0	0	0	0	0	0	0.0008		-18.3434	0	0	0	0	0	0	0	0	0	0		-18.3434	0	0	0	0	0	0	0	0	0	0
-18.2902	0	0	0	0	0	0	0	0	0	1e-05		-18.2902	5e-05	2e-05	0	0	0	0	0	0	0	6e-05		-18.2174	0	0	0	0	0	0	0	0	0	0		-18.2174	0	0	0	0	0	0	0	0	0	0
-18.1602	0	0	0	0	0	0	0	0	0	0		-18.1602	0	0	0	0	0	0	0	0	0	0		-18.0914	0	0	0	0	0	0	0	0	0	0		-18.0914	0	0	0	0	0	0	0	0	0	0
-18.0312	0	0	0	0	0	0	0	0	0	0		-18.0312	0	0	0	0	0	0	0	0	0	0		-17.9654	0	0	0	0	0	0	0	0	0	0		-17.9654	0	0	0	0	0	0	0	0	0	0
-17.9012	0	0	0	0	0	0	0	0	0	0		-17.9012	0	0	0	0	0	0	0	0	0	0		-17.8384	0	0	0	0	0	0	0	0	0	0		-17.8384	0	0	0	0	0	0	0	0	0	0
-17.7712	0	0	0	0	0	0	0	0	0	0		-17.7712	0	0	0	0	0	0	0	0	0	0		-17.7124	0	0	0	0	0	0	0	0	0	0		-17.7124	0	0	0	0	0	0	0	0	0	0
-17.6422	0	0	0	0	0	0	0	0	0	0		-17.6422	0	0	0	0	0	0	0	0	0	0		-17.5864	0	0	0	0	0	0	0	0	0	0		-17.5864	0	0	0	0	0	0	0	0	0	0
-17.5122	0	0	0	0	0	0	0	0	0	0		-17.5122	0	0	0	0	0	0	0	0	0	0		-17.4604	0	0	0	0	0	0	0	0	0	0		-17.4604	0	0	0	0	0	0	0	0	0	0
-17.3822	0	0	0	0	0	0	0	0	0	0		-17.3822	0	0	0	0	0	0	0	0	0	0		-17.3344	0	0	0	0	0	0	0	0	0	0		-17.3344	0	0	0	0	0	0	0	0	0	0
-17.2532	0	0	0	0	0	0	0	0	0	0		-17.2532	0	0	0	0	0	0	0	0	0	0		-17.2074	0	0	0	0	0	0	0	0	0	0		-17.2074	0	0	0	0	0	0	0	0	0	0
-17.1232	0	0	0	0	0	0	0	0	0	0		-17.1232	0	0	0	0	0	0	0	0	0	0		-17.0814	0	0	0	0	0	0	0	0	0	0		-17.0814	0	0	0	0	0	0	0	0	0	0
-16.9932	0	0	0	0	0	0	0	0	0	0		-16.9932	0	0	0	0	0	0	0	0	0	0		-16.9554	0	0	0	0	0	0	0	0	0	0		-16.9554	0	0	0	0	0	0	0	0	0	0
-16.8642	0	0	0	0	0	0	0	0	0	0		-16.8642	0	0	0	0	0	0	0	0	0	0		-16.8294	0	0	0	0	0	0	0	0	0	0		-16.8294	0	0	0	0	0	0	0	0	0	0
-16.7342	0	0	0	0	0	0	0	0	0	0		-16.7342	0	0	0	0	0	0	0	0	0	0		-16.7034	0	0	0	0	0	0	0	0	0	0		-16.7034	0	0	0	0	0	0	0	0	0	0
-16.6042	0	0	0	0	0	0	0	0	0	0		-16.6042	0	0	0	0	0	0	0	0	0	0		-16.5774	0	0	0	0	0	0	0	0	0	0		-16.5774	0	0	0	0	0	0	0	0	0	0
-16.4752	0	0	0	0	0	0	0	0	0	0		-16.4752	0	0	0	0	0	0	0	0	0	0		-16.4504	0	0	0	0	0	0	0	0	0	0		-16.4504	0	0	0	0	0	0	0	0	0	0
-16.3452	0	0	0	0	0	0	0	0	0	0		-16.3452	0	0	0	0	0	0	0	0	0	0		-16.3244	0	0	0	0	0	0	0	0	0	0		-16.3244	0	0	0	0	0	0	0	0	0	0
-16.2152	0	0	0	0	0	0	0	0	0	0		-16.2152	0	0	0	0	0	0	0	0	0	0		-16.1984	0	0	0	0	0	0	0	0	0	0		-16.1984	0	0	0	0	0	0	0	0	0	0
-16.0862	0	0	0	0	0	0	0	0	0	0		-16.0862	0	0	0	0	0	0	0	0	0	0		-16.0724	0	0	0	0	0	0	0	0	0	0		-16.0724	0	0	0	0	0	0	0	0	0	0
-15.9562	0	0	0	0	0	0	0	0	0	0		-15.9562	0	0	0	0	0	0	0	0	0	0		-15.9464	0	0	0	0	0	0	0	0	0	0		-15.9464	0	0	0	0	0	0	0	0	0	0
-15.8262	0	0	0	0	0	0	0	0	0	0		-15.8262	0	0	0	0	0	0	0	0	0	0		-15.8194	0	0	0	0	0	0	0	0	0	0		-15.8194	0	0	0	0	0	0	0	0	0	0
-15.6972	0	0	0	0	0	0	0	0	0	0		-15.6972	0	0	0	0	0	0	0	0	0	0		-15.6934	0	0	0	0	0	0	0	0	0	0		-15.6934	0	0	0	0	0	0	0	0	0	0
-15.5672	0	0	0	0	0	0	0	0	0	0		-15.5672	0	0	0	0	0	0	0	0	0	0		-15.5674	0	0	0	0	0	0	0	0	0	0		-15.5674	0	0	0	0	0	0	0	0	0	0
-15.4372	0	0	0	0	0	0	0	0	0	0		-15.4372	0	0	0	0	0	0	0	0	0	0		-15.4414	0	0	0	0	0	0	0	0	0	0		-15.4414	0	0	0	0	0	0	0	0	0	0
-15.3082	0	0	0	0	0	0	0	0	0	0		-15.3082	0	0	0	0	0	0	0	0	0	0		-15.3154	0	0	0	0	0	0	0	0	0	0		-15.3154	0	0	0	0	0	0	0	0	0	0
-15.1782	1e-05	0	0	0	0	0	0	0	0	1e-05		-15.1782	0	0	0	0	0	0	0	0	0	0		-15.1894	0	0	0	0	0	0	0	0	0	0		-15.1894	0	0	0	0	0	0	0	0	0	0
-15.0482	0.00101	0.00025	0.00028	2e-05	8e-05	0.00041	6e-05	7e-05	0.00013	0.00231		-15.0482	0.00195	0.00276	0.00129	0.00022	0	0	0	0	0	0.00622		-15.0624	0.00028	1e-05	0.00019	0	0	1e-05	0	0	2e-05	0.00052		-15.0624	3e-05	0	0	0	0	0	0	0	0	3e-05
-14.9192	0.00018	0.00014	0.00012	4e-05	0.00023	0.00016	8e-05	0.00012	0.00016	0.00124		-14.9192	0.00451	0.00712	0.00262	0.0001	0	0	0	0	0	0.01434		-14.9364	0.00141	7e-05	0.00096	0	0	6e-05	1e-05	0	0.0001	0.0026		-14.9364	0.00014	0	1e-05	0	0	0	0	0	0	0.00015
-14.7892	0	0	0	0	0	0	0	0	0	2e-05		-14.7892	2e-05	8e-05	1e-05	0	0	0	0	0	0	0.00011		-14.8104	1e-05	0	1e-05	1e-05	0	1e-05	0	0	0	5e-05		-14.8104	1e-05	0	0	0	0	0	0	0	0	1e-05
-14.6592	0	0	0	0	0	0	0	0	0	0		-14.6592	0	0	0	0	0	0	0	0	0	0		-14.6844	0.00024	9e-05	5e-05	0.00049	4e-05	0.00143	0.00015	0.00019	0.00026	0.00294		-14.6844	0.00075	0.00023	0.0002	0.00023	0	0	0	0	0	0.0014
-14.5302	0.00379	0	1e-05	0.00063	0	0	1e-05	0	0.00052	0.00497		-14.5302	2e-05	0	0	1e-05	0	0	0	0	0	4e-05		-14.5584	0.00444	0.00156	0.00057	0.00117	0.00034	0.00175	0.00029	0.00136	0.00142	0.01291		-14.5584	0.00608	0.00791	0.00167	0.0003	0	0	0	0	0	0.01596
-14.4002	0.00419	0.00021	1e-05	0.00069	0.00014	0	2e-05	0	0.00058	0.00584		-14.4002	3e-05	0	0	1e-05	0	0	0	0	0	4e-05		-14.4314	0.02883	0.00084	0.01609	4e-05	2e-05	3e-05	0.00039	7e-05	0.00105	0.04736		-14.4314	0.00645	0.00508	0.00079	0.0002	0	0	0	0	0	0.01251
-14.2702	0.02162	0.00056	5e-05	0.00329	0.00039	3e-05	0.00012	1e-05	0.00339	0.02947		-14.2702	0.00012	1e-05	0	6e-05	0	0	0	0	0	0.00019		-14.3054	0.00167	4e-05	0.001	0	0	0	2e-05	0	4e-05	0.00278		-14.3054	0.00022	2e-05	0	1e-05	0	0	0	0	0	0.00025
-14.1412	0.01519	0.0015	4e-05	0.00226	0.00095	3e-05	0.0001	1e-05	0.00246	0.02254		-14.1412	9e-05	1e-05	0	4e-05	0	0	0	0	0	0.00013		-14.1794	0	0	0	0	0	0	0	0	0	0		-14.1794	0	0	0	0	0	0	0	0	0	0
-14.0112	0.02029	0.00178	8e-05	0.00298	0.00102	6e-05	0.00015	2e-05	0.00323	0.02961		-14.0112	0.0001	1e-05	0	6e-05	0	0	0	0	0	0.00016		-14.0534	0.0038	0.0004	0.00166	0.00082	0.00027	0.00094	0.00014	0.00087	0.00018	0.00909		-14.0534	0.00035	3e-05	3e-05	0	0	0	0	0	0	0.00041
-13.8812	0.03591	0.00209	0.00017	0.00459	0.00144	0.00012	0.00036	4e-05	0.0073	0.05201		-13.8812	0.00017	1e-05	0	9e-05	0	0	0	0	0	0.00027		-13.9274	0.04199	0.00164	0.02148	0.00211	0.00075	0.00411	0.00175	0.00268	0.00042	0.07693		-13.9274	0.00086	0.00013	0.00025	3e-05	0	0	0	0	0	0.00127
-13.7522	0.04521	0.00766	0.00034	0.00582	0.0043	0.00033	0.00052	0.00011	0.0087	0.073		-13.7522	0.00018	2e-05	0	0.00012	0	0	0	0	0	0.00032		-13.8004	0.03599	0.0008	0.01779	0.001	0.0007	0.00149	0.00198	0.00144	0.00032	0.06151		-13.8004	0.00066	0.00018	0.0003	1e-05	0	0	0	0	0	0.00115
-13.6222	0.01673	0.00907	0.00013	0.00227	0.00581	0.00017	0.0002	5e-05	0.00302	0.03744		-13.6222	7e-05	1e-05	0	5e-05	0	0	0	0	0	0.00012		-13.6744	0.03785	0.00378	0.01923	0.00571	0.00343	0.01122	0.00209	0.00964	0.00139	0.09435		-13.6744	0.00062	0.00022	0.00026	4e-05	0	0	0	0	0	0.00114
-13.4922	0.01357	0.00075	0.00033	0.00144	0.00037	0.00023	0.00023	0.00014	0.00331	0.02037		-13.4922	4e-05	0	0	3e-05	0	0	0	0	0	8e-05		-13.5484	0.00112	0.00073	0.00045	0.00033	0.00033	0.00182	0.00012	0.00112	0.00057	0.00658		-13.5484	0.00083	0.00013	3e-05	5e-05	0	0	0	0	0	0.00103
-13.3632	0.04834	0.02694	0.00404	0.00545	0.01637	0.00168	0.00083	0.0025	0.01132	0.11746		-13.3632	0.00016	1e-05	0	0.00012	0	0	0	0	0	0.00031		-13.4224	0.00347	0.00034	0.00183	0.0002	0.00022	0.00063	0.00031	0.00061	0.00021	0.00782		-13.4224	0.00184	4e-05	5e-05	4e-05	0	0	0	0	0	0.00198
-13.2332	0.01839	0.01326	0.01399	0.00201	0.00868	0.00617	0.00036	0.00946	0.00463	0.07694		-13.2332	7e-05	2e-05	1e-05	5e-05	0	0	0	0	0	0.00015		-13.2964	0.02919	0.00534	0.01402	0.00378	0.00348	0.01425	0.00248	0.01	0.00361	0.08615		-13.2964	0.00243	0.00068	0.00036	0.0001	0	0	0	0	0	0.00357
-13.1032	0.00827	0.01933	0.02076	0.00218	0.01281	0.02248	0.00113	0.01338	0.00381	0.10416		-13.1032	0.01964	0.013	0.0154	0.0134	0	0	0	0	0	0.06144		-13.1704	0.00771	0.01171	0.00341	0.01477	0.01371	0.03434	0.0006	0.03672	0.00817	0.13114		-13.1704	0.0017	0.00042	0.00024	0.00015	0	0	0	0	0	0.00251
-12.9742	0.02975	0.03518	0.03328	0.00482	0.02366	0.03903	0.00167	0.02255	0.00979	0.19973		-12.9742	0.02113	0.01389	0.01648	0.01434	0	0	0	0	0	0.06584		-13.0434	0.00609	0.01881	0.0029	0.02152	0.01956	0.05367	0.00026	0.04937	0.01305	0.18522		-13.0434	0.00223	0.00015	0.00025	0.00035	0	0	0	0	0	0.00297
-12.8442	0.00764	0.01839	0.02537	0.00074	0.01235	0.1324	0.0002	0.01707	0.00271	0.21686		-12.8442	6e-05	1e-05	3e-05	4e-05	0	0	0	0	0	0.00014		-12.9174	0.00275	0.016	0.00165	0.0212	0.01892	0.04287	0.00068	0.04772	0.01149	0.16329		-12.9174	0.01249	0.00054	0.00556	0.00554	0	0	0	0	0	0.02412
-12.7142	0.00858	0.01698	0.01832	0.00103	0.01229	0.09864	0.00022	0.01225	0.00203	0.17034		-12.7142	3e-05	2e-05	1e-05	3e-05	0	0	0	0	0	8e-05		-12.7914	0.00046	0.00155	0.00074	0.00215	0.00176	0.00313	0.00085	0.00365	0.00104	0.01531		-12.7914	0.01454	0.00042	0.00791	0.00767	0	0	0	0	0	0.03055
-12.5852	0.00345	0.00352	0.009	0.0004	0.00246	0.03989	9e-05	0.00564	0.00082	0.06526		-12.5852	1e-05	1e-05	0	1e-05	0	0	0	0	0	3e-05		-12.6654	0	3e-05	0	2e-05	2e-05	6e-05	0	5e-05	2e-05	0.0002		-12.6654	3e-05	0	2e-05	2e-05	0	0	0	0	0	8e-05
-12.4552	0.0005	0.00077	0.00285	7e-05	0.00057	0.01421	1e-05	0.00163	0.00011	0.02072		-12.4552	0	0	0	0	0	0	0	0	0	1e-05		-12.5394	0	0	0	0	0	0	0	0	0	0		-12.5394	0	0	0	0	0	0	0	0	0	0
-12.3252	0.00035	0.00031	0.00037	3e-05	0.00026	0.0018	2e-05	0.00019	3e-05	0.00334		-12.3252	2e-05	3e-05	0	1e-05	0	0	0	0	0	6e-05		-12.4124	0	0	0	0	0	0	0	0	0	0		-12.4124	0	0	0	0	0	0	0	0	0	0
-12.1962	0.00098	0.00095	2e-05	8e-05	0.00078	4e-05	5e-05	1e-05	5e-05	0.00297		-12.1962	8e-05	0.0001	0	2e-05	0	0	0	0	0	0.0002		-12.2864	0	0	0	0	0	0	0	0	0	0		-12.2864	0	0	0	0	0	0	0	0	0	0
-12.0662	0	0	0	0	0	0	0	0	0	1e-05		-12.0662	0	0	0	0	0	0	0	0	0	0		-12.1604	0	0	0	0	0	0	0	0	0	0		-12.1604	0	0	0	0	0	0	0	0	0	0
-11.9362	0	0	0	0	0	0	0	0	0	0		-11.9362	0	0	0	0	0	0	0	0	0	0		-12.0344	0	0	0	0	0	0	0	0	0	0		-12.0344	0	0	0	0	0	0	0	0	0	0
-11.8072	0	0	0	0	0	0	0	0	0	0		-11.8072	0	0	0	0	0	0	0	0	0	0		-11.9084	0	0	0	0	0	0	0	0	0	0		-11.9084	0	0	0	0	0	0	0	0	0	0
-11.6772	0	0	0	0	0	0	0	0	0	1e-05		-11.6772	0	0	0	0	0	0	0	0	0	0		-11.7824	0	0	0	0	0	0	0	0	0	0		-11.7824	0	0	0	0	0	0	0	0	0	0
-11.5472	4e-05	3e-05	0	0	3e-05	0	0	0	0	0.0001		-11.5472	0	0	0	0	0	0	0	0	0	1e-05		-11.6554	0	0	0	0	0	0	0	0	0	0		-11.6554	0	0	0	0	0	0	0	0	0	0
-11.4182	0	0	0	0	0	0	0	0	0	1e-05		-11.4182	0	0	0	0	0	0	0	0	0	0		-11.5294	0	0	0	0	0	0	0	0	0	0		-11.5294	0	0	0	0	0	0	0	0	0	0
-11.2882	0	0	0	0	0	0	0	0	0	0		-11.2882	0	0	0	0	0	0	0	0	0	0		-11.4034	0	0	0	0	0	0	0	0	0	0		-11.4034	0	0	0	0	0	0	0	0	0	0
-11.1582	0	0	0	0	0	0	0	0	0	0		-11.1582	0	0	0	0	0	0	0	0	0	0		-11.2774	0	0	0	0	0	0	0	0	0	0		-11.2774	0	0	0	0	0	0	0	0	0	0
-11.0292	0	0	0	0	0	0	0	0	0	0		-11.0292	0	0	0	0	0	0	0	0	0	0		-11.1514	0	0	0	0	0	0	0	0	0	0		-11.1514	0	0	0	0	0	0	0	0	0	0
-10.8992	0	0	0	0	0	0	0	0	0	0		-10.8992	0	0	0	0	0	0	0	0	0	0		-11.0244	0	0	0	0	0	0	0	0	0	0		-11.0244	0	0	0	0	0	0	0	0	0	0
-10.7692	0	0	0	0	0	0	0	0	0	0		-10.7692	0	0	0	0	0	0	0	0	0	0		-10.8984	0	0	0	0	0	0	0	0	0	0		-10.8984	0	0	0	0	0	0	0	0	0	0
-10.6402	0	0	0	0	0	0	0	0	0	0		-10.6402	0	0	0	0	0	0	0	0	0	0		-10.7724	0	0	0	0	0	0	0	0	0	0		-10.7724	0	0	0	0	0	0	0	0	0	0
-10.5102	0	0	0	0	0	0	0	0	0	0		-10.5102	0	0	0	0	0	0	0	0	0	0		-10.6464	0	0	0	0	0	0	0	0	0	0		-10.6464	0	0	0	0	0	0	0	0	0	0
-10.3802	0	0	0	0	0	0	0	0	0	0		-10.3802	0	0	0	0	0	0	0	0	0	0		-10.5204	0	0	0	0	0	0	0	0	0	0		-10.5204	0	0	0	0	0	0	0	0	0	0
-10.2512	0	0	0	0	0	0	0	0	0	0		-10.2512	0	0	0	0	0	0	0	0	0	0		-10.3944	0	0	0	0	0	0	0	0	0	0		-10.3944	0	0	0	0	0	0	0	0	0	0
-10.1212	0	0	0	0	0	0	0	0	0	0		-10.1212	0	0	0	0	0	0	0	0	0	0		-10.2674	0	0	0	0	0	0	0	0	0	0		-10.2674	0	0	0	0	0	0	0	0	0	0
-9.99121	0	0	0	0	0	0	0	0	0	0		-9.99121	0	0	0	0	0	0	0	0	0	0		-10.1414	0	0	0	0	0	0	0	0	0	0		-10.1414	0	0	0	0	0	0	0	0	0	0
-9.86221	0	0	0	0	0	0	0	0	0	0		-9.86221	0	0	0	0	0	0	0	0	0	0		-10.0154	0	0	0	0	0	0	0	0	0	0		-10.0154	0	0	0	0	0	0	0	0	0	0
-9.73221	0	0	0	0	0	0	0	0	0	0		-9.73221	0	0	0	0	0	0	0	0	0	0		-9.88938	0	0	0	0	0	0	0	0	0	0		-9.88938	0	0	0	0	0	0	0	0	0	0
-9.60221	0	0	0	0	0	0	0	0	0	0		-9.60221	0	0	0	0	0	0	0	0	0	0		-9.76338	0	0	0	0	0	0	0	0	0	0		-9.76338	0	0	0	0	0	0	0	0	0	0
-9.47321	0	0	0	0	0	0	0	0	0	0		-9.47321	0	0	0	0	0	0	0	0	0	0		-9.63638	0	0	0	0	0	0	0	0	0	0		-9.63638	0	0	0	0	0	0	0	0	0	0
-9.34321	0	0	0	0	0	0	0	0	0	0		-9.34321	0	0	0	0	0	0	0	0	0	0		-9.51038	0	0	0	0	0	0	0	0	0	0		-9.51038	0	0	0	0	0	0	0	0	0	0
-9.21321	0	0	0	0	0	0	0	0	0	0		-9.21321	0	0	0	0	0	0	0	0	0	0		-9.38438	0	0	0	0	0	0	0	0	0	0		-9.38438	0	0	0	0	0	0	0	0	0	0
-9.08421	0	0	0	0	0	0	0	0	0	0		-9.08421	0	0	0	0	0	0	0	0	0	0		-9.25838	0	0	0	0	0	0	0	0	0	0		-9.25838	0	0	0	0	0	0	0	0	0	0
-8.95421	0	0	0	0	0	0	0	0	0	0		-8.95421	0	0	0	0	0	0	0	0	0	0		-9.13238	0	0	0	0	0	0	0	0	0	0		-9.13238	0	0	0	0	0	0	0	0	0	0
-8.82421	0	0	0	0	0	0	0	0	0	0		-8.82421	0	0	0	0	0	0	0	0	0	0		-9.00538	0	0	0	0	0	0	0	0	0	0		-9.00538	0	0	0	0	0	0	0	0	0	0
-8.69521	0	0	0	0	0	0	0	0	0	0		-8.69521	0	0	0	0	0	0	0	0	0	0		-8.87938	0	0	0	0	0	0	0	0	0	0		-8.87938	0	0	0	0	0	0	0	0	0	0
-8.56521	0	0	0	0	0	0	0	0	0	0		-8.56521	0	0	0	0	0	0	0	0	0	0		-8.75338	0	0	0	0	0	0	0	0	0	0		-8.75338	0	0	0	0	0	0	0	0	0	0
-8.43521	0.00608	0.00066	1e-05	0.00505	0.00617	0	0.00466	7e-05	0.01978	0.04247		-8.43521	0.02022	0.2062	0	0.04751	0	0	0	0	0	0.27393		-8.62738	0	0	0	0	0	0	0	0	0	0		-8.62738	0	0	0	0	0	0	0	0	0	0
-8.30621	0.08313	0.00901	7e-05	0.06903	0.08425	1e-05	0.06362	0.00094	0.2703	0.58037		-8.30621	0.2763	2.818	0	0.6492	0	0	0	0	0	3.7435		-8.50138	0	0	0	0	0	0	0	0	0	0		-8.50138	0	0	0	0	0	0	0	0	0	0
-8.17621	0.00136	0.00015	0	0.00113	0.00138	0	0.00104	2e-05	0.00442	0.00948		-8.17621	0.00451	0.04602	0	0.0106	0	0	0	0	0	0.06113		-8.37538	0	0	0	0	0	0	0	0	0	0		-8.37538	0	0	0	0	0	0	0	0	0	0
-8.04621	0	0	0	0	0	0	0	0	0	0		-8.04621	0	0	0	0	0	0	0	0	0	0		-8.24838	0	0	0	0	0	0	0	0	0	0		-8.24838	0	0	0	0	0	0	0	0	0	0
-7.91721	0	0	0	0	0	0	0	0	0	0		-7.91721	0	0	0	0	0	0	0	0	0	0		-8.12238	0	0	0	0	0	0	0	0	0	0		-8.12238	0	0	0	0	0	0	0	0	0	0
-7.78721	0	0	0	0	0	0	0	0	0	0		-7.78721	0	0	0	0	0	0	0	0	0	0		-7.99638	0	0	0	0	0	0	0	0	0	0		-7.99638	0	0	0	0	0	0	0	0	0	0
-7.65721	0	0	0	0	0	0	0	0	0	0		-7.65721	0	0	0	0	0	0	0	0	0	0		-7.87038	0	0	0	0	0	0	0	0	0	0		-7.87038	0	0	0	0	0	0	0	0	0	0
-7.52821	0	0	0	0	0	0	0	0	0	0		-7.52821	0	0	0	0	0	0	0	0	0	0		-7.74438	0.00033	1e-05	0.00021	0	1e-05	0.00017	0.00134	0	1e-05	0.00208		-7.74438	0.00066	0.00659	0.00081	0.00124	0	0	0	0	0	0.0093
-7.39821	0	0	0	0	0	0	0	0	0	0		-7.39821	0	0	0	0	0	0	0	0	0	0		-7.61738	0.087	0.00307	0.05477	3e-05	0.00253	0.04315	0.3502	0.00095	0.0023	0.54399		-7.61738	0.1731	1.72	0.2107	0.3232	0	0	0	0	0	2.427
-7.26821	0	0	0	0	0	0	0	0	0	0		-7.26821	0	0	0	0	0	0	0	0	0	0		-7.49138	0.02247	0.00079	0.01414	1e-05	0.00065	0.01114	0.09042	0.00025	0.00059	0.14046		-7.49138	0.0447	0.4442	0.05441	0.08346	0	0	0	0	0	0.62677
-7.13921	0	0	0	0	0	0	0	0	0	0		-7.13921	0	0	0	0	0	0	0	0	0	0		-7.36538	0	0	0	0	0	0	0	0	0	0		-7.36538	0	1e-05	0	0	0	0	0	0	0	2e-05
-7.00921	0	0	0	0	0	0	0	0	0	0		-7.00921	0	0	0	0	0	0	0	0	0	0		-7.23938	0	0	0	0	0	0	0	0	0	0		-7.23938	0	0	0	0	0	0	0	0	0	0
-6.87921	0	0	0	0	0	0	0	0	0	0		-6.87921	0	0	0	0	0	0	0	0	0	0		-7.11338	0	0	0	0	0	0	0	0	0	0		-7.11338	0	0	0	0	0	0	0	0	0	0
-6.75021	0	0	0	0	0	0	0	0	0	0		-6.75021	0	0	0	0	0	0	0	0	0	0		-6.98738	0	0	0	0	0	0	0	0	0	0		-6.98738	0	0	0	0	0	0	0	0	0	0
-6.62021	4e-05	0	0	1e-05	3e-05	0	2e-05	3e-05	6e-05	0.00019		-6.62021	1e-05	0.00011	0.00019	0.00044	0	0	0	0	0	0.00076		-6.86038	0.00088	0.00023	0	1e-05	8e-05	0.00031	0.00027	0	0.00112	0.00291		-6.86038	1e-05	4e-05	0	1e-05	0	0	0	0	0	6e-05
-6.49021	0.01719	0.00071	0.00077	0.00551	0.01457	3e-05	0.00772	0.01302	0.02888	0.08841		-6.49021	0.00552	0.05378	0.09169	0.2101	0	0	0	0	0	0.36109		-6.73438	0.1125	0.03062	4e-05	0.00773	0.05354	0.04104	0.03769	3e-05	0.145	0.42819		-6.73438	0.00227	0.00669	0.00011	0.00244	0	0	0	0	0	0.01152
-6.36121	0.00656	0.00022	0.00027	0.00214	0.00449	6e-05	0.00381	0.00438	0.01668	0.03862		-6.36121	0.00208	0.02088	0.02939	0.08152	0	0	0	0	0	0.13387		-6.60838	0.05622	0.02363	0.00354	0.00443	0.03467	0.02132	0.0371	0.00617	0.08713	0.27421		-6.60838	0.00223	0.01358	0.00083	0.00677	0	0	0	0	0	0.02341
-6.23121	0.02101	0.00013	0.00046	0.00675	0.0003	0.00074	0.02134	0.00518	0.1079	0.16381		-6.23121	0.0055	0.06124	0.01638	0.2321	0	0	0	0	0	0.31522		-6.48238	0.0244	0.0157	0.0028	0.00802	0.1106	0.04556	0.01656	0.07784	0.08559	0.38707		-6.48238	0.0028	0.02106	0.00405	0.02933	0	0	0	0	0	0.05724
-6.10121	0.04022	0.00109	0.0001	0.00344	0.00284	0.00012	0.01061	0.00056	0.02492	0.0839		-6.10121	0.00118	0.01064	0.00247	0.00947	0	0	0	0	0	0.02376		-6.35638	0.00419	0.00692	0.00018	0.0054	0.02438	0.08361	0.01381	0.0189	0.01031	0.1677		-6.35638	0.00394	0.02149	0.02631	0.01276	0	0	0	0	0	0.0645
-5.97221	0.05329	0.00435	0.00028	0.0024	0.02504	0.00024	0.04073	0.00232	0.05218	0.18083		-5.97221	0.00375	0.03468	0.01655	0.07422	0	0	0	0	0	0.1292		-6.22938	0.02141	0.01136	0.00068	0.01028	0.03323	0.02929	0.03782	0.02626	0.01358	0.18391		-6.22938	0.0149	0.06042	0.02569	0.03446	0	0	0	0	0	0.13547
-5.84221	0.1731	0.0122	0.00117	0.00874	0.08981	0.00433	0.1382	0.04308	0.1136	0.58424		-5.84221	0.01287	0.143	0.1366	0.5117	0	0	0	0	0	0.80417		-6.10338	0.05368	0.00944	0.01398	0.01007	0.04362	0.08606	0.03046	0.06131	0.06549	0.37411		-6.10338	0.03519	0.1254	0.0211	0.04367	0	0	0	0	0	0.22536
-5.71221	0.1106	0.00936	0.00508	0.02846	0.1362	0.03717	0.1205	0.1169	0.3066	0.87087		-5.71221	0.01485	0.2212	0.2814	0.8641	0	0	0	0	0	1.38155		-5.97738	0.07228	0.00836	0.04855	0.00375	0.01949	0.1164	0.07629	0.066	0.02151	0.43264		-5.97738	0.0359	0.168	0.0607	0.0977	0	0	0	0	0	0.3623
-5.58321	0.04765	0.03916	0.00145	0.03694	0.06947	0.04875	0.1383	0.07085	0.1018	0.55437		-5.58321	0.00357	0.0753	0.1698	0.4038	0	0	0	0	0	0.65247		-5.85138	0.02132	0.00701	0.01096	0.00624	0.03151	0.1058	0.0286	0.03811	0.01871	0.26826		-5.85138	0.01726	0.06749	0.03719	0.04469	0	0	0	0	0	0.16663
-5.45321	0.01736	0.02039	0.02293	0.00959	0.04889	0.06297	0.05863	0.1418	0.05355	0.43611		-5.45321	0.00119	0.02203	0.09642	0.1072	0	0	0	0	0	0.22684		-5.72538	0.01066	0.00221	0.00186	0.0055	0.05189	0.04446	0.01917	0.03922	0.03877	0.21374		-5.72538	0.0076	0.03903	0.02876	0.02743	0	0	0	0	0	0.10282
-5.32321	0.0385	0.00846	0.01648	0.00775	0.04882	0.04987	0.05998	0.1216	0.01706	0.36852		-5.32321	0.002	0.03354	0.18	0.07291	0	0	0	0	0	0.28845		-5.59838	0.00324	0.0012	0.00654	0.00132	0.01545	0.04184	0.08804	0.01389	0.02346	0.19498		-5.59838	0.00338	0.01759	0.03077	0.03002	0	0	0	0	0	0.08176
-5.19421	0.01697	0.00714	0.02793	0.02208	0.0199	0.1723	0.02129	0.08887	0.02432	0.4008		-5.19421	0.00186	0.03682	0.0908	0.1323	0	0	0	0	0	0.26178		-5.47238	0.05261	0.00443	0.00435	7e-05	0.0013	0.08385	0.04901	0.00243	0.00084	0.1989		-5.47238	0.0056	0.03787	0.0205	0.0446	0	0	0	0	0	0.10857
-5.06421	0.00599	0.00481	0.0056	0.01334	0.01147	0.0389	0.0589	0.05024	0.02242	0.21167		-5.06421	0.00122	0.01138	0.1789	0.03499	0	0	0	0	0	0.22649		-5.34638	0.02565	0.00623	0.00722	0.00059	0.00252	0.02442	0.07976	0.00687	0.01475	0.16801		-5.34638	0.00681	0.03013	0.05674	0.01525	0	0	0	0	0	0.10893
-4.93421	0.01272	0.00376	0.00624	0.02808	0.06252	0.01567	0.05036	0.1222	0.0205	0.32206		-4.93421	0.00421	0.033	0.3276	0.1777	0	0	0	0	0	0.54251		-5.22038	0.06443	0.03153	0.01277	0.00899	0.01305	0.04367	0.03221	0.003	0.07289	0.28254		-5.22038	0.00093	0.01611	0.07046	0.00763	0	0	0	0	0	0.09512
-4.80521	0.01257	0.00772	0.01209	0.02776	0.08755	0.1243	0.09301	0.08181	0.01894	0.46575		-4.80521	0.00694	0.05308	0.4288	0.1559	0	0	0	0	0	0.64472		-5.09438	0.02793	0.0186	0.00624	0.01417	0.05991	0.08986	0.02291	0.06955	0.0414	0.35057		-5.09438	0.00721	0.0097	0.1193	0.02119	0	0	0	0	0	0.1574
-4.67521	0.01076	0.00822	0.00954	0.01146	0.05578	0.05646	0.0529	0.0802	0.07367	0.35899		-4.67521	0.00739	0.03913	1.06	0.1635	0	0	0	0	0	1.27002		-4.96838	0.05617	0.00993	0.00486	0.00967	0.05844	0.03706	0.02935	0.07484	0.02725	0.30757		-4.96838	0.0124	0.03134	0.1397	0.07433	0	0	0	0	0	0.25777
-4.54521	0.05627	0.0179	0.00612	0.01635	0.03789	0.02931	0.03029	0.01919	0.0569	0.27022		-4.54521	0.00358	0.01922	0.4546	0.07162	0	0	0	0	0	0.54902		-4.84138	0.03962	0.0091	0.00629	0.00408	0.01873	0.03238	0.07089	0.02536	0.04232	0.24878		-4.84138	0.0072	0.02155	0.2559	0.04582	0	0	0	0	0	0.33047
-4.41621	0.1259	0.02632	0.00325	0.0286	0.02428	0.05971	0.0208	0.00398	0.1151	0.40793		-4.41621	0.0016	0.00883	0.1624	0.0463	0	0	0	0	0	0.21913		-4.71538	0.08231	0.02228	0.02253	0.01165	0.0559	0.1206	0.1116	0.04064	0.04917	0.51668		-4.71538	0.0124	0.07007	0.6063	0.0931	0	0	0	0	0	0.78187
-4.28621	0.0739	0.01984	0.00259	0.02288	0.04455	0.2053	0.0708	0.01017	0.09157	0.5416		-4.28621	0.00107	0.00742	0.1007	0.0492	0	0	0	0	0	0.1584		-4.58938	0.103	0.02564	0.02006	0.02356	0.07674	0.1438	0.0298	0.06921	0.04049	0.5323		-4.58938	0.01028	0.01931	0.8707	0.04136	0	0	0	0	0	0.94165
-4.15621	0.01868	0.01679	0.00376	0.01524	0.06406	0.164	0.01218	0.00514	0.0462	0.34605		-4.15621	0.00063	0.00691	0.1474	0.03797	0	0	0	0	0	0.19291		-4.46338	0.02691	0.00993	0.00162	0.00537	0.04941	0.01454	0.0321	0.02224	0.03093	0.19305		-4.46338	0.00149	0.01164	0.0261	0.04189	0	0	0	0	0	0.08112
-4.02721	0.01214	0.02293	0.01025	0.00359	0.1083	0.1798	0.0082	0.00698	0.02982	0.38201		-4.02721	0.00039	0.0064	0.03394	0.01292	0	0	0	0	0	0.05365		-4.33738	0.08132	0.02487	0.02287	0.02389	0.09053	0.04727	0.08654	0.1121	0.1029	0.59229		-4.33738	0.00074	0.01552	0.1614	0.1177	0	0	0	0	0	0.29536
-3.89721	0.06714	0.01322	0.00494	0.01204	0.03728	0.2494	0.01962	0.00622	0.04403	0.45389		-3.89721	0.0004	0.01181	0.02537	0.01395	0	0	0	0	0	0.05153		-4.21038	0.02092	0.00782	0.05996	0.05522	0.1427	0.05629	0.03897	0.1426	0.09206	0.61654		-4.21038	0.00208	0.02261	0.4004	0.229	0	0	0	0	0	0.65409
-3.76721	0.03945	0.00665	0.01566	0.00786	0.02809	0.6254	0.01525	0.02063	0.0277	0.7867		-3.76721	0.00051	0.00302	0.01792	0.00581	0	0	0	0	0	0.02726		-4.08438	0.00745	0.00719	0.02141	0.00912	0.05633	0.04682	0.02166	0.08733	0.04597	0.30329		-4.08438	0.00056	0.01587	0.1275	0.2722	0	0	0	0	0	0.41613
-3.63821	0.02671	0.0058	0.0319	0.01025	0.03358	0.1807	0.03874	0.04524	0.02399	0.39691		-3.63821	0.00044	0.00616	0.02006	0.00918	0	0	0	0	0	0.03583		-3.95838	0.00782	0.00538	0.00553	0.01997	0.1176	0.04064	0.00477	0.08053	0.01434	0.29658		-3.95838	0.00162	0.0352	0.03074	0.1797	0	0	0	0	0	0.24726
-3.50821	0.01937	0.00794	0.06411	0.00561	0.06134	0.1005	0.04411	0.125	0.01315	0.44112		-3.50821	0.00107	0.00586	0.04737	0.00443	0	0	0	0	0	0.05873		-3.83238	0.01186	0.00557	0.01499	0.0043	0.027	0.04818	0.00267	0.04919	0.02209	0.18585		-3.83238	0.00107	0.03166	0.03452	0.1035	0	0	0	0	0	0.17075
-3.37821	0.01299	0.00524	0.03586	0.00133	0.03854	0.05061	0.02828	0.0773	0.00473	0.25488		-3.37821	0.00043	0.0063	0.02797	0.00107	0	0	0	0	0	0.03577		-3.70638	0.02112	0.01264	0.00904	0.00682	0.05351	0.1537	0.02053	0.1237	0.09294	0.494		-3.70638	0.00302	0.1341	0.05344	0.268	0	0	0	0	0	0.45856
-3.24921	0.00975	0.01476	0.00859	0.00282	0.0255	0.06198	0.05408	0.01379	0.03238	0.22366		-3.24921	0.00036	0.00938	0.01504	0.00258	0	0	0	0	0	0.02737		-3.58038	0.00912	0.02688	0.01927	0.03112	0.02758	0.2336	0.05178	0.2452	0.09039	0.73494		-3.58038	0.00636	0.1842	0.1282	0.3554	0	0	0	0	0	0.67416
-3.11921	0.0079	0.01257	0.00375	0.00445	0.01997	0.09878	0.02172	0.01049	0.03164	0.21127		-3.11921	0.00028	0.00607	0.00736	0.00581	0	0	0	0	0	0.01952		-3.45338	0.0026	0.05403	0.00617	0.02698	0.01442	0.04787	0.04714	0.07205	0.0168	0.28806		-3.45338	0.0042	0.175	0.1183	0.3603	0	0	0	0	0	0.6578
-2.98921	0.0088	0.00642	0.00154	0.00457	0.06253	0.01463	0.03077	0.03179	0.04987	0.21093		-2.98921	0.00043	0.01493	0.01235	0.00265	0	0	0	0	0	0.03036		-3.32738	0.02181	0.0114	0.00727	0.01497	0.01316	0.00813	0.03192	0.01393	0.02888	0.15147		-3.32738	0.00247	0.1304	0.05794	0.1609	0	0	0	0	0	0.35171
-2.86021	0.00637	0.0081	0.00264	0.0038	0.04293	0.02125	0.01239	0.02511	0.01038	0.13297		-2.86021	0.00021	0.0076	0.00789	0.00433	0	0	0	0	0	0.02002		-3.20138	0.01416	0.0034	0.01035	0.00752	0.04121	0.02518	0.02208	0.02834	0.0576	0.20985		-3.20138	0.00287	0.1408	0.04712	0.2252	0	0	0	0	0	0.41599
-2.73021	0.00499	0.00805	0.00283	0.00897	0.07301	0.04011	0.02503	0.02263	0.02475	0.21037		-2.73021	0.0006	0.00601	0.00524	0.00599	0	0	0	0	0	0.01784		-3.07538	0.00571	0.00414	0.01679	0.00658	0.1059	0.05323	0.01072	0.06164	0.0396	0.30431		-3.07538	0.00179	0.06579	0.05299	0.07467	0	0	0	0	0	0.19524
-2.60021	0.00269	0.02106	0.02643	0.0008	0.04513	0.2159	0.02711	0.1696	0.00806	0.51679		-2.60021	0.00056	0.00697	0.02062	0.00211	0	0	0	0	0	0.03026		-2.94938	0.0015	0.01526	0.01944	0.00835	0.03758	0.08522	0.03975	0.07657	0.02023	0.3039		-2.94938	0.00261	0.1357	0.07322	0.1887	0	0	0	0	0	0.40022
-2.47121	0.01067	0.029	0.01536	0.01185	0.06178	0.06036	0.03423	0.07476	0.0302	0.32821		-2.47121	0.0004	0.00507	0.00877	0.00486	0	0	0	0	0	0.0191		-2.82238	0.00384	0.00448	0.07005	0.00039	0.00733	0.1052	0.00539	0.00616	0.00741	0.21026		-2.82238	0.0009	0.01538	0.1218	0.06992	0	0	0	0	0	0.208
-2.34121	0.0214	0.0468	0.00928	0.02653	0.05906	0.0272	0.07211	0.0466	0.05443	0.36341		-2.34121	0.0006	0.00183	0.00601	0.00883	0	0	0	0	0	0.01728		-2.69638	0.00128	0.00266	0.01588	0.00199	0.02392	0.05424	0.00439	0.00869	0.04692	0.15998		-2.69638	0.00158	0.01678	0.0286	0.03271	0	0	0	0	0	0.07967
-2.21121	0.00408	0.02036	0.04094	0.00408	0.03533	0.03158	0.01904	0.1677	0.01922	0.34233		-2.21121	0.0007	0.00347	0.0101	0.00283	0	0	0	0	0	0.0171		-2.57038	0.00095	0.0033	0.00806	0.00151	0.05075	0.04065	0.00618	0.06117	0.04486	0.21742		-2.57038	0.00181	0.02858	0.01487	0.04143	0	0	0	0	0	0.08669
-2.08221	0.00456	0.00376	0.02405	0.00397	0.0285	0.03101	0.02139	0.1144	0.01358	0.24523		-2.08221	0.00063	0.00084	0.00854	0.00251	0	0	0	0	0	0.01253		-2.44438	0.00055	0.00967	0.00408	0.00378	0.04747	0.08194	0.01684	0.08311	0.03426	0.2817		-2.44438	0.0014	0.09233	0.03577	0.0747	0	0	0	0	0	0.2042
-1.95221	0.00318	0.01307	0.02867	0.00385	0.03022	0.01235	0.03104	0.08282	0.02167	0.22687		-1.95221	0.00064	0.0031	0.00667	0.00318	0	0	0	0	0	0.01358		-2.31838	0.00381	0.00415	0.00105	0.00081	0.01192	0.08982	0.02615	0.00867	0.01268	0.15906		-2.31838	0.00048	0.02147	0.00997	0.01757	0	0	0	0	0	0.04949
-1.82221	0.00134	0.0023	0.01331	0.00162	0.02317	0.01146	0.01182	0.0534	0.01699	0.13542		-1.82221	0.00044	0.00099	0.00327	0.00145	0	0	0	0	0	0.00616		-2.19138	0.00143	0.00059	0.00211	0.004	0.04763	0.01383	0.00249	0.0802	0.07841	0.2307		-2.19138	0.00079	0.01656	0.00517	0.01394	0	0	0	0	0	0.03646
-1.69321	0.00351	0.00987	0.01793	0.00328	0.05052	0.00737	0.0231	0.06201	0.01908	0.19667		-1.69321	0.00073	0.00109	0.00434	0.00368	0	0	0	0	0	0.00984		-2.06538	0.00211	0.00188	0.00492	0.00212	0.0901	0.02482	0.00889	0.0664	0.1462	0.34744		-2.06538	0.00239	0.04292	0.01245	0.02457	0	0	0	0	0	0.08233
-1.56321	0.00159	0.00535	0.01034	0.00115	0.08577	0.00627	0.00433	0.01761	0.00942	0.14182		-1.56321	0.00065	0.00115	0.00133	0.00033	0	0	0	0	0	0.00345		-1.93938	0.01079	0.00614	0.0092	0.00519	0.1161	0.04188	0.04516	0.05022	0.0436	0.32827		-1.93938	0.00195	0.02423	0.00815	0.02033	0	0	0	0	0	0.05466
-1.43321	0.00903	0.01906	0.00528	0.0068	0.1041	0.0032	0.05423	0.01429	0.04897	0.26495		-1.43321	0.00099	0.00379	0.00328	0.00841	0	0	0	0	0	0.01646		-1.81338	0.00376	0.0042	0.00821	0.00501	0.148	0.01192	0.04608	0.0073	0.03804	0.27252		-1.81338	0.0015	0.00366	0.00454	0.00808	0	0	0	0	0	0.01779
-1.30421	0.00544	0.0053	0.00032	0.02213	0.06001	0.00015	0.1031	0.00068	0.1069	0.30403		-1.30421	0.00254	0.00266	0.0054	0.01684	0	0	0	0	0	0.02745		-1.68738	0.00103	0.00329	0.01056	0.00548	0.182	0.02918	0.09066	0.03417	0.1677	0.52407		-1.68738	0.00439	0.00898	0.01013	0.01748	0	0	0	0	0	0.04099
-1.17421	0.00618	0.00842	0.00043	0.03577	0.04967	0.0001	0.2721	0.00049	0.1289	0.50205		-1.17421	0.00421	0.00123	0.00954	0.02621	0	0	0	0	0	0.04119		-1.56138	0.00126	0.01319	0.01873	0.02592	0.4032	0.03352	0.1032	0.1266	0.2576	0.98322		-1.56138	0.00159	0.00859	0.00987	0.01839	0	0	0	0	0	0.03843
-1.04421	0.00742	0.01011	0.00021	0.01162	0.03513	0.00029	0.1255	0.00173	0.05491	0.24691		-1.04421	0.00134	0.00234	0.00383	0.00856	0	0	0	0	0	0.01607		-1.43438	0.01639	0.0322	0.01508	0.00495	0.106	0.03226	0.1795	0.04742	0.6231	1.0569		-1.43438	0.00232	0.01044	0.01439	0.01456	0	0	0	0	0	0.04171
-0.91521	0.00791	0.00252	0.00084	0.02596	0.106	0.00162	0.4298	0.01863	0.07348	0.66676		-0.91521	0.00547	0.00265	0.01087	0.01457	0	0	0	0	0	0.03356		-1.30838	0.0119	0.01094	0.00345	0.00041	0.01942	0.01923	0.1675	0.00506	0.05257	0.29048		-1.30838	0.00225	0.00502	0.00122	0.0024	0	0	0	0	0	0.01089
-0.78521	0.00547	0.00164	0.00057	0.01063	0.2758	0.00123	0.3388	0.01485	0.1221	0.7711		-0.78521	0.00201	0.00411	0.00581	0.00423	0	0	0	0	0	0.01616		-1.18238	0.00172	0.01443	0.0354	0.00134	0.1228	0.09423	0.5065	0.00585	0.1461	0.92837		-1.18238	0.00774	0.00864	0.01002	0.00876	0	0	0	0	0	0.03516
-0.65521	0.0092	0.00216	0.00148	0.00245	0.2938	0.00039	0.2956	0.01906	0.09617	0.72032		-0.65521	0.00193	0.00727	0.00675	0.00166	0	0	0	0	0	0.0176		-1.05638	0.00076	0.00572	0.00712	0.0028	0.04141	0.02289	0.09709	0.00584	0.05812	0.24176		-1.05638	0.00171	0.00517	0.0019	0.00075	0	0	0	0	0	0.00953
-0.52621	0.02006	0.00221	0.0029	0.00233	0.3537	0.0001	0.5999	0.0412	0.084	1.10641		-0.52621	0.00292	0.00617	0.00795	0.00685	0	0	0	0	0	0.02389		-0.93038	0.00479	0.01514	0.02354	0.00695	0.04511	0.0958	0.2552	0.05175	0.07041	0.56869		-0.93038	0.00456	0.02443	0.00274	0.00171	0	0	0	0	0	0.03345
-0.39621	0.00157	0.00055	0.00853	0.00219	0.1489	0.00021	0.0183	0.1172	0.01829	0.31575		-0.39621	0.01229	0.00334	0.01046	0.01733	0	0	0	0	0	0.04342		-0.80338	0.00976	0.00375	0.005	0.06174	0.09217	0.01835	0.01644	0.6698	0.0182	0.89521		-0.80338	0.04003	0.02303	0.02803	0.0275	0	0	0	0	0	0.11859
-0.26621	0.00662	0.00485	0.06199	0.01724	0.01648	0.00227	0.07588	0.8877	0.01691	1.08993		-0.26621	0.08849	0.02732	0.04107	0.1373	0	0	0	0	0	0.29418		-0.67738	0.00867	0.00231	0.00137	0.0233	0.04068	0.009	0.02338	0.2723	0.01418	0.39519		-0.67738	0.00075	0.02359	0.01662	0.0497	0	0	0	0	0	0.09066
-0.13721	0.00125	0.00791	0.00811	0.0016	0.376	0.00199	0.2521	0.1824	0.3404	1.17176		-0.13721	0.01333	0.05079	0.00173	0.02019	0	0	0	0	0	0.08604		-0.55138	1e-05	0	0	3e-05	5e-05	1e-05	3e-05	0.0003	2e-05	0.00044		-0.55138	0	3e-05	2e-05	6e-05	0	0	0	0	0	0.0001
-0.00721	0.00026	0.00217	0.00163	0.00025	0.1045	0.00052	0.06906	0.04108	0.09396	0.31343		-0.00721	0.00282	0.01364	0.00023	0.0041	0	0	0	0	0	0.02079		-0.42538	0	0	0	0	0	0	0	0	0	0		-0.42538	0	0	0	0	0	0	0	0	0	0
0.12279	0	0	0	0	0.00048	0	0.00011	9e-05	0.00016	0.00085		0.12279	1e-05	3e-05	0	1e-05	0	0	0	0	0	5e-05		-0.29938	0	0	0	0	0	0	0	0	0	0		-0.29938	0	0	0	0	0	0	0	0	0	0
0.25179	0	2e-05	1e-05	0	0.00052	1e-05	8e-05	0.00025	6e-05	0.00096		0.25179	0	3e-05	3e-05	1e-05	0	0	0	0	0	8e-05		-0.17338	0.00059	0.00025	0.00129	6e-05	0.02994	0.00042	0.01249	0.00353	0.00682	0.0554		-0.17338	0.00547	0.00024	0.02876	0.06911	0	0	0	0	0	0.10357
0.38179	0.00031	0.01157	0.01001	1e-05	0.2266	0.00154	0.06102	0.3477	0.06124	0.72		0.38179	0.0019	0.00443	0.07951	1e-05	0	0	0	0	0	0.08584		-0.04638	0.00356	0.00153	0.00773	0.00039	0.1794	0.00251	0.07486	0.02115	0.04085	0.33197		-0.04638	0.03274	0.00142	0.1723	0.4141	0	0	0	0	0	0.62056
0.51179	0.0013	0.01374	0.0114	0.00049	0.276	0.00183	0.06974	0.4261	0.06891	0.86951		0.51179	0.00555	0.00784	0.1085	0.00597	0	0	0	0	0	0.12786		0.07962	0.00024	0.00175	0.00036	0	0.01293	2e-05	0.00137	0.00607	0.027	0.04974		0.07962	0.00034	0.00193	0.00158	0.0031	0	0	0	0	0	0.00695
0.64079	0.01224	0.00653	0.02316	0.00614	0.1863	0.00196	0.0137	1.188	0.0654	1.50342		0.64079	0.05445	0.0304	0.5018	0.07619	0	0	0	0	0	0.66284		0.20562	0.00401	0.03237	0.00634	0.00026	0.3607	0.00121	0.02883	0.1764	0.4872	1.09733		0.20562	0.00519	0.03838	0.02836	0.06609	0	0	0	0	0	0.13802
0.77079	0.00119	0.00056	0.0046	0.00057	0.01638	0.00049	0.00137	0.1609	0.01007	0.19613		0.77079	0.00559	0.00275	0.0556	0.00715	0	0	0	0	0	0.07108		0.33162	0.0011	0.0058	0.00434	0.00114	0.7419	0.00546	0.06895	0.3421	0.03773	1.20852		0.33162	0.01611	0.01887	0.1104	0.3167	0	0	0	0	0	0.46208
0.90079	0.00043	7e-05	0.00864	0.00022	0.00153	0.00123	0.00106	0.1887	0.01513	0.21701		0.90079	0.00273	0.00034	0.03742	0.0019	0	0	0	0	0	0.04239		0.45762	1e-05	4e-05	9e-05	0.00017	0.00854	3e-05	0.00219	0.01118	0.0002	0.02244		0.45762	0.00026	0.00071	0.00125	0.00444	0	0	0	0	0	0.00666
1.02979	0.00017	0.01053	0.0002	0.00025	0.182	0.04134	0.01025	0.00663	0.06277	0.31414		1.02979	0.0021	0.00024	0.0029	0.0032	0	0	0	0	0	0.00844		0.58462	0.00293	0.00027	0.00178	0.00419	0.1167	0.00241	0.06198	0.2355	0.00239	0.42814		0.58462	0.0044	0.01568	0.01755	0.06865	0	0	0	0	0	0.10628
1.15979	0.00863	0.04609	0.00834	0.00185	0.8006	0.01387	0.4708	0.07667	0.8204	2.24724		1.15979	0.01002	0.01166	0.02409	0.04917	0	0	0	0	0	0.09494		0.71062	0.01256	0.00019	0.00072	0.00746	0.02137	0.00962	0.06721	0.09434	0.00289	0.21635		0.71062	0.00123	0.01008	0.01043	0.02391	0	0	0	0	0	0.04566
1.28979	0.00523	0.00043	0.01174	0.0002	0.00977	0.0025	0.1414	0.1739	0.105	0.45018		1.28979	0.00102	0.00491	0.04852	0.01479	0	0	0	0	0	0.06924		0.83662	0.00026	4e-05	0.00011	0.00119	0.00124	0.00018	0.00057	0.01444	0.00055	0.01858		0.83662	0.00016	0.00155	0.00096	0.00354	0	0	0	0	0	0.00621
1.41879	0.00057	0.00057	0.00129	0.00225	0.04358	0.028	0.00741	0.04151	0.01605	0.14123		1.41879	0.00015	0.00204	0.0055	0.005	0	0	0	0	0	0.01269		0.96262	0.009	0.00248	0.00228	0.00074	0.01947	0.0134	0.01452	0.02056	0.06119	0.14364		0.96262	0.00083	0.0037	0.00657	0.00618	0	0	0	0	0	0.01728
1.54879	0.0073	0.00439	0.00198	0.00568	0.1561	0.01811	0.05242	0.03784	0.09973	0.38355		1.54879	0.00102	0.0026	0.00766	0.01984	0	0	0	0	0	0.03112		1.08862	0.01258	0.00443	0.00207	0.00163	0.06879	0.08023	0.04328	0.01667	0.05002	0.2797		1.08862	0.00076	0.00357	0.00435	0.00485	0	0	0	0	0	0.01354
1.67879	0.00603	0.00658	0.00073	0.00575	0.1888	0.00179	0.04559	0.01628	0.1182	0.38975		1.67879	0.00175	0.00354	0.00649	0.02472	0	0	0	0	0	0.0365		1.21562	0.01067	0.00507	0.00219	0.005	0.1758	0.07143	0.1236	0.01448	0.1804	0.58864		1.21562	0.00301	0.00177	0.00683	0.0147	0	0	0	0	0	0.0263
1.80779	0.0033	0.00849	6e-05	0.00982	0.3249	0.00155	0.09299	0.00265	0.134	0.57776		1.80779	0.00143	0.00985	0.00719	0.04007	0	0	0	0	0	0.05854		1.34162	0.0092	0.00762	0.00138	0.00583	0.4514	0.03807	0.1304	0.03649	0.3817	1.06209		1.34162	0.00325	0.00249	0.01257	0.01033	0	0	0	0	0	0.02864
1.93779	0.00254	0.0034	8e-05	0.01554	0.2374	0.00117	0.1907	0.00492	0.1222	0.57794		1.93779	0.00291	0.00825	0.00464	0.03686	0	0	0	0	0	0.05266		1.46762	0.00711	0.00279	0.00122	0.00215	0.1568	0.132	0.08873	0.0475	0.1384	0.5767		1.46762	0.00135	0.00655	0.00953	0.00494	0	0	0	0	0	0.02236
2.06779	0.0024	0.00349	0.00029	0.00709	0.04235	0.02634	0.1526	0.04805	0.07721	0.35982		2.06779	0.00257	0.00604	0.00317	0.01832	0	0	0	0	0	0.03009		1.59362	0.00307	0.00476	0.00426	0.00431	0.1641	0.1529	0.1835	0.08755	0.06401	0.66845		1.59362	0.00347	0.00684	0.01688	0.01328	0	0	0	0	0	0.04047
2.19679	0.00318	0.00284	0.0012	0.0052	0.01398	0.1534	0.1239	0.05719	0.03947	0.40037		2.19679	0.00118	0.00174	0.00213	0.01127	0	0	0	0	0	0.01631		1.71962	0.01253	0.01183	0.00422	0.00523	0.3377	0.1848	0.1779	0.08476	0.2027	1.02168		1.71962	0.00385	0.00335	0.02204	0.00671	0	0	0	0	0	0.03595
2.32679	0.00163	0.00414	0.00647	0.01236	0.01572	0.214	0.1321	0.02098	0.1443	0.55169		2.32679	0.00443	0.00561	0.00517	0.03662	0	0	0	0	0	0.05184		1.84562	0.03969	0.01158	0.00295	0.00952	0.3031	0.1625	0.6346	0.1693	0.7502	2.08343		1.84562	0.00613	0.00306	0.02984	0.01567	0	0	0	0	0	0.0547
2.45679	0.00172	0.00136	0.00201	0.01884	0.00667	0.3352	0.26	0.01839	0.3017	0.94589		2.45679	0.00859	0.00229	0.00839	0.06031	0	0	0	0	0	0.07958		1.97262	0.01839	0.00229	0.00069	0.01881	0.1282	0.02439	0.2646	0.03983	0.2735	0.77069		1.97262	0.0023	0.00239	0.0195	0.01194	0	0	0	0	0	0.03613
2.58579	0.00965	0.0008	0.00456	0.015	0.00989	0.1953	0.171	0.04284	0.2192	0.66824		2.58579	0.00818	0.00576	0.0129	0.04867	0	0	0	0	0	0.07551		2.09862	0.00431	0.00157	0.00049	0.01232	0.09322	0.08817	0.1468	0.1494	0.04128	0.53756		2.09862	0.00221	0.00129	0.01194	0.01193	0	0	0	0	0	0.02737
2.71579	0.00365	0.00476	0.00294	0.02689	0.00982	0.1725	0.1947	0.0323	0.3307	0.77826		2.71579	0.00853	0.00916	0.0143	0.07417	0	0	0	0	0	0.10616		2.22462	0.02223	0.00233	0.00564	0.00223	0.02369	0.4569	0.401	0.1666	0.06735	1.14798		2.22462	0.00643	0.01218	0.06133	0.00804	0	0	0	0	0	0.08798
2.84579	0.00209	0.00113	0.00365	0.02809	0.00559	0.1813	0.1583	0.05487	0.3746	0.80962		2.84579	0.00266	0.00505	0.01711	0.07255	0	0	0	0	0	0.09737		2.35062	0.01136	0.00261	0.00767	0.00768	0.07208	0.4247	0.124	0.5125	0.1064	1.269		2.35062	0.00169	0.00906	0.03412	0.0211	0	0	0	0	0	0.06597
2.97479	0.00055	0.00062	0.00448	0.00392	0.0008	0.2752	0.02356	0.0275	0.04496	0.38158		2.97479	0.00122	0.00156	0.00798	0.00863	0	0	0	0	0	0.01939		2.47662	0.00411	0.00758	0.00426	0.00325	0.07972	0.4224	0.1667	0.3652	0.2934	1.34663		2.47662	0.00485	0.00642	0.06795	0.01384	0	0	0	0	0	0.09306
3.10479	0.00027	0.00027	0.00397	0.00211	0.00425	0.1849	0.00874	0.09226	0.01294	0.30971		3.10479	0.00127	0.00351	0.01033	0.00264	0	0	0	0	0	0.01774		2.60362	0.00139	0.0076	0.00112	0.00083	0.03637	0.2652	0.1154	0.2586	0.1426	0.82911		2.60362	0.00361	0.00367	0.0546	0.00726	0	0	0	0	0	0.06914
3.23479	0.00139	0.00153	0.00511	0.00496	0.01839	0.3565	0.02256	0.04329	0.01604	0.46977		3.23479	0.00309	0.01012	0.00838	0.00401	0	0	0	0	0	0.0256		2.72962	0.00175	0.0017	0.00038	0.0218	0.08031	0.09397	0.0165	0.1227	0.00146	0.34056		2.72962	0.00145	0.00462	0.0069	0.0138	0	0	0	0	0	0.02677
3.36379	0.00026	0.00011	0.00334	0.00026	0.00157	0.1636	0.00146	0.0148	0.00291	0.18832		3.36379	0.00021	0.00129	0.00102	0.00065	0	0	0	0	0	0.00317		2.85562	0.00472	0.00335	0.00231	0.00914	0.02918	0.3418	0.2558	0.2228	0.00432	0.87342		2.85562	0.00596	0.01716	0.08438	0.01061	0	0	0	0	0	0.11811
3.49379	0.00065	0.00052	0.00151	0.0016	0.00065	0.07806	0.00016	0.01517	0.02016	0.11848		3.49379	0.00129	0.01028	0.00085	0.00353	0	0	0	0	0	0.01596		2.98162	0.00277	0.00277	0.00112	0.00278	0.06887	0.4424	0.08211	0.09685	0.03093	0.73059		2.98162	0.00683	0.00697	0.05234	0.00641	0	0	0	0	0	0.07255
3.62379	0.00045	6e-05	0.00051	0.00044	0.00063	0.1138	3e-05	0.00637	0.0008	0.12309		3.62379	0.00102	0.00335	0.00019	0.00018	0	0	0	0	0	0.00474		3.10762	0.00548	0.00321	0.00188	0.00521	0.04502	0.2992	0.09119	0.06781	0.02883	0.54784		3.10762	0.00463	0.00402	0.04716	0.0089	0	0	0	0	0	0.06471
3.75279	0.00858	3e-05	0.00047	0.00787	0.00385	0.1054	0.00028	0.00148	0.0051	0.13307		3.75279	0.01917	0.07202	0.00171	0.00126	0	0	0	0	0	0.09416		3.23362	0.00133	0.00068	0.00019	0.00068	0.00886	0.02941	0.01945	0.00855	0.0059	0.07505		3.23362	0.00023	0.00098	0.00777	0.00041	0	0	0	0	0	0.00939
3.88279	0.00178	0	9e-05	0.00164	0.00075	0.00877	7e-05	3e-05	0.00109	0.01421		3.88279	0.00396	0.01477	0.0003	0.00027	0	0	0	0	0	0.0193		3.36062	0.00165	0.00037	1e-05	0.00068	0.00212	0.01905	0.00251	0.00551	0.00072	0.03263		3.36062	0.00018	0.00078	0.00223	0.00071	0	0	0	0	0	0.00391
4.01279	0	0	0	0	0	0	0	0	0	0		4.01279	0	0	0	0	0	0	0	0	0	0		3.48662	2e-05	0	0	0	2e-05	6e-05	0	6e-05	0	0.00017		3.48662	0	0	0	1e-05	0	0	0	0	0	2e-05
4.14179	0	0	0	0	0	0	0	0	0	0		4.14179	0	0	0	0	0	0	0	0	0	0		3.61262	0	0	0	0	0	0	0	0	0	0		3.61262	0	0	0	0	0	0	0	0	0	0
4.27179	0	0	0	0	0	0	0	0	0	0		4.27179	0	0	0	0	0	0	0	0	0	0		3.73862	0	0	0	0	0	0	0	0	0	0		3.73862	0	0	0	0	0	0	0	0	0	0
4.40179	0	0	0	0	0	0	0	0	0	0		4.40179	0	0	0	0	0	0	0	0	0	0		3.86462	0	0	0	0	0	0	0	0	0	0		3.86462	0	0	0	0	0	0	0	0	0	0
4.53079	0	0	0	0	0	0	0	0	0	0		4.53079	0	0	0	0	0	0	0	0	0	0		3.99162	0	0	0	0	0	0	0	0	0	0		3.99162	0	0	0	0	0	0	0	0	0	0
4.66079	0	0	0	0	0	0	0	0	0	0		4.66079	0	0	0	0	0	0	0	0	0	0		4.11762	0	0	0	0	0	0	0	0	0	0		4.11762	0	0	0	0	0	0	0	0	0	0
4.79079	0	0	0	0	0	0	0	0	0	0		4.79079	0	0	0	0	0	0	0	0	0	0		4.24362	0	0	0	0	0	0	0	0	0	0		4.24362	0	0	0	0	0	0	0	0	0	0
4.91979	0	0	0	0	0	0	0	0	0	0		4.91979	0	0	0	0	0	0	0	0	0	0		4.36962	0	0	0	0	0	0	0	0	0	0		4.36962	0	0	0	0	0	0	0	0	0	0
5.04979	0	0	0	0	0	0	0	0	0	0		5.04979	0	0	0	0	0	0	0	0	0	0		4.49562	0	0	0	0	0	0	0	0	0	0		4.49562	0	0	0	0	0	0	0	0	0	0
5.17979	0	0	0	0	0	0	0	0	0	0		5.17979	0	0	0	0	0	0	0	0	0	0		4.62162	0	0	0	0	0	0	0	0	0	0		4.62162	0	0	0	0	0	0	0	0	0	0
5.30879	0	0	0	0	0	0	0	0	0	0		5.30879	0	0	0	0	0	0	0	0	0	0		4.74862	0	0	0	0	0	0	0	0	0	0		4.74862	0	0	0	0	0	0	0	0	0	0
5.43879	0	0	0	0	0	0	0	0	0	0		5.43879	0	0	0	0	0	0	0	0	0	0		4.87462	0	0	0	0	0	0	0	0	0	0		4.87462	0	0	0	0	0	0	0	0	0	0
5.56879	0	0	0	0	0	0	0	0	0	0		5.56879	0	0	0	0	0	0	0	0	0	0		5.00062	0	0	0	0	0	0	0	0	0	0		5.00062	0	0	0	0	0	0	0	0	0	0

## Sheet: Figure 4e
Species	DFT energy	free energy correction	G
CH3CH2OH	-46.9342	0.769	-46.1652
no_K/CH3OH/rm_CH3OH	-1051.32
no_K/C2H6O/1	-1099.66	1.761	-1097.9
no_K/C2H6O/1/deso/TS_spin/3_2	-1098.97	1.727	-1097.24
no_K/C2H6O/1/frequency/1/frequency/1	-1099.68	1.724	-1097.95
no_K/C2H6O/1/dis/TS_spin/2_1	-1098.8	1.435	-1097.36
no_K/C2H6O/1/dis/1	-1100.39	1.777	-1098.61
K/Sv_move/C2H6O/2	-1105.28	1.729	-1103.55
K/Sv_move/CH3OH/rm_CH3OH	-1057.19
K/Sv_move/C2H6O/2/deso/TS_spin/3_2	-1104.82	1.621	-1103.2
K/Sv_move/C2H6O/2/dis/TS_spin2/2_1	-1104.41	1.513	-1102.9
K/Sv_move/C2H6O/2/dis/1	-1105.63	1.663	-1103.96

## Sheet: Figure 4f
Species	DFT energy	free energy correction	G
no_K/C3H8O/4	-1116.23	2.433	-1113.8
no_K/C3H8O/4/deso/TS_spin/3_2	-1115.4	2.537	-1112.86
no_K/C4H10O/4	-1133.02	3.121	-1129.9
no_K/C4H10O/4/deso/TS_spin/3_2	-1132.23	3.18	-1129.05
K/Sv_move/C3H8O/K_move/2/3/4	-1121.81	2.381	-1119.43
deso/TS_spin/3_2	-1121.41	2.427	-1118.98
K/Sv_move/C4H10O/2/3	-1138.4	3.148	-1135.25
deso/TS_spin/3_2	-1137.98	3.046	-1134.93
