# Supplementary material for: Edge-rich molybdenum disulfide tailors carbon-chain growth for selective hydrogenation of carbon monoxide to higher alcohols
Source: Nat Commun. 2023 Oct 26;14:6808. doi: 10.1038/s41467-023-42325-z (PMC10603039; doi:10.1038/s41467-023-42325-z)
Supplement: Supplementary file 4 — Source Data [file 41467_2023_42325_MOESM4_ESM.zip › revised_Deng_SourceData_Fig2.xlsx]

## Sheet: Figure2a
Temp. (oC)	CO conv. (%)	CH3OH (%)	C2-4OH (%)
220	7	29.5	42.2
240	17	20.7	45.2
260	30.5	17.3	30
280	46.3	11.6	20.1

## Sheet: Figure2b
Temp. (oC)	CO conv. (%)	CH3OH (%)	C2-4OH (%)
220	6.4	72.6	17.9
240	12.6	57.7	24.4
260	22.5	47.6	22.2
280	33.9	32.9	13.6

## Sheet: Figure2c
Catalyst	Pressure	Temp.	C2-4OH sel.a
	(bar)	(oC)	(C-mol %)
ER-MoS2-K	50	200	38.7
(This work)		220	42.2
		240	45.2
PD-MoS2-K	50	220	17.9
(This work)		240	24.5
		260	22.2
RhMn@S-1	30	290	22.7
Rh-Mn/WxC	50	300	10.7
RhFe/TiO2	20	254	34.6
		270	31
		294	23.7
K-CuMnAl	40	300	16
CuCoAl|t-ZrO2	50	260	27.9
		270	26.6
		280	27.8
CuCo@M-SiO2	25	260	39
CuCoMn	25	270	32
CuCo/Al2O3/CFs	30	220	43.4
KCuFe/Zeolite	50	270	29.1
CoMn/MAC (P)|Rh/3v-PPh3@POPs	30	195	16.3b
		200	13.8b
		220	14.7b
CoMn|CuZnAlZr	60	200	6.1c
		210	5.3c
		220	6.1c
		230	9.5c
		240	9.5c
CoZrLa/AC	30	225	17.3b
Fe2N	20	210	10.9
K-Fe/NC	30	240	16.6b
RhK/Mo2C	30	290	36.5
KMoP/MC	60	270	29.9
K-Co-Mo/AC	50	300	30
Ni/K2CO3/MoS2	100	280	29
		300	33.4

## Sheet: Figure2d
Catalyst	Net formation rate of methanol (mmol g-1 h-1)	Net formation rate of higher alcohols (mmol g-1 h-1)	Ratio of selectivity (C2-4OH/CH3OH)
PD-MoS2-K	2.29364	0.96159	0.421
ER-MoS2-K	0.9045	1.97504	2.1836

## Sheet: Figure 2e
Time (h)	Conv. (%)	C2-4OH (%)
2.33333	26.6251	34.972
7	28.0585	34.7458
14	30.4177	35.1326
20.8333	31.1796	37.6376
27.8333	30.8532	38.1464
34.8333	32.81	37.775
41.8333	30.6712	39.1049
48.8333	32.0613	39.081
55.8333	30.6836	39.4409
62.8333	31.0106	40.1826
69.8333	30.9484	38.6761
78	30.2271	40.409
85.6667	31.1953	40.0578
92.6667	30.5406	39.2415
99.6667	31.0347	40.0116
