# Supplementary material for: Edge-rich molybdenum disulfide tailors carbon-chain growth for selective hydrogenation of carbon monoxide to higher alcohols
Source: Nat Commun. 2023 Oct 26;14:6808. doi: 10.1038/s41467-023-42325-z (PMC10603039; doi:10.1038/s41467-023-42325-z)
Supplement: Supplementary file 4 — Source Data [file 41467_2023_42325_MOESM4_ESM.zip › revised_Deng_Supplementary_Data_1.xlsx]

## Sheet: Figure S1
SBA-15		ER-MoS2-SBA
Diameter (nm)	dV(d) (cm3 g-1 nm-1)	Diameter (nm)	dV(d) (cm3 g-1 nm-1)
1.6308	0.02082	1.7486	0.02438
1.7561	0.00917	1.8745	0.02032
1.8787	0.01505	2.0335	0.01661
2.0331	0.00314	2.2177	0.01296
2.222	0	2.4467	0.01115
2.4513	0.00195	2.7358	0.0096
2.7351	0.00311	3.057	0.0095
3.0519	0	3.4146	0.00988
3.4124	0.00404	3.8235	0.01191
3.8251	0.00599	4.3022	0.01239
4.3017	0.00989	4.8834	0.01567
4.885	0.01237	5.6098	0.01783
5.6195	0.01355	6.5299	0.02486
6.5413	0.01993	7.7652	0.04345
7.7691	0.02736	9.5178	0.22777
9.5255	0.16344	12.2603	0.06088
12.3715	0.16985	17.4318	0.00463
17.4299	0.00589	23.9916	0.0021
23.8383	0.00223	33.5204	0.00125
33.2952	0.00149	58.7558	0.000701
59.0236	0.00088746	196.509	0.00029398
193.753	0.00080385

## Sheet: Figure S2c
2 Theta (degree)	PD-MoS2	ER-MoS2
5	853	493
5.02	840	504
5.04	867	506
5.06	879	473
5.08	855	497
5.1	840	560
5.12	809	499
5.14	864	482
5.16	856	532
5.18	848	519
5.2	824	534
5.22	792	494
5.24	840	490
5.26	784	516
5.28	807	510
5.3	722	505
5.32	806	529
5.34	766	513
5.36	781	510
5.38	742	501
5.4	730	495
5.42	755	496
5.44	763	482
5.46	762	468
5.48	771	494
5.5	733	505
5.52	757	494
5.54	765	457
5.56	732	445
5.58	763	439
5.6	787	489
5.62	775	468
5.64	730	488
5.66	725	481
5.68	735	479
5.7	725	485
5.72	742	490
5.74	716	502
5.76	770	445
5.78	745	466
5.8	740	470
5.82	710	489
5.84	718	456
5.86	754	455
5.88	729	484
5.9	691	446
5.92	719	445
5.94	706	430
5.96	701	458
5.98	696	457
6	718	480
6.02	760	477
6.04	706	422
6.06	709	465
6.08	728	497
6.1	698	485
6.12	697	416
6.14	725	462
6.16	735	452
6.18	710	510
6.2	758	514
6.22	658	410
6.24	728	375
6.26	730	426
6.28	662	455
6.3	718	482
6.32	659	445
6.34	657	433
6.36	660	476
6.38	707	436
6.4	696	421
6.42	710	459
6.44	700	475
6.46	698	456
6.48	712	460
6.5	658	446
6.52	681	456
6.54	656	462
6.56	673	417
6.58	671	422
6.6	681	430
6.62	634	425
6.64	684	419
6.66	700	440
6.68	657	438
6.7	673	454
6.72	681	409
6.74	672	416
6.76	674	414
6.78	689	425
6.8	629	421
6.82	647	427
6.84	698	430
6.86	654	424
6.88	645	457
6.9	646	407
6.92	691	436
6.94	629	404
6.96	644	425
6.98	643	431
7	659	462
7.02	641	415
7.04	637	435
7.06	649	413
7.08	659	396
7.1	628	420
7.12	624	387
7.14	634	405
7.16	646	392
7.18	651	383
7.2	605	429
7.22	609	436
7.24	640	403
7.26	617	427
7.28	629	424
7.3	649	442
7.32	643	423
7.34	635	390
7.36	621	405
7.38	664	431
7.4	615	402
7.42	615	415
7.44	633	423
7.46	597	408
7.48	576	416
7.5	626	407
7.52	580	431
7.54	578	401
7.56	658	410
7.58	589	403
7.6	595	440
7.62	650	418
7.64	603	428
7.66	648	396
7.68	619	392
7.7	568	444
7.72	661	394
7.74	592	434
7.76	622	402
7.78	613	408
7.8	594	411
7.82	616	374
7.84	576	369
7.86	606	439
7.88	599	407
7.9	634	388
7.92	615	403
7.94	602	409
7.96	644	404
7.98	585	397
8	594	391
8.02	591	403
8.04	576	396
8.06	549	399
8.08	577	395
8.1	582	400
8.12	610	431
8.14	593	410
8.16	560	410
8.18	584	372
8.2	583	422
8.22	588	413
8.24	591	424
8.26	591	411
8.28	612	401
8.3	578	389
8.32	579	375
8.34	632	413
8.36	616	380
8.38	583	405
8.4	568	406
8.42	568	399
8.44	576	370
8.46	571	405
8.48	619	400
8.5	622	391
8.52	583	376
8.54	584	364
8.56	552	374
8.58	543	425
8.6	572	369
8.62	592	401
8.64	558	366
8.66	590	386
8.68	532	371
8.7	588	395
8.72	614	388
8.74	606	396
8.76	590	368
8.78	571	381
8.8	550	374
8.82	560	355
8.84	555	362
8.86	571	357
8.88	602	392
8.9	583	351
8.92	581	371
8.94	568	374
8.96	566	400
8.98	577	384
9	581	405
9.02	554	415
9.04	576	383
9.06	531	412
9.08	582	376
9.1	553	365
9.12	521	363
9.14	544	434
9.16	548	364
9.18	554	362
9.2	549	386
9.22	550	374
9.24	539	395
9.26	592	344
9.28	532	377
9.3	579	383
9.32	574	401
9.34	552	405
9.36	546	408
9.38	592	383
9.4	525	388
9.42	562	342
9.44	503	342
9.46	557	347
9.48	514	379
9.5	530	386
9.52	540	398
9.54	550	358
9.56	611	392
9.58	555	358
9.6	549	386
9.62	562	362
9.64	583	358
9.66	565	372
9.68	532	367
9.7	568	340
9.72	597	387
9.74	572	363
9.76	542	380
9.78	570	404
9.8	532	359
9.82	547	368
9.84	607	385
9.86	569	384
9.88	591	384
9.9	577	363
9.92	526	415
9.94	582	379
9.96	627	330
9.98	570	379
10	576	363
10.02	573	392
10.04	581	383
10.06	541	352
10.08	565	345
10.1	556	364
10.12	526	363
10.14	559	372
10.16	550	407
10.18	527	402
10.2	548	389
10.22	529	379
10.24	576	371
10.26	561	391
10.28	584	358
10.3	578	356
10.32	572	379
10.34	555	399
10.36	571	378
10.38	534	369
10.4	560	423
10.42	582	370
10.44	577	354
10.46	558	327
10.48	561	365
10.5	568	365
10.52	550	389
10.54	600	372
10.56	556	385
10.58	604	409
10.6	548	401
10.62	563	396
10.64	545	385
10.66	575	347
10.68	594	354
10.7	552	363
10.72	596	383
10.74	528	404
10.76	530	349
10.78	616	361
10.8	620	368
10.82	558	369
10.84	557	350
10.86	564	374
10.88	581	364
10.9	605	364
10.92	629	380
10.94	587	391
10.96	598	389
10.98	599	395
11	603	395
11.02	574	382
11.04	555	370
11.06	572	393
11.08	529	385
11.1	577	388
11.12	612	397
11.14	610	386
11.16	566	357
11.18	585	361
11.2	630	394
11.22	640	360
11.24	602	388
11.26	586	379
11.28	610	380
11.3	567	405
11.32	591	421
11.34	608	376
11.36	591	367
11.38	643	375
11.4	619	369
11.42	593	375
11.44	604	384
11.46	608	398
11.48	557	393
11.5	611	416
11.52	612	386
11.54	613	354
11.56	624	416
11.58	633	360
11.6	601	382
11.62	607	373
11.64	633	410
11.66	651	426
11.68	634	383
11.7	576	440
11.72	630	452
11.74	628	406
11.76	596	435
11.78	649	389
11.8	615	439
11.82	666	438
11.84	655	446
11.86	657	421
11.88	665	413
11.9	627	439
11.92	620	424
11.94	661	393
11.96	633	433
11.98	662	447
12	624	414
12.02	672	409
12.04	672	442
12.06	632	437
12.08	671	428
12.1	636	441
12.12	691	440
12.14	670	460
12.16	638	447
12.18	682	458
12.2	686	440
12.22	701	442
12.24	681	449
12.26	660	436
12.28	650	443
12.3	668	455
12.32	677	429
12.34	668	456
12.36	670	447
12.38	687	415
12.4	715	459
12.42	717	459
12.44	693	455
12.46	699	436
12.48	714	426
12.5	695	491
12.52	716	426
12.54	717	462
12.56	721	471
12.58	720	498
12.6	720	459
12.62	673	481
12.64	692	499
12.66	751	502
12.68	720	468
12.7	776	462
12.72	680	488
12.74	748	480
12.76	764	484
12.78	715	472
12.8	786	555
12.82	766	500
12.84	822	499
12.86	732	460
12.88	753	529
12.9	768	526
12.92	800	549
12.94	744	575
12.96	762	526
12.98	751	521
13	776	535
13.02	739	528
13.04	752	533
13.06	772	527
13.08	723	556
13.1	834	524
13.12	780	532
13.14	765	517
13.16	801	584
13.18	773	548
13.2	731	550
13.22	768	548
13.24	765	546
13.26	754	592
13.28	796	588
13.3	774	580
13.32	786	551
13.34	819	632
13.36	768	541
13.38	838	548
13.4	791	597
13.42	796	586
13.44	785	577
13.46	816	568
13.48	820	595
13.5	806	581
13.52	805	588
13.54	805	617
13.56	795	584
13.58	805	572
13.6	807	570
13.62	808	549
13.64	826	559
13.66	886	585
13.68	799	601
13.7	859	552
13.72	834	614
13.74	822	581
13.76	871	658
13.78	797	646
13.8	848	630
13.82	854	579
13.84	912	653
13.86	782	639
13.88	793	658
13.9	813	631
13.92	819	614
13.94	865	632
13.96	839	621
13.98	788	633
14	816	609
14.02	812	600
14.04	861	605
14.06	841	638
14.08	871	640
14.1	805	626
14.12	775	594
14.14	816	615
14.16	823	659
14.18	807	670
14.2	866	620
14.22	801	623
14.24	788	650
14.26	801	660
14.28	793	640
14.3	807	614
14.32	814	622
14.34	804	623
14.36	846	680
14.38	807	654
14.4	823	640
14.42	841	579
14.44	806	594
14.46	758	655
14.48	806	653
14.5	809	638
14.52	792	659
14.54	776	601
14.56	754	603
14.58	744	645
14.6	763	608
14.62	738	660
14.64	772	595
14.66	758	611
14.68	769	583
14.7	751	633
14.72	762	611
14.74	767	632
14.76	748	633
14.78	749	592
14.8	715	598
14.82	782	648
14.84	709	577
14.86	667	584
14.88	771	586
14.9	743	607
14.92	765	590
14.94	681	587
14.96	713	553
14.98	665	609
15	701	611
15.02	719	570
15.04	715	583
15.06	675	594
15.08	692	595
15.1	741	578
15.12	666	610
15.14	716	564
15.16	651	540
15.18	687	563
15.2	669	567
15.22	624	549
15.24	666	553
15.26	669	531
15.28	654	516
15.3	719	555
15.32	668	581
15.34	607	520
15.36	666	490
15.38	647	507
15.4	622	514
15.42	637	518
15.44	625	549
15.46	604	516
15.48	630	534
15.5	609	507
15.52	586	487
15.54	649	500
15.56	607	513
15.58	614	526
15.6	628	487
15.62	622	527
15.64	613	466
15.66	591	500
15.68	581	493
15.7	567	465
15.72	573	482
15.74	585	436
15.76	552	496
15.78	583	452
15.8	575	454
15.82	561	485
15.84	566	423
15.86	552	446
15.88	536	450
15.9	567	436
15.92	596	439
15.94	551	438
15.96	565	439
15.98	540	426
16	555	394
16.02	533	438
16.04	554	437
16.06	564	432
16.08	589	407
16.1	530	425
16.12	538	434
16.14	551	439
16.16	517	405
16.18	488	380
16.2	534	425
16.22	484	407
16.24	498	380
16.26	532	399
16.28	512	415
16.3	495	418
16.32	525	378
16.34	520	375
16.36	469	404
16.38	529	410
16.4	487	378
16.42	533	397
16.44	483	348
16.46	532	393
16.48	495	355
16.5	468	370
16.52	511	360
16.54	493	356
16.56	515	356
16.58	478	406
16.6	477	365
16.62	487	337
16.64	514	377
16.66	521	353
16.68	469	355
16.7	492	353
16.72	476	358
16.74	485	327
16.76	544	372
16.78	508	307
16.8	524	339
16.82	478	313
16.84	494	344
16.86	487	321
16.88	474	326
16.9	462	342
16.92	487	333
16.94	479	343
16.96	404	342
16.98	491	322
17	492	333
17.02	458	330
17.04	438	344
17.06	459	329
17.08	473	329
17.1	459	319
17.12	497	339
17.14	485	325
17.16	478	304
17.18	437	325
17.2	468	305
17.22	433	306
17.24	474	332
17.26	483	321
17.28	491	331
17.3	424	302
17.32	490	312
17.34	459	321
17.36	465	327
17.38	465	299
17.4	455	315
17.42	454	324
17.44	492	302
17.46	456	333
17.48	509	320
17.5	449	330
17.52	477	291
17.54	422	335
17.56	429	297
17.58	454	324
17.6	459	301
17.62	477	310
17.64	459	281
17.66	479	314
17.68	437	310
17.7	471	290
17.72	449	320
17.74	447	341
17.76	459	305
17.78	449	288
17.8	479	309
17.82	431	293
17.84	470	329
17.86	452	320
17.88	463	308
17.9	444	300
17.92	421	294
17.94	435	307
17.96	428	335
17.98	436	306
18	451	299
18.02	431	302
18.04	472	333
18.06	434	319
18.08	424	317
18.1	460	340
18.12	407	331
18.14	458	346
18.16	409	342
18.18	417	362
18.2	419	374
18.22	426	358
18.24	420	341
18.26	437	330
18.28	417	325
18.3	439	310
18.32	431	316
18.34	427	294
18.36	451	326
18.38	430	327
18.4	449	292
18.42	452	299
18.44	442	302
18.46	436	317
18.48	429	289
18.5	418	286
18.52	465	270
18.54	456	294
18.56	465	297
18.58	479	289
18.6	452	284
18.62	435	282
18.64	440	274
18.66	470	279
18.68	411	257
18.7	432	285
18.72	466	299
18.74	453	254
18.76	435	269
18.78	451	290
18.8	404	286
18.82	422	273
18.84	447	304
18.86	439	282
18.88	452	243
18.9	434	255
18.92	457	264
18.94	463	280
18.96	473	297
18.98	452	275
19	431	286
19.02	425	289
19.04	419	270
19.06	452	293
19.08	413	273
19.1	409	300
19.12	454	291
19.14	424	276
19.16	470	284
19.18	439	287
19.2	458	278
19.22	457	298
19.24	435	280
19.26	435	280
19.28	443	313
19.3	450	282
19.32	392	329
19.34	462	304
19.36	432	281
19.38	426	269
19.4	419	276
19.42	470	293
19.44	445	249
19.46	448	280
19.48	476	300
19.5	449	281
19.52	450	246
19.54	456	283
19.56	446	274
19.58	433	280
19.6	493	270
19.62	422	279
19.64	444	286
19.66	413	259
19.68	420	276
19.7	461	241
19.72	438	305
19.74	462	271
19.76	410	320
19.78	443	303
19.8	447	266
19.82	443	268
19.84	435	261
19.86	444	261
19.88	423	296
19.9	465	305
19.92	449	262
19.94	448	286
19.96	459	279
19.98	444	292
20	453	291
20.02	432	306
20.04	438	264
20.06	428	286
20.08	457	290
20.1	424	282
20.12	458	295
20.14	440	286
20.16	456	293
20.18	455	269
20.2	433	247
20.22	447	281
20.24	458	265
20.26	436	310
20.28	448	266
20.3	421	276
20.32	436	277
20.34	462	282
20.36	430	266
20.38	437	257
20.4	444	274
20.42	468	294
20.44	458	271
20.46	443	281
20.48	486	310
20.5	445	257
20.52	439	295
20.54	427	270
20.56	472	274
20.58	437	283
20.6	441	282
20.62	467	320
20.64	449	259
20.66	442	264
20.68	450	265
20.7	436	276
20.72	452	269
20.74	428	314
20.76	444	290
20.78	421	286
20.8	481	297
20.82	462	298
20.84	441	288
20.86	461	286
20.88	443	277
20.9	457	265
20.92	430	231
20.94	483	240
20.96	482	280
20.98	466	278
21	459	269
21.02	454	282
21.04	443	308
21.06	441	276
21.08	469	265
21.1	458	277
21.12	443	278
21.14	448	250
21.16	483	252
21.18	480	273
21.2	460	264
21.22	423	271
21.24	457	284
21.26	480	272
21.28	481	276
21.3	483	286
21.32	463	266
21.34	437	294
21.36	448	274
21.38	444	296
21.4	449	282
21.42	462	295
21.44	422	253
21.46	424	271
21.48	410	295
21.5	437	254
21.52	468	292
21.54	463	284
21.56	460	265
21.58	473	272
21.6	493	281
21.62	459	239
21.64	436	275
21.66	454	290
21.68	440	285
21.7	406	296
21.72	451	256
21.74	466	292
21.76	476	246
21.78	446	271
21.8	489	271
21.82	455	289
21.84	458	271
21.86	416	260
21.88	461	262
21.9	468	259
21.92	438	285
21.94	450	286
21.96	479	270
21.98	458	288
22	405	259
22.02	438	280
22.04	463	295
22.06	453	291
22.08	455	289
22.1	430	289
22.12	466	281
22.14	472	288
22.16	464	273
22.18	436	284
22.2	451	281
22.22	437	272
22.24	458	285
22.26	471	300
22.28	489	229
22.3	448	233
22.32	477	258
22.34	468	301
22.36	464	292
22.38	432	287
22.4	472	245
22.42	477	291
22.44	475	277
22.46	438	267
22.48	457	262
22.5	431	261
22.52	439	249
22.54	465	251
22.56	481	294
22.58	450	258
22.6	482	274
22.62	460	284
22.64	453	253
22.66	460	271
22.68	461	283
22.7	457	261
22.72	454	288
22.74	446	281
22.76	473	262
22.78	467	286
22.8	430	254
22.82	472	270
22.84	445	280
22.86	477	289
22.88	471	302
22.9	459	275
22.92	441	282
22.94	442	260
22.96	474	295
22.98	454	259
23	441	276
23.02	443	267
23.04	476	302
23.06	461	275
23.08	461	245
23.1	456	262
23.12	438	272
23.14	471	253
23.16	488	256
23.18	440	294
23.2	426	244
23.22	459	263
23.24	424	279
23.26	465	255
23.28	439	274
23.3	441	273
23.32	441	276
23.34	444	258
23.36	427	251
23.38	432	272
23.4	457	279
23.42	455	262
23.44	470	297
23.46	492	264
23.48	437	263
23.5	434	265
23.52	453	271
23.54	468	276
23.56	445	275
23.58	504	241
23.6	480	268
23.62	440	274
23.64	431	250
23.66	430	261
23.68	451	275
23.7	445	286
23.72	449	248
23.74	451	265
23.76	454	250
23.78	447	265
23.8	415	259
23.82	440	282
23.84	448	249
23.86	432	274
23.88	441	262
23.9	425	253
23.92	461	246
23.94	465	265
23.96	468	245
23.98	455	307
24	439	261
24.02	435	264
24.04	441	285
24.06	435	266
24.08	431	268
24.1	456	271
24.12	429	257
24.14	409	267
24.16	467	277
24.18	441	272
24.2	408	279
24.22	437	272
24.24	444	253
24.26	471	258
24.28	454	271
24.3	455	244
24.32	477	270
24.34	452	282
24.36	470	262
24.38	442	260
24.4	461	277
24.42	427	232
24.44	430	261
24.46	447	280
24.48	437	269
24.5	441	283
24.52	438	305
24.54	454	266
24.56	437	251
24.58	459	235
24.6	461	257
24.62	428	247
24.64	459	265
24.66	428	267
24.68	462	274
24.7	424	258
24.72	448	266
24.74	449	266
24.76	431	244
24.78	465	260
24.8	434	279
24.82	457	264
24.84	450	282
24.86	464	269
24.88	390	282
24.9	433	281
24.92	444	265
24.94	429	248
24.96	450	265
24.98	452	240
25	430	242
25.02	452	253
25.04	439	267
25.06	460	265
25.08	419	253
25.1	414	245
25.12	420	268
25.14	436	243
25.16	424	242
25.18	458	269
25.2	397	254
25.22	421	258
25.24	425	239
25.26	449	259
25.28	433	245
25.3	443	258
25.32	422	256
25.34	425	280
25.36	411	260
25.38	425	226
25.4	426	279
25.42	429	240
25.44	384	293
25.46	464	265
25.48	465	252
25.5	438	262
25.52	439	254
25.54	433	250
25.56	394	238
25.58	435	254
25.6	451	261
25.62	433	253
25.64	421	257
25.66	408	235
25.68	458	274
25.7	417	269
25.72	384	266
25.74	405	265
25.76	396	266
25.78	444	255
25.8	447	245
25.82	415	243
25.84	410	225
25.86	411	250
25.88	424	251
25.9	398	261
25.92	451	264
25.94	425	230
25.96	453	244
25.98	399	233
26	447	242
26.02	439	253
26.04	409	238
26.06	442	251
26.08	428	250
26.1	400	260
26.12	394	261
26.14	453	273
26.16	400	229
26.18	430	246
26.2	432	252
26.22	442	234
26.24	442	247
26.26	427	253
26.28	447	255
26.3	420	276
26.32	409	233
26.34	416	256
26.36	414	256
26.38	392	250
26.4	407	251
26.42	453	256
26.44	393	274
26.46	411	243
26.48	422	279
26.5	397	246
26.52	426	253
26.54	451	228
26.56	410	229
26.58	421	211
26.6	421	248
26.62	393	292
26.64	412	227
26.66	451	226
26.68	417	243
26.7	381	243
26.72	440	243
26.74	456	213
26.76	428	247
26.78	416	250
26.8	406	251
26.82	413	253
26.84	424	258
26.86	421	265
26.88	388	263
26.9	395	244
26.92	411	245
26.94	396	214
26.96	368	243
26.98	404	267
27	390	266
27.02	443	232
27.04	443	248
27.06	441	206
27.08	398	242
27.1	439	276
27.12	401	232
27.14	400	244
27.16	385	229
27.18	383	233
27.2	401	240
27.22	387	211
27.24	375	229
27.26	422	234
27.28	428	249
27.3	384	266
27.32	385	250
27.34	388	211
27.36	412	238
27.38	395	237
27.4	411	229
27.42	409	248
27.44	417	246
27.46	400	249
27.48	420	242
27.5	411	255
27.52	385	252
27.54	411	224
27.56	408	221
27.58	379	236
27.6	413	235
27.62	391	236
27.64	395	237
27.66	436	220
27.68	393	231
27.7	382	241
27.72	405	249
27.74	401	249
27.76	413	215
27.78	425	236
27.8	384	233
27.82	406	221
27.84	362	230
27.86	428	243
27.88	377	239
27.9	380	217
27.92	390	213
27.94	355	238
27.96	383	241
27.98	411	235
28	367	248
28.02	353	217
28.04	391	244
28.06	374	236
28.08	382	215
28.1	417	253
28.12	341	250
28.14	397	233
28.16	369	236
28.18	375	197
28.2	382	234
28.22	414	227
28.24	374	232
28.26	443	233
28.28	374	245
28.3	401	212
28.32	364	207
28.34	406	219
28.36	419	258
28.38	414	221
28.4	376	247
28.42	387	245
28.44	387	218
28.46	365	229
28.48	390	227
28.5	421	230
28.52	343	235
28.54	376	240
28.56	411	200
28.58	362	252
28.6	430	253
28.62	388	246
28.64	336	253
28.66	392	219
28.68	351	253
28.7	365	238
28.72	393	227
28.74	354	251
28.76	383	232
28.78	374	227
28.8	386	219
28.82	384	244
28.84	407	258
28.86	378	257
28.88	387	217
28.9	364	254
28.92	356	248
28.94	388	225
28.96	372	229
28.98	374	233
29	384	229
29.02	384	229
29.04	366	216
29.06	373	205
29.08	373	228
29.1	404	233
29.12	331	245
29.14	361	235
29.16	377	227
29.18	374	212
29.2	414	226
29.22	364	207
29.24	379	230
29.26	363	219
29.28	403	217
29.3	352	231
29.32	388	238
29.34	382	219
29.36	384	241
29.38	424	239
29.4	387	217
29.42	377	231
29.44	407	231
29.46	378	238
29.48	364	251
29.5	384	227
29.52	368	242
29.54	370	237
29.56	416	242
29.58	408	261
29.6	381	252
29.62	388	255
29.64	373	223
29.66	363	256
29.68	354	210
29.7	381	215
29.72	366	228
29.74	338	243
29.76	371	223
29.78	362	231
29.8	380	227
29.82	373	272
29.84	364	239
29.86	389	216
29.88	390	240
29.9	375	244
29.92	355	238
29.94	352	201
29.96	373	217
29.98	381	220
30	379	252
30.02	391	244
30.04	374	228
30.06	376	234
30.08	374	226
30.1	335	230
30.12	370	231
30.14	347	226
30.16	370	230
30.18	363	254
30.2	394	251
30.22	380	254
30.24	425	243
30.26	397	246
30.28	401	224
30.3	386	241
30.32	379	238
30.34	376	230
30.36	365	216
30.38	384	217
30.4	372	209
30.42	361	210
30.44	392	225
30.46	365	233
30.48	367	233
30.5	363	252
30.52	374	233
30.54	366	230
30.56	365	218
30.58	389	244
30.6	357	210
30.62	344	216
30.64	396	233
30.66	341	251
30.68	381	223
30.7	363	235
30.72	339	236
30.74	359	241
30.76	369	208
30.78	365	242
30.8	334	245
30.82	333	225
30.84	343	217
30.86	379	233
30.88	347	253
30.9	381	252
30.92	380	211
30.94	352	221
30.96	388	205
30.98	400	245
31	350	234
31.02	357	239
31.04	407	240
31.06	349	212
31.08	364	230
31.1	345	228
31.12	380	225
31.14	363	280
31.16	386	243
31.18	387	245
31.2	363	244
31.22	372	239
31.24	361	261
31.26	388	269
31.28	386	261
31.3	360	208
31.32	371	271
31.34	407	252
31.36	399	236
31.38	354	255
31.4	387	270
31.42	355	254
31.44	378	259
31.46	380	271
31.48	372	246
31.5	379	257
31.52	395	236
31.54	401	246
31.56	369	236
31.58	371	249
31.6	384	248
31.62	376	239
31.64	377	272
31.66	401	259
31.68	382	266
31.7	429	263
31.72	418	260
31.74	413	282
31.76	412	247
31.78	415	236
31.8	426	284
31.82	429	278
31.84	403	257
31.86	400	264
31.88	414	289
31.9	441	298
31.92	449	260
31.94	443	316
31.96	442	276
31.98	430	263
32	492	267
32.02	469	305
32.04	468	304
32.06	494	293
32.08	444	311
32.1	505	307
32.12	476	362
32.14	462	326
32.16	490	285
32.18	524	326
32.2	511	300
32.22	525	321
32.24	564	347
32.26	517	334
32.28	480	311
32.3	553	324
32.32	602	354
32.34	561	364
32.36	561	342
32.38	578	317
32.4	598	365
32.42	652	390
32.44	578	367
32.46	591	367
32.48	598	380
32.5	578	386
32.52	627	379
32.54	660	389
32.56	653	417
32.58	678	400
32.6	707	399
32.62	675	398
32.64	705	416
32.66	739	416
32.68	713	427
32.7	768	441
32.72	723	426
32.74	749	481
32.76	742	443
32.78	841	465
32.8	771	475
32.82	772	459
32.84	784	452
32.86	844	467
32.88	849	468
32.9	805	544
32.92	794	538
32.94	833	538
32.96	824	514
32.98	865	538
33	892	510
33.02	857	542
33.04	883	542
33.06	934	535
33.08	919	555
33.1	886	498
33.12	909	540
33.14	947	536
33.16	939	538
33.18	961	534
33.2	1012	502
33.22	907	534
33.24	921	523
33.26	916	511
33.28	950	520
33.3	917	541
33.32	876	562
33.34	917	541
33.36	914	525
33.38	903	543
33.4	892	539
33.42	881	545
33.44	854	511
33.46	890	521
33.48	901	508
33.5	845	496
33.52	876	510
33.54	855	505
33.56	800	540
33.58	857	517
33.6	838	514
33.62	829	570
33.64	876	517
33.66	822	506
33.68	802	500
33.7	835	514
33.72	816	505
33.74	802	513
33.76	831	506
33.78	763	524
33.8	796	532
33.82	805	523
33.84	822	497
33.86	808	549
33.88	818	486
33.9	802	498
33.92	731	531
33.94	734	488
33.96	758	448
33.98	813	495
34	782	531
34.02	743	505
34.04	755	449
34.06	717	481
34.08	735	495
34.1	725	469
34.12	687	426
34.14	688	431
34.16	676	460
34.18	668	463
34.2	722	454
34.22	647	437
34.24	700	479
34.26	722	427
34.28	640	431
34.3	669	420
34.32	674	453
34.34	676	451
34.36	637	464
34.38	658	413
34.4	594	401
34.42	601	420
34.44	623	396
34.46	661	399
34.48	624	404
34.5	641	419
34.52	633	409
34.54	654	415
34.56	637	407
34.58	629	441
34.6	603	399
34.62	590	416
34.64	620	439
34.66	586	416
34.68	601	393
34.7	614	368
34.72	551	418
34.74	601	462
34.76	562	419
34.78	599	385
34.8	588	387
34.82	595	376
34.84	589	425
34.86	602	395
34.88	611	396
34.9	584	403
34.92	595	356
34.94	599	357
34.96	555	390
34.98	602	385
35	532	362
35.02	549	347
35.04	501	376
35.06	526	376
35.08	537	380
35.1	532	395
35.12	554	377
35.14	528	341
35.16	547	379
35.18	520	345
35.2	538	395
35.22	540	379
35.24	523	329
35.26	508	370
35.28	561	347
35.3	534	343
35.32	536	365
35.34	553	352
35.36	556	352
35.38	538	342
35.4	525	350
35.42	512	352
35.44	559	365
35.46	553	359
35.48	508	356
35.5	530	362
35.52	536	347
35.54	530	361
35.56	540	391
35.58	495	363
35.6	526	357
35.62	522	343
35.64	501	334
35.66	496	340
35.68	534	348
35.7	542	329
35.72	520	325
35.74	514	321
35.76	503	356
35.78	513	374
35.8	501	327
35.82	504	289
35.84	505	331
35.86	546	321
35.88	521	359
35.9	495	336
35.92	497	329
35.94	534	332
35.96	499	298
35.98	492	362
36	526	312
36.02	507	329
36.04	482	327
36.06	469	322
36.08	463	344
36.1	472	317
36.12	512	315
36.14	529	344
36.16	533	305
36.18	498	324
36.2	499	310
36.22	512	322
36.24	499	313
36.26	491	318
36.28	474	312
36.3	501	309
36.32	522	307
36.34	474	316
36.36	486	304
36.38	491	358
36.4	483	360
36.42	480	326
36.44	487	318
36.46	484	309
36.48	491	344
36.5	470	297
36.52	482	298
36.54	486	316
36.56	506	308
36.58	490	317
36.6	480	321
36.62	484	311
36.64	497	318
36.66	512	356
36.68	509	337
36.7	481	343
36.72	503	311
36.74	540	295
36.76	544	330
36.78	494	332
36.8	493	311
36.82	506	311
36.84	474	343
36.86	533	307
36.88	524	346
36.9	500	325
36.92	496	315
36.94	490	296
36.96	535	312
36.98	472	315
37	511	334
37.02	488	330
37.04	460	335
37.06	516	333
37.08	508	316
37.1	510	334
37.12	522	334
37.14	519	322
37.16	538	346
37.18	511	350
37.2	474	331
37.22	473	336
37.24	515	322
37.26	478	337
37.28	484	361
37.3	459	315
37.32	516	349
37.34	520	335
37.36	517	333
37.38	508	314
37.4	463	328
37.42	492	310
37.44	532	340
37.46	520	332
37.48	551	311
37.5	554	315
37.52	506	343
37.54	516	356
37.56	505	336
37.58	516	311
37.6	512	324
37.62	493	321
37.64	506	356
37.66	518	344
37.68	503	320
37.7	503	357
37.72	521	318
37.74	511	344
37.76	522	329
37.78	512	344
37.8	515	366
37.82	534	327
37.84	521	358
37.86	526	339
37.88	529	365
37.9	566	359
37.92	538	371
37.94	521	345
37.96	547	378
37.98	521	365
38	552	347
38.02	530	360
38.04	549	341
38.06	544	315
38.08	521	332
38.1	543	349
38.12	551	353
38.14	550	372
38.16	559	386
38.18	553	372
38.2	522	376
38.22	524	408
38.24	520	382
38.26	582	397
38.28	544	351
38.3	515	398
38.32	582	363
38.34	534	405
38.36	545	403
38.38	546	386
38.4	590	396
38.42	544	387
38.44	587	365
38.46	599	411
38.48	543	385
38.5	574	382
38.52	577	378
38.54	572	428
38.56	564	401
38.58	559	358
38.6	601	399
38.62	593	391
38.64	543	414
38.66	606	420
38.68	599	400
38.7	597	400
38.72	566	426
38.74	529	408
38.76	564	405
38.78	584	410
38.8	502	430
38.82	529	383
38.84	576	429
38.86	549	399
38.88	602	445
38.9	551	433
38.92	546	413
38.94	518	475
38.96	522	443
38.98	553	453
39	562	413
39.02	606	443
39.04	577	451
39.06	555	448
39.08	586	431
39.1	563	453
39.12	542	469
39.14	556	449
39.16	543	434
39.18	572	451
39.2	608	433
39.22	560	459
39.24	572	438
39.26	557	444
39.28	555	458
39.3	596	451
39.32	541	469
39.34	590	451
39.36	569	453
39.38	580	455
39.4	553	475
39.42	540	491
39.44	538	449
39.46	635	471
39.48	550	481
39.5	540	486
39.52	552	433
39.54	582	459
39.56	580	490
39.58	505	436
39.6	550	438
39.62	559	495
39.64	594	438
39.66	548	430
39.68	612	442
39.7	546	515
39.72	544	461
39.74	587	448
39.76	555	447
39.78	554	440
39.8	572	494
39.82	560	444
39.84	531	486
39.86	534	456
39.88	582	431
39.9	556	485
39.92	566	425
39.94	566	470
39.96	515	464
39.98	555	459
40	585	425
40.02	552	425
40.04	568	451
40.06	553	428
40.08	570	417
40.1	529	443
40.12	532	464
40.14	539	473
40.16	531	442
40.18	533	443
40.2	534	457
40.22	571	416
40.24	569	447
40.26	555	430
40.28	511	406
40.3	560	422
40.32	528	414
40.34	558	412
40.36	545	404
40.38	548	450
40.4	539	427
40.42	559	408
40.44	569	422
40.46	534	435
40.48	545	414
40.5	511	401
40.52	505	422
40.54	579	415
40.56	561	401
40.58	548	410
40.6	487	441
40.62	509	396
40.64	501	419
40.66	546	401
40.68	545	405
40.7	528	376
40.72	511	403
40.74	495	390
40.76	561	360
40.78	513	386
40.8	493	383
40.82	539	409
40.84	506	395
40.86	512	376
40.88	517	383
40.9	537	390
40.92	511	357
40.94	506	341
40.96	506	382
40.98	516	404
41	553	350
41.02	493	342
41.04	506	332
41.06	517	390
41.08	520	362
41.1	496	362
41.12	515	379
41.14	517	344
41.16	520	343
41.18	531	347
41.2	543	346
41.22	472	339
41.24	465	340
41.26	486	356
41.28	515	339
41.3	486	345
41.32	473	329
41.34	479	344
41.36	510	338
41.38	515	307
41.4	478	344
41.42	502	330
41.44	477	352
41.46	469	333
41.48	472	318
41.5	502	363
41.52	465	318
41.54	472	347
41.56	487	326
41.58	488	329
41.6	457	344
41.62	444	317
41.64	460	327
41.66	467	304
41.68	483	310
41.7	416	314
41.72	454	307
41.74	457	300
41.76	492	312
41.78	411	336
41.8	403	296
41.82	462	327
41.84	430	296
41.86	443	299
41.88	436	280
41.9	498	280
41.92	481	284
41.94	474	264
41.96	448	278
41.98	457	281
42	483	279
42.02	460	285
42.04	465	255
42.06	502	293
42.08	444	279
42.1	488	299
42.12	460	258
42.14	449	280
42.16	445	305
42.18	453	267
42.2	479	278
42.22	448	278
42.24	454	287
42.26	438	286
42.28	448	301
42.3	448	269
42.32	426	279
42.34	437	262
42.36	465	285
42.38	421	292
42.4	452	285
42.42	419	271
42.44	443	252
42.46	450	252
42.48	451	273
42.5	414	268
42.52	440	277
42.54	416	246
42.56	414	257
42.58	410	259
42.6	435	284
42.62	399	269
42.64	413	264
42.66	423	269
42.68	441	285
42.7	420	249
42.72	431	258
42.74	405	266
42.76	400	277
42.78	441	281
42.8	410	257
42.82	429	230
42.84	429	278
42.86	376	266
42.88	451	257
42.9	414	266
42.92	421	258
42.94	414	243
42.96	412	260
42.98	426	296
43	424	240
43.02	442	285
43.04	421	270
43.06	411	255
43.08	402	254
43.1	399	250
43.12	400	277
43.14	368	268
43.16	414	258
43.18	419	258
43.2	448	246
43.22	426	269
43.24	431	272
43.26	382	257
43.28	412	238
43.3	404	266
43.32	407	270
43.34	386	270
43.36	379	255
43.38	374	249
43.4	376	285
43.42	381	254
43.44	369	248
43.46	375	250
43.48	392	258
43.5	383	256
43.52	395	259
43.54	410	237
43.56	411	250
43.58	420	225
43.6	394	233
43.62	417	248
43.64	408	265
43.66	374	237
43.68	392	253
43.7	394	236
43.72	369	249
43.74	406	217
43.76	393	248
43.78	405	240
43.8	389	230
43.82	365	258
43.84	369	235
43.86	402	210
43.88	384	227
43.9	353	243
43.92	377	239
43.94	377	258
43.96	404	238
43.98	390	235
44	396	239
44.02	386	229
44.04	374	243
44.06	400	238
44.08	377	237
44.1	387	254
44.12	371	245
44.14	375	251
44.16	386	252
44.18	389	244
44.2	382	245
44.22	379	246
44.24	364	230
44.26	386	256
44.28	351	208
44.3	384	236
44.32	368	252
44.34	333	224
44.36	375	213
44.38	366	232
44.4	398	233
44.42	394	231
44.44	384	233
44.46	379	254
44.48	379	242
44.5	398	252
44.52	397	239
44.54	342	250
44.56	335	268
44.58	368	246
44.6	357	241
44.62	379	266
44.64	383	243
44.66	334	248
44.68	353	226
44.7	371	195
44.72	391	245
44.74	359	258
44.76	362	231
44.78	342	217
44.8	354	230
44.82	371	215
44.84	373	213
44.86	359	234
44.88	360	227
44.9	356	196
44.92	366	224
44.94	345	226
44.96	363	236
[truncated: 2,002 more rows]

## Sheet: Figure S2d,e
ER-MoS2			PD-MoS2
R (Å)	Original line	Fitting line	R (Å)	Original line	Fitting line
0	0.09073	0.11239	0	0.06091	0.10762
0.03068	0.10072	0.11932	0.03068	0.07019	0.11313
0.06136	0.12363	0.13624	0.06136	0.09044	0.12676
0.09204	0.14841	0.15578	0.09204	0.11138	0.14273
0.12272	0.16801	0.17202	0.12272	0.12733	0.15609
0.1534	0.17857	0.18129	0.1534	0.13541	0.16367
0.18408	0.17831	0.18181	0.18408	0.13437	0.16395
0.21476	0.16716	0.17347	0.21476	0.12426	0.1569
0.24544	0.14691	0.1579	0.24544	0.10659	0.14409
0.27612	0.12199	0.13892	0.27612	0.08495	0.12895
0.3068	0.10126	0.12311	0.3068	0.06708	0.11702
0.33748	0.09785	0.11875	0.33748	0.06552	0.11456
0.36816	0.11626	0.12969	0.36816	0.083	0.12397
0.39884	0.14565	0.15098	0.39884	0.10789	0.14136
0.42951	0.1745	0.17438	0.42951	0.13088	0.16035
0.46019	0.19573	0.19339	0.46019	0.14697	0.17566
0.49087	0.20537	0.2039	0.49087	0.15345	0.18393
0.52155	0.20185	0.20389	0.52155	0.14918	0.18356
0.55223	0.18642	0.19335	0.55223	0.13467	0.17477
0.58291	0.16456	0.1747	0.58291	0.1126	0.15993
0.61359	0.14884	0.15365	0.61359	0.08971	0.14414
0.64427	0.1571	0.14005	0.64427	0.07993	0.13525
0.67495	0.19524	0.14429	0.67495	0.09518	0.14042
0.70563	0.25147	0.16721	0.70563	0.12668	0.1596
0.73631	0.31201	0.19942	0.73631	0.1606	0.18581
0.76699	0.36679	0.23075	0.76699	0.18848	0.21127
0.79767	0.40851	0.25406	0.79767	0.20509	0.2303
0.82835	0.43189	0.26521	0.82835	0.20706	0.23967
0.85903	0.43362	0.26303	0.85903	0.19253	0.23874
0.88971	0.41254	0.24992	0.88971	0.16112	0.23002
0.92039	0.37001	0.23321	0.92039	0.11394	0.21991
0.95107	0.31077	0.22593	0.95107	0.05378	0.21855
0.98175	0.24507	0.24194	0.98175	0.02069	0.23537
1.01243	0.1946	0.28427	1.01243	0.09398	0.27179
1.04311	0.19287	0.34333	1.04311	0.16939	0.32077
1.07379	0.24466	0.40631	1.07379	0.23992	0.37271
1.10447	0.31896	0.46254	1.10447	0.30094	0.41926
1.13515	0.39262	0.50443	1.13515	0.34918	0.45442
1.16583	0.45462	0.52767	1.16583	0.38342	0.47498
1.19651	0.50072	0.53181	1.19651	0.4053	0.4811
1.22718	0.53166	0.52143	1.22718	0.4199	0.47711
1.25786	0.55269	0.50736	1.25786	0.43565	0.47211
1.28854	0.57277	0.50624	1.28854	0.46227	0.47891
1.31922	0.6022	0.53488	1.31922	0.50657	0.50921
1.3499	0.64841	0.59983	1.3499	0.56888	0.56691
1.38058	0.71235	0.69343	1.38058	0.64334	0.64614
1.41126	0.78849	0.80057	1.41126	0.72098	0.73576
1.44194	0.86788	0.90612	1.44194	0.79281	0.82435
1.47262	0.94178	0.99839	1.47262	0.85186	0.90304
1.5033	1.00437	1.07049	1.5033	0.89456	0.96688
1.53398	1.05461	1.12147	1.53398	0.92201	1.01571
1.56466	1.09748	1.15734	1.56466	0.94112	1.05492
1.59534	1.14415	1.1915	1.59534	0.96478	1.09525
1.62602	1.20989	1.24294	1.62602	1.00975	1.15081
1.6567	1.30911	1.3305	1.6567	1.09089	1.23461
1.68738	1.44913	1.46487	1.68738	1.21438	1.35316
1.71806	1.62698	1.64363	1.71806	1.37521	1.50355
1.74874	1.83086	1.85312	1.74874	1.56021	1.67486
1.77942	2.04406	2.07376	1.77942	1.75277	1.85172
1.8101	2.24849	2.28475	1.8101	1.93613	2.01768
1.84078	2.427	2.46682	1.84078	2.09516	2.15738
1.87146	2.56478	2.60376	1.87146	2.21726	2.25791
1.90214	2.65021	2.68324	1.90214	2.29287	2.30957
1.93282	2.67548	2.69737	1.93282	2.31583	2.30636
1.9635	2.63688	2.64293	1.9635	2.28354	2.24621
1.99418	2.53488	2.52137	1.99418	2.19697	2.13096
2.02485	2.374	2.33861	2.02485	2.06045	1.96608
2.05553	2.16234	2.10441	2.05553	1.88128	1.76023
2.08621	1.91099	1.83169	2.08621	1.66917	1.52454
2.11689	1.63319	1.53553	2.11689	1.43552	1.27183
2.14757	1.34345	1.23213	2.14757	1.1926	1.01566
2.17825	1.05653	0.93783	2.17825	0.95277	0.76952
2.20893	0.78662	0.6683	2.20893	0.72766	0.54623
2.23961	0.5468	0.4388	2.23961	0.52756	0.35829
2.27029	0.34959	0.26726	2.27029	0.36121	0.22103
2.30097	0.21095	0.18151	2.30097	0.23638	0.15818
2.33165	0.15552	0.18571	2.33165	0.16167	0.16924
2.36233	0.17394	0.22037	2.36233	0.1419	0.20592
2.39301	0.2146	0.25356	2.39301	0.1625	0.24528
2.42369	0.26139	0.28942	2.42369	0.20594	0.28956
2.45437	0.32058	0.33969	2.45437	0.2675	0.34451
2.48505	0.39758	0.40867	2.48505	0.34538	0.41076
2.51573	0.49041	0.49104	2.51573	0.4355	0.48384
2.54641	0.59215	0.57755	2.54641	0.53227	0.55759
2.57709	0.69493	0.65999	2.57709	0.63019	0.62712
2.60777	0.79219	0.73359	2.60777	0.72491	0.69031
2.63845	0.87969	0.79768	2.63845	0.81361	0.74828
2.66913	0.95578	0.85539	2.66913	0.89502	0.80489
2.69981	1.02101	0.91238	2.69981	0.96901	0.86515
2.73049	1.07749	0.97448	2.73049	1.03593	0.93297
2.76117	1.12768	1.04495	2.76117	1.09594	1.00914
2.79185	1.17322	1.12265	2.79185	1.1483	1.09041
2.82252	1.21398	1.20193	2.82252	1.19111	1.17012
2.8532	1.24772	1.27406	2.8532	1.2214	1.2397
2.88388	1.27036	1.32922	2.88388	1.23548	1.29031
2.91456	1.27688	1.35832	2.91456	1.22962	1.31419
2.94524	1.26228	1.35426	2.94524	1.2007	1.30564
2.97592	1.22255	1.31276	2.97592	1.1467	1.26154
3.0066	1.15531	1.23269	3.0066	1.06719	1.18164
3.03728	1.06027	1.11613	3.03728	0.96342	1.06852
3.06796	0.93927	0.96809	3.06796	0.83838	0.92737
3.09864	0.79625	0.79605	3.09864	0.69663	0.76555
3.12932	0.63692	0.60937	3.12932	0.54399	0.59221
3.16	0.46843	0.41858	3.16	0.38731	0.41803
3.19068	0.2994	0.23537	3.19068	0.23466	0.25662
3.22136	0.14301	0.08085	3.22136	0.10076	0.13672
3.25204	0.07665	0.10561	3.25204	0.08303	0.13388
3.28272	0.17861	0.21314	3.28272	0.17854	0.20779
3.3134	0.28304	0.29274	3.3134	0.26421	0.27286
3.34408	0.36309	0.33751	3.34408	0.3266	0.31081
3.37476	0.41448	0.34764	3.37476	0.36349	0.31916
3.40544	0.43659	0.3263	3.40544	0.37531	0.30005
3.43612	0.43089	0.27882	3.43612	0.36411	0.25817
3.4668	0.40043	0.21215	3.4668	0.33316	0.20009
3.49748	0.34954	0.13453	3.49748	0.28663	0.1343
3.52816	0.28343	0.05723	3.52816	0.22926	0.07528
3.55884	0.20798	0.04365	3.55884	0.16622	0.06342
3.58952	0.12984	0.1042	3.58952	0.10348	0.10303
3.62019	0.06075	0.15577	3.62019	0.05264	0.14423
3.65087	0.05453	0.18946	3.65087	0.05214	0.17221
3.68155	0.10694	0.20307	3.68155	0.08986	0.18338
3.71223	0.15664	0.19679	3.71223	0.12585	0.17747
3.74291	0.19426	0.17268	3.74291	0.15251	0.15623
3.77359	0.21809	0.13427	3.77359	0.16843	0.12301
3.80427	0.22838	0.0864	3.80427	0.17393	0.08286
3.83495	0.22676	0.03638	3.83495	0.1703	0.04574
3.86563	0.21609	0.03032	3.86563	0.15974	0.04257
3.89631	0.20048	0.07393	3.89631	0.14547	0.07336
3.92699	0.18523	0.11225	3.92699	0.13191	0.10457
3.95767	0.17624	0.13915	3.95767	0.12443	0.12713
3.98835	0.17782	0.15257	3.98835	0.12731	0.13834
4.01903	0.19018	0.15205	4.01903	0.1407	0.13755
4.04971	0.20955	0.13851	4.04971	0.1608	0.12553
4.08039	0.23097	0.114	4.08039	0.18299	0.1042
4.11107	0.25024	0.08157	4.11107	0.20354	0.07652
4.14175	0.26442	0.04535	4.14175	0.21986	0.04718
4.17243	0.27176	0.01678	4.17243	0.23028	0.0283
4.20311	0.27149	0.03649	4.20311	0.23393	0.03965
4.23379	0.26372	0.06529	4.23379	0.23063	0.06165
4.26447	0.24939	0.08736	4.26447	0.22095	0.07976
4.29515	0.23025	0.10021	4.29515	0.20621	0.09043
4.32583	0.20884	0.10308	4.32583	0.1885	0.09264
4.35651	0.18853	0.09629	4.35651	0.1707	0.08656
4.38719	0.17308	0.08107	4.38719	0.15623	0.07334
4.41786	0.16558	0.05944	4.41786	0.14819	0.05495
4.44854	0.16674	0.03423	4.44854	0.14783	0.03462
4.47922	0.17432	0.01277	4.47922	0.15367	0.02078
4.5099	0.18445	0.02529	4.5099	0.16236	0.0285
4.54058	0.19337	0.04697	4.54058	0.17046	0.04502
4.57126	0.19831	0.0643	4.57126	0.17532	0.05922
4.60194	0.19758	0.07518	4.60194	0.17534	0.06823
4.63262	0.19044	0.07883	4.63262	0.16987	0.07109
4.6633	0.17693	0.07527	4.6633	0.15904	0.06775
4.69398	0.15785	0.06522	4.69398	0.1437	0.05886
4.72466	0.13474	0.04998	4.72466	0.12539	0.04563
4.75534	0.11009	0.03132	4.75534	0.1064	0.02993
4.78602	0.08801	0.01183	4.78602	0.08996	0.01558
4.8167	0.07503	0.01162	4.8167	0.08005	0.01561
4.84738	0.07701	0.02871	4.84738	0.07942	0.02798
4.87806	0.09158	0.04299	4.87806	0.08681	0.03972
4.90874	0.11128	0.05269	4.90874	0.09813	0.04787
4.93942	0.1308	0.05712	4.93942	0.10969	0.05155
4.9701	0.14734	0.05619	4.9701	0.11925	0.05059
5.00078	0.15951	0.0503	5.00078	0.12565	0.04534
5.03146	0.16673	0.04029	5.03146	0.12849	0.03657
5.06214	0.16896	0.02735	5.06214	0.12784	0.02542
5.09282	0.16656	0.01294	5.09282	0.12408	0.01374
5.1235	0.16019	0.00375	5.1235	0.11784	0.0082
5.15418	0.15076	0.01613	5.15418	0.10987	0.01608
5.18486	0.13934	0.02734	5.18486	0.10093	0.02525
5.21553	0.12704	0.03544	5.21553	0.09174	0.03213
5.24621	0.11489	0.03985	5.24621	0.08282	0.0359
5.27689	0.10368	0.04042	5.27689	0.07446	0.03633
5.30757	0.09372	0.03736	5.30757	0.06659	0.03361
5.33825	0.08483	0.03118	5.33825	0.05886	0.02819
5.36893	0.0763	0.02269	5.36893	0.05072	0.02084
5.39961	0.06721	0.01287	5.39961	0.04156	0.01263
5.43029	0.05672	0.00338	5.43029	0.03088	0.00618
5.46097	0.04447	0.00783	5.46097	0.01841	0.00879
5.49165	0.03139	0.01595	5.49165	0.00513	0.01512
5.52233	0.02298	0.02213	5.52233	0.01401	0.02032
5.55301	0.0306	0.02586	5.55301	0.03214	0.02348
5.58369	0.05002	0.02694	5.58369	0.0518	0.02436
5.61437	0.07343	0.02546	5.61437	0.07224	0.02301
5.64505	0.09789	0.02175	5.64505	0.09273	0.01971
5.67573	0.12174	0.01632	5.67573	0.11249	0.01493
5.70641	0.14367	0.00979	5.70641	0.13071	0.0093
5.73709	0.16253	0.00287	5.73709	0.14661	0.00401
5.76777	0.17743	0.00386	5.76777	0.15944	0.00459
5.79845	0.18767	0.00967	5.79845	0.16858	0.00914
5.82913	0.1929	0.01417	5.82913	0.17356	0.013
5.85981	0.19311	0.01703	5.85981	0.17411	0.0155
5.89049	0.18865	0.01812	5.89049	0.17018	0.01645
5.92117	0.18029	0.01747	5.92117	0.16198	0.01587
5.95185	0.16914	0.01529	5.95185	0.14998	0.01393
5.98253	0.15664	0.01189	5.98253	0.13494	0.01091
6.0132	0.14439	0.00769	6.0132	0.1179	0.00721
6.04388	0.13394	0.00313	6.04388	0.10022	0.00337
6.07456	0.12636	0.00136	6.07456	0.08365	0.00204
6.10524	0.12184	0.00535	6.10524	0.07028	0.00502
6.13592	0.11964	0.00854	6.13592	0.06215	0.00779
6.1666	0.11837	0.01071	6.1666	0.05997	0.00972
6.19728	0.11656	0.01177	6.19728	0.06215	0.01067
6.22796	0.11306	0.01172	6.22796	0.06593	0.01063
6.25864	0.10725	0.01069	6.25864	0.06909	0.00969
6.28932	0.09902	0.00885	6.28932	0.07046	0.00803
6.32	0.08872	0.00648	6.32	0.06969	0.00587
6.35068	0.07711	0.00385	6.35068	0.0671	0.00346
6.38136	0.0653	0.00135	6.38136	0.06349	0.00109
6.41204	0.05462	0.0015	6.41204	0.05994	0.0013
6.44272	0.04649	0.00337	6.44272	0.05758	0.00309
6.4734	0.0418	0.00478	6.4734	0.05708	0.0044
6.50408	0.04021	0.00559	6.50408	0.05832	0.00514
6.53476	0.04018	0.0058	6.53476	0.06045	0.00532
6.56544	0.04003	0.00549	6.56544	0.06234	0.005
6.59612	0.03865	0.00477	6.59612	0.06303	0.00427
6.6268	0.03556	0.00384	6.6268	0.06186	0.00328
6.65748	0.03085	0.00291	6.65748	0.05856	0.00222
6.68816	0.02497	0.00228	6.68816	0.05322	0.00138
6.71884	0.01887	0.0022	6.71884	0.04631	0.00131
6.74952	0.01434	0.0025	6.74952	0.03871	0.00184
6.7802	0.01404	0.00282	6.7802	0.03186	0.00236
6.81087	0.0179	0.00297	6.81087	0.02781	0.00266
6.84155	0.02327	0.00291	6.84155	0.02812	0.00272
6.87223	0.02856	0.00264	6.87223	0.03201	0.00254
6.90291	0.03319	0.00221	6.90291	0.03721	0.00217
6.93359	0.03696	0.00169	6.93359	0.04195	0.00168
6.96427	0.03989	0.00117	6.96427	0.04527	0.00113
6.99495	0.04202	0.000773131	6.99495	0.04672	0.000589274
7.02563	0.0434	0.000669729	7.02563	0.04621	0.000222803
7.05631	0.04404	0.00085701	7.05631	0.04388	0.000505409
7.08699	0.04396	0.00113	7.08699	0.04008	0.000880863
7.11767	0.04319	0.0014	7.11767	0.03527	0.00121
7.14835	0.04185	0.00166	7.14835	0.03001	0.00149
7.17903	0.04018	0.00192	7.17903	0.02491	0.00174
7.20971	0.03856	0.00218	7.20971	0.02053	0.00197
7.24039	0.03742	0.00243	7.24039	0.0173	0.00217
7.27107	0.03712	0.00265	7.27107	0.01536	0.00234
7.30175	0.03771	0.00281	7.30175	0.01457	0.00247
7.33243	0.0389	0.0029	7.33243	0.01476	0.00253
7.36311	0.04013	0.0029	7.36311	0.01597	0.00252
7.39379	0.04079	0.00282	7.39379	0.01837	0.00242
7.42447	0.04037	0.00263	7.42447	0.02195	0.00224
7.45515	0.03855	0.00234	7.45515	0.02641	0.00198
7.48583	0.03518	0.00196	7.48583	0.03124	0.00165
7.51651	0.0304	0.00153	7.51651	0.03588	0.00129
7.54719	0.02458	0.00115	7.54719	0.03977	0.000997345
7.57787	0.0186	0.00101	7.57787	0.04244	0.00094408
7.60854	0.01437	0.00127	7.60854	0.04348	0.00119
7.63922	0.01475	0.00174	7.63922	0.04262	0.00158
7.6699	0.01944	0.00221	7.6699	0.03972	0.00196
7.70058	0.02563	0.00259	7.70058	0.0348	0.00225
7.73126	0.03169	0.00281	7.73126	0.02803	0.00241
7.76194	0.03693	0.00284	7.76194	0.01969	0.00242
7.79262	0.0411	0.00267	7.79262	0.01026	0.00225
7.8233	0.04421	0.0023	7.8233	0.0017	0.00192
7.85398	0.04643	0.00175	7.85398	0.0104	0.00146
7.88466	0.04802	0.0011	7.88466	0.02007	0.000941512
7.91534	0.04923	0.000508764	7.91534	0.02875	0.000558349
7.94602	0.05027	0.000688911	7.94602	0.0359	0.000756519
7.9767	0.05118	0.00131	7.9767	0.04113	0.00124
8.00738	0.0519	0.00185	8.00738	0.04415	0.00168
8.03806	0.05227	0.00223	8.03806	0.04482	0.00198
8.06874	0.05209	0.0024	8.06874	0.04316	0.00212
8.09942	0.05127	0.00234	8.09942	0.0393	0.00208
8.1301	0.04978	0.00211	8.1301	0.03356	0.00192
8.16078	0.04777	0.00179	8.16078	0.02635	0.00171
8.19146	0.04549	0.0016	8.19146	0.0183	0.00164
8.22214	0.04328	0.00179	8.22214	0.01057	0.00183
8.25282	0.04149	0.00231	8.25282	0.00746	0.00226
8.2835	0.04033	0.00295	8.2835	0.01268	0.00277
8.31418	0.0398	0.00354	8.31418	0.01969	0.00324
8.34486	0.03966	0.00397	8.34486	0.02602	0.00357
8.37554	0.03958	0.00418	8.37554	0.03104	0.00371
8.40621	0.03919	0.00413	8.40621	0.03448	0.00364
8.43689	0.03829	0.00382	8.43689	0.03626	0.00335
8.46757	0.03683	0.00327	8.46757	0.03645	0.00285
8.49825	0.03497	0.00253	8.49825	0.03519	0.0022
8.52893	0.03307	0.00166	8.52893	0.03274	0.00144
8.55961	0.03163	0.000747575	8.55961	0.02941	0.000635565
8.59029	0.03115	0.00029077	8.59029	0.02557	0.000174475
8.62097	0.03186	0.00102	8.62097	0.02162	0.000848995
8.65165	0.03363	0.00165	8.65165	0.01801	0.00139
8.68233	0.03598	0.00207	8.68233	0.01521	0.00175
8.71301	0.03837	0.00225	8.71301	0.0136	0.0019
8.74369	0.0403	0.00217	8.74369	0.01324	0.00184
8.77437	0.0414	0.00185	8.77437	0.01379	0.00158
8.80505	0.04145	0.00134	8.80505	0.01474	0.00118
8.83573	0.04034	0.00074716	8.83573	0.01572	0.000771689
8.86641	0.03806	0.000565836	8.86641	0.01651	0.000738777
8.89709	0.03469	0.00117	8.89709	0.01701	0.0012
8.92777	0.03038	0.00188	8.92777	0.01719	0.00177
8.95845	0.02537	0.00251	8.95845	0.01703	0.00229
8.98913	0.01994	0.00299	8.98913	0.01651	0.00268
9.01981	0.01461	0.00328	9.01981	0.01561	0.00291
9.05049	0.01049	0.00335	9.05049	0.01435	0.00297
9.08117	0.00984	0.00322	9.08117	0.01273	0.00285
9.11185	0.01321	0.00289	9.11185	0.01083	0.00257
9.14253	0.01833	0.00241	9.14253	0.00883	0.00216
9.17321	0.02385	0.00183	9.17321	0.0071	0.00168
9.20388	0.02925	0.00122	9.20388	0.0064	0.00118
9.23456	0.03432	0.000738299	9.23456	0.00736	0.00081329
9.26524	0.03891	0.000723996	9.26524	0.00961	0.000767011
9.29592	0.04295	0.00109	9.29592	0.01245	0.00101
9.3266	0.04634	0.00148	9.3266	0.01545	0.00129
9.35728	0.04903	0.00176	9.35728	0.01838	0.00149
9.38796	0.05096	0.0019	9.38796	0.02109	0.00159
9.41864	0.05208	0.0019	9.41864	0.02347	0.00158
9.44932	0.05235	0.00176	9.44932	0.02547	0.00146
9.48	0.05176	0.00152	9.48	0.02704	0.00124
9.51068	0.05031	0.00119	9.51068	0.02816	0.000965734
9.54136	0.04804	0.000816683	9.54136	0.02882	0.000651844
9.57204	0.04502	0.000443904	9.57204	0.02905	0.000343471
9.60272	0.04136	0.000243379	9.60272	0.02885	0.000189137
9.6334	0.03721	0.000455481	9.6334	0.02826	0.000372235
9.66408	0.03278	0.000726881	9.66408	0.02729	0.000587549
9.69476	0.02833	0.00093928	9.69476	0.02598	0.000749977
9.72544	0.02418	0.00107	9.72544	0.02434	0.000843789
9.75612	0.02075	0.00111	9.75612	0.0224	0.000865324
9.7868	0.01845	0.00107	9.7868	0.02021	0.000817363
9.81748	0.01756	0.00094169	9.81748	0.01782	0.000707696
9.84816	0.01796	0.000752	9.84816	0.01532	0.000548667
9.87884	0.01918	0.000517104	9.87884	0.01287	0.000359018
9.90952	0.02071	0.000274624	9.90952	0.01074	0.000185241
9.9402	0.02219	0.000198272	9.9402	0.00938	0.000210993
9.97088	0.0234	0.000405545	9.97088	0.00927	0.000397909

## Sheet: Figure S3d
Energy (eV)	ER-MoS2-K	ER-MoS2		Energy (eV)	PD-MoS2-K	PD-MoS2
19805.1	0.005	0.00371		19805.1	0.00613	0.00348
19810.9	0.00402	0.00343		19810.9	0.00497	0.00327
19815.1	0.00392	0.00328		19815.1	0.00551	0.00308
19820	0.00376	0.0029		19820	0.00442	0.00268
19825.5	0.00341	0.00264		19825.5	0.00436	0.00238
19830	0.00306	0.00238		19830	0.00372	0.00212
19835.2	0.00249	0.0021		19835.2	0.0029	0.00192
19840.2	0.00209	0.00176		19840.2	0.00267	0.00165
19846.1	0.00189	0.00159		19846.1	0.00211	0.00132
19849.9	0.00147	0.00137		19849.9	0.00168	0.00113
19855	0.00108	0.00121		19855.1	0.00101	0.000948257
19860.4	-0.00129	0.000798474		19860.4	-0.00471	0.000673892
19865.2	0.004	0.000718219		19865.2	0.00852	0.000440066
19870.3	0.00021527	0.000512277		19870.2	0.000162009	0.00033674
19874.9	9.05479e-05	0.00015813		19875	-0.00028433	0.000305059
19881.3	-6.18442e-05	3.81234e-05		19881.3	9.81327e-05	-0.000107997
19884.9	-0.000332153	-5.36584e-05		19885	-0.000274594	-0.000234584
19890.1	-0.000482489	-0.000269973		19890.1	-0.000652187	-0.000355581
19895.6	-0.000359735	-0.000539192		19895.6	-0.000723057	-0.000448593
19900.5	-0.000675098	-0.000532175		19900.5	-0.000885332	-0.000524297
19905.2	-0.000842323	-0.000586221		19905.2	-0.00126	-0.000585075
19910	-0.00165	-0.000618007		19910	-0.00346	-0.000566964
19916.1	-0.000841705	-0.000674983		19916.1	0.00148	-0.000372851
19920	3.96697e-05	-0.000680327		19920	7.71604e-05	-0.00037415
19925.1	-0.000379645	-0.000546067		19925.2	-0.000525286	-0.000371631
19930.5	-0.000276393	-0.000378832		19930.5	-0.000470045	-0.000183152
19935.9	-0.000186947	-3.76752e-05		19935.9	0.000189634	-0.000137066
19940	8.10402e-05	0.000337261		19940.1	-0.000474117	0.000223683
19945	0.00166	0.000760256		19945	0.00173	0.00104
19950.3	0.00129	0.00157		19950.4	0.00146	0.00166
19955.1	0.00218	0.00237		19955.1	0.00266	0.00248
19960.3	0.00331	0.00367		19960.2	0.00308	0.00357
19965	0.00527	0.00534		19965	0.00574	0.00506
19971.3	0.00787	0.00787		19971.3	0.00859	0.00821
19974.9	0.01072	0.01021		19974.9	0.01127	0.01044
19980.1	0.01518	0.0148		19980.1	0.01641	0.01413
19980.5	0.01596	0.01519		19980.5	0.01813	0.01461
19981	0.01677	0.01585		19981	0.01874	0.01525
19981.5	0.01742	0.01642		19981.5	0.01904	0.0159
19982	0.01875	0.01719		19982	0.02054	0.01663
19982.5	0.01951	0.01835		19982.5	0.02177	0.0174
19983	0.02017	0.01922		19983	0.02259	0.01828
19983.6	0.02123	0.02031		19983.6	0.02299	0.01911
19984.1	0.02208	0.0213		19984.1	0.02421	0.01991
19984.6	0.02233	0.02233		19984.6	0.0254	0.02069
19985.1	0.02328	0.02302		19985.1	0.02559	0.02158
19985.6	0.02397	0.02378		19985.6	0.0268	0.02241
19986.1	0.02445	0.02453		19986.1	0.02753	0.02322
19986.6	0.02549	0.02538		19986.6	0.02823	0.02419
19987	0.02623	0.02596		19987.1	0.02879	0.0252
19987.6	0.02681	0.02677		19987.6	0.03044	0.02648
19988.1	0.02787	0.02768		19988.1	0.03108	0.02805
19988.6	0.029	0.0284		19988.6	0.03194	0.02986
19989	0.03028	0.02936		19989	0.0336	0.03155
19989.6	0.03155	0.03057		19989.6	0.03519	0.03382
19990	0.03356	0.03181		19990	0.03702	0.03593
19990.5	0.03568	0.03335		19990.5	0.03978	0.03811
19991.1	0.03777	0.03544		19991	0.04181	0.0403
19991.5	0.04001	0.03766		19991.5	0.04395	0.0424
19992	0.04262	0.03998		19992	0.04736	0.04426
19992.5	0.04525	0.04266		19992.5	0.04942	0.04612
19993	0.04814	0.04581		19993	0.05208	0.04817
19993.5	0.0519	0.04907		19993.6	0.05695	0.05052
19994	0.05634	0.05289		19994.1	0.06214	0.05292
19994.5	0.0601	0.0573		19994.6	0.06637	0.05563
19995	0.06425	0.06179		19995	0.07098	0.05811
19995.6	0.06884	0.06694		19995.6	0.07661	0.06213
19996.1	0.07432	0.07254		19996.1	0.08156	0.0666
19996.6	0.08045	0.07899		19996.5	0.08773	0.07109
19997.1	0.0879	0.08631		19997.1	0.09561	0.07805
19997.5	0.09653	0.09354		19997.5	0.1042	0.08581
19998	0.10734	0.10198		19998	0.11659	0.09717
19998.5	0.12428	0.114		19998.5	0.1335	0.11067
19999	0.14194	0.12721		19999	0.15298	0.12673
19999.5	0.16341	0.14365		19999.5	0.17546	0.14394
20000	0.1887	0.16504		20000	0.20125	0.1641
20000.5	0.2108	0.18542		20000.5	0.22737	0.18477
20001	0.23315	0.21001		20001	0.2496	0.20437
20001.6	0.25267	0.23649		20001.5	0.27108	0.22424
20002.1	0.27176	0.26366		20002.1	0.28889	0.24406
20002.6	0.28702	0.28741		20002.6	0.30635	0.26389
20003.1	0.30393	0.31147		20003.1	0.32405	0.28789
20003.6	0.32184	0.33325		20003.6	0.3427	0.31065
20004.1	0.34117	0.35907		20004.1	0.36182	0.33979
20004.6	0.35851	0.37893		20004.6	0.38022	0.36802
20005.1	0.38437	0.40693		20005.1	0.40307	0.40649
20005.6	0.40577	0.43061		20005.6	0.42805	0.44553
20006.1	0.43691	0.46139		20006.1	0.45865	0.50907
20006.6	0.46991	0.49063		20006.6	0.49196	0.56115
20007.1	0.51259	0.52554		20007.1	0.53121	0.62088
20007.6	0.55991	0.56037		20007.5	0.57723	0.67307
20008	0.60916	0.60205		20008	0.63096	0.71737
20008.5	0.66098	0.6448		20008.5	0.68199	0.75443
20009	0.70615	0.69443		20009	0.72479	0.77763
20009.5	0.74743	0.74542		20009.5	0.76201	0.79726
20010	0.78325	0.7921		20010	0.79902	0.81175
20010.5	0.81094	0.82712		20010.5	0.8243	0.82266
20011	0.83233	0.85639		20011	0.84813	0.83171
20011.5	0.84855	0.87783		20011.5	0.86203	0.83921
20012.1	0.85954	0.8935		20012.1	0.87339	0.8453
20012.5	0.86694	0.90142		20012.6	0.88046	0.85005
20013	0.8724	0.907		20013.1	0.88675	0.85468
20013.6	0.87772	0.91119		20013.6	0.8908	0.85905
20014.1	0.88187	0.91363		20014.1	0.89454	0.8637
20014.6	0.88599	0.91524		20014.6	0.89881	0.86913
20015.1	0.89092	0.9177		20015.1	0.90304	0.87626
20015.6	0.89637	0.92011		20015.6	0.90871	0.88493
20016	0.90265	0.92327		20016	0.91389	0.89403
20016.5	0.91145	0.92764		20016.5	0.92245	0.90693
20017	0.92341	0.93426		20017	0.93239	0.92022
20017.5	0.93556	0.94272		20017.5	0.9445	0.93583
20018	0.94957	0.95388		20018	0.95698	0.95246
20018.5	0.96453	0.96854		20018.5	0.96993	0.96889
20019.1	0.97865	0.98552		20019	0.98253	0.98718
20019.6	0.98957	1.00157		20019.6	0.99351	1.00278
20020.1	0.99916	1.01729		20020.1	1.00253	1.01834
20020.6	1.00662	1.03013		20020.6	1.01006	1.03069
20021.1	1.01422	1.04001		20021.1	1.01618	1.04197
20021.6	1.02111	1.05021		20021.7	1.02318	1.0539
20022.1	1.02723	1.05778		20022.2	1.02885	1.06366
20022.6	1.03285	1.06439		20022.5	1.03322	1.06986
20023.1	1.03861	1.07079		20023.2	1.03993	1.08256
20023.6	1.0444	1.07757		20023.6	1.04376	1.08956
20024.1	1.04991	1.08356		20024.1	1.05015	1.10057
20024.6	1.05587	1.09054		20024.6	1.05448	1.10871
20025.1	1.06208	1.09532		20025.1	1.05984	1.11856
20025.6	1.06817	1.10148		20025.5	1.06576	1.1262
20026.1	1.0752	1.10794		20026	1.07159	1.13382
20026.5	1.08096	1.11401		20026.5	1.07648	1.14021
20027	1.08724	1.12145		20027	1.0826	1.14581
20027.5	1.09261	1.12899		20027.5	1.08872	1.1501
20028	1.09773	1.13584		20028	1.09283	1.15349
20028.5	1.10194	1.14163		20028.5	1.09607	1.15576
20029	1.10554	1.14667		20029	1.10051	1.15792
20029.5	1.10819	1.15066		20029.5	1.10258	1.15963
20030	1.11022	1.15359		20030	1.10409	1.16078
20031.1	1.11152	1.15496		20031.1	1.10579	1.16172
20032.2	1.10985	1.15118		20032.2	1.10496	1.16
20033.1	1.1058	1.14437		20033.2	1.10071	1.1546
20034.1	1.09848	1.13508		20034	1.09485	1.14479
20035	1.08595	1.12217		20035	1.08448	1.12933
20036	1.0706	1.10413		20036	1.07059	1.11219
20037	1.05585	1.08238		20037.1	1.05641	1.09155
20038.2	1.04345	1.06076		20038.1	1.04705	1.07529
20039.2	1.03637	1.04761		20039.2	1.04014	1.06125
20040.2	1.02965	1.03779		20040.3	1.03322	1.04837
20041.2	1.02367	1.03084		20041.2	1.02886	1.0381
20042.2	1.01754	1.02368		20042.1	1.02308	1.02631
20043.1	1.01164	1.01714		20043.2	1.01613	1.0131
20044	1.00344	1.01052		20044	1.0089	1.00301
20045	0.99393	1.00165		20045	0.9979	0.99181
20046	0.9847	0.99078		20046.1	0.98731	0.98356
20047.1	0.97553	0.97942		20047	0.97989	0.97774
20048.1	0.96747	0.9677		20048.1	0.97462	0.97185
20049.1	0.96326	0.95859		20049.1	0.97225	0.96664
20050.1	0.95913	0.94968		20050.1	0.96988	0.96203
20051.1	0.95392	0.94279		20051.1	0.96763	0.95673
20052.1	0.94903	0.93747		20052.1	0.9639	0.95118
20053	0.94564	0.93397		20053.1	0.95509	0.94774
20053.9	0.94061	0.93091		20054	0.94955	0.94616
20055	0.94195	0.93051		20055	0.95251	0.9466
20056.1	0.94452	0.93402		20056.2	0.95384	0.94929
20057.2	0.94702	0.93947		20057.2	0.95571	0.95296
20058.2	0.94991	0.94436		20058.2	0.9579	0.95731
20059.2	0.95322	0.94894		20059.2	0.96069	0.96229
20060.1	0.95652	0.95345		20060.2	0.96303	0.96886
20061.2	0.96042	0.95904		20061.1	0.96683	0.97548
20062	0.96538	0.9638		20062	0.9706	0.98232
20063	0.97188	0.97096		20063	0.97654	0.98937
20064.1	0.97811	0.97994		20064.1	0.98271	0.99522
20065.1	0.98431	0.98932		20065.1	0.98779	0.99984
20066.1	0.99109	0.99901		20066	0.9931	1.00416
20067.1	0.99775	1.00898		20067.1	1.00015	1.00893
20068.2	1.0046	1.01938		20068.2	1.00579	1.01459
20069.1	1.01044	1.02821		20069.1	1.00978	1.0209
20070.1	1.01638	1.03694		20070.1	1.01386	1.02842
20071	1.02424	1.04585		20071	1.01856	1.03779
20072	1.03234	1.05656		20072	1.0233	1.04762
20073	1.04099	1.06783		20073	1.03171	1.05693
20074.1	1.04674	1.0785		20074.1	1.03998	1.06576
20075.1	1.05102	1.08561		20075.2	1.04513	1.07136
20076.3	1.05464	1.08939		20076.2	1.05073	1.07436
20077.2	1.05796	1.09059		20077.2	1.05534	1.07592
20078.1	1.06139	1.0908		20078.1	1.05991	1.07639
20079.2	1.06355	1.09004		20079.2	1.06528	1.07518
20080.1	1.06276	1.08927		20080.1	1.06725	1.07256
20081	1.06101	1.08738		20081	1.06365	1.06914
20082	1.05825	1.0841		20082	1.05631	1.06584
20083	1.05098	1.07923		20083.1	1.04937	1.06353
20084.1	1.0473	1.0747		20084.1	1.04589	1.06183
20085.1	1.0451	1.071		20085.1	1.04321	1.06049
20086.2	1.04292	1.06764		20086.1	1.0419	1.05922
20087	1.04149	1.066		20087.1	1.04082	1.05827
20088.1	1.04153	1.06438		20088.1	1.03937	1.05746
20089	1.04	1.06332		20089.1	1.03867	1.05706
20090	1.03942	1.06238		20090	1.03759	1.05694
20091	1.03937	1.06141		20091	1.03832	1.05702
20092.1	1.03867	1.06003		20092	1.03726	1.05685
20093.2	1.03773	1.05806		20093.2	1.03635	1.05625
20094.2	1.03677	1.05614		20094.2	1.0368	1.0552
20095.2	1.03576	1.05463		20095.2	1.03606	1.05375
20096.2	1.0349	1.05254		20096.2	1.03453	1.05142
20097.2	1.03327	1.05037		20097.2	1.03331	1.04761
20098.1	1.03086	1.04792		20098.1	1.0314	1.0429
20099.1	1.02711	1.04429		20099	1.02743	1.03654
20100	1.02277	1.03885		20100.1	1.02449	1.03004
20102	1.01106	1.02344		20102.1	1.01417	1.01994
20104.1	0.9994	1.0064		20104.2	1.00252	1.00999
20106.1	0.98925	0.99268		20106.1	0.99261	0.99883
20108	0.97816	0.98078		20108	0.98289	0.98454
20110	0.96735	0.96652		20110	0.97305	0.97178
20112.2	0.96111	0.9563		20112.4	0.96472	0.96242
20114.7	0.95854	0.95223		20114.7	0.96288	0.95702
20116.2	0.95647	0.95088		20116.1	0.96171	0.95634
20118.1	0.95652	0.95023		20118	0.96116	0.95834
20120	0.95898	0.95289		20120	0.96344	0.96236
20122.1	0.96437	0.96051		20122.2	0.96658	0.96724
20124.2	0.97072	0.96937		20124.2	0.96967	0.97369
20126	0.98477	0.97876		20126	0.98707	0.98353
20128	0.98977	0.9916		20128	0.99304	0.99483
20130.1	0.99779	1.00604		20130.2	0.9899	1.00636
20132.6	1.00636	1.01583		20132.7	1.00209	1.01699
20134.2	1.01184	1.02091		20134.2	1.00818	1.02363
20136.1	1.01886	1.02751		20136.1	1.0156	1.03144
20138	1.02512	1.03547		20138	1.02116	1.03608
20140.1	1.03007	1.04181		20140.1	1.02573	1.03912
20142.2	1.03248	1.04582		20142.2	1.02806	1.04176
20144.1	1.03472	1.04761		20144.1	1.03058	1.04347
20145.9	1.03526	1.04822		20146	1.03106	1.0438
20148.2	1.03383	1.04627		20148.2	1.02979	1.0424
20150.7	1.03267	1.04393		20150.6	1.02932	1.03967
20152.2	1.03169	1.04241		20152.2	1.02817	1.03668
20154.1	1.02936	1.03983		20154.1	1.02584	1.03245
20156.1	1.0224	1.03529		20156	1.01606	1.02897
20158.1	1.01816	1.03042		20158.1	1.01236	1.0266
20160.2	1.026	1.02629		20160.2	1.02875	1.02434
20162.1	1.02195	1.02353		20162.1	1.02946	1.02175
20163.9	1.01603	1.02071		20164	1.01456	1.01901
20166.2	1.01354	1.01731		20166.2	1.01197	1.01625
20168.6	1.01119	1.01445		20168.6	1.01154	1.01427
20170.2	1.01012	1.01322		20170.2	1.01143	1.01216
20172.1	1.00855	1.01158		20172.1	1.00879	1.00865
20174.1	1.00512	1.00801		20174	1.00608	1.00508
20176.1	1.00116	1.00332		20176.1	1.0034	1.00277
20178.2	0.99806	0.99862		20178.2	1.00007	1.00056
20180.1	0.99503	0.99555		20180.1	0.99732	0.9977
20182	0.99202	0.99218		20182	0.99483	0.99464
20184.1	0.98956	0.98887		20184.2	0.99201	0.99149
20186.5	0.98839	0.98674		20186.5	0.99095	0.98964
20188.3	0.98806	0.98641		20188.3	0.99023	0.98868
20190.1	0.98722	0.98614		20190.2	0.98871	0.98778
20192.1	0.99162	0.98593		20192	0.9918	0.98742
20194.1	0.98778	0.98606		20194	0.99915	0.9874
20196.2	0.98546	0.98639		20196.2	0.98968	0.98763
20198.2	0.98554	0.98681		20198.2	0.98051	0.98763
20200	0.98655	0.98694		20200	0.98444	0.98728
20202	0.98748	0.98669		20202	0.98878	0.98664
20204.3	0.98779	0.98598		20204.3	0.98919	0.9859
20206.6	0.98729	0.98579		20206.6	0.98766	0.98492
20208.2	0.98553	0.98562		20208.2	0.9837	0.98344
20210.1	0.98916	0.98513		20210	0.99213	0.98416
20212.1	0.98826	0.98463		20212.1	0.99302	0.98396
20214.2	0.98565	0.98476		20214.2	0.98389	0.98431
20216.1	0.98747	0.98589		20216.1	0.98892	0.98499
20218	0.98896	0.98725		20218	0.98995	0.98621
20219.9	0.99106	0.98929		20220	0.99149	0.98808
20222.2	0.99323	0.99273		20222.2	0.99402	0.99068
20224.7	0.99545	0.99563		20224.7	0.99542	0.9936
20226.1	0.99686	0.99715		20226.2	0.99643	0.99586
20228.1	0.99915	0.99959		20228.1	0.9989	0.99924
20230.1	1.00197	1.00311		20230.1	1.00173	1.00211
20232.1	1.00515	1.00701		20232.1	1.00406	1.00448
20234.1	1.00752	1.01049		20234.2	1.00597	1.00706
20236.1	1.00981	1.0135		20236.1	1.00888	1.00999
20237.9	1.01294	1.01638		20238	1.011	1.01295
20240.3	1.01524	1.01993		20240.2	1.01291	1.01593
20244	1.01751	1.02285		20244.1	1.01541	1.01937
20246	1.01893	1.02404		20246.1	1.01586	1.0206
20249	1.01922	1.02459		20249	1.01609	1.02101
20252.1	1.01857	1.02343		20252.2	1.01606	1.02066
20255.1	1.01704	1.02127		20255.1	1.01477	1.01908
20258.1	1.01328	1.01674		20258.1	1.01121	1.01556
20261.9	1.01033	1.01137		20262	1.008	1.00968
20264.2	1.00811	1.00832		20264.2	1.00631	1.00489
20267.1	1.00223	1.00215		20267.1	1.00068	0.99932
20270.2	0.99701	0.99486		20270.2	0.99568	0.99479
20273.1	0.99315	0.98924		20273.2	0.99222	0.9906
20276	0.98716	0.98439		20275.9	0.98384	0.98613
20279.6	0.98546	0.98129		20279.6	0.98364	0.98311
20282.3	0.98889	0.98025		20282.4	0.99078	0.98158
20285.1	0.9881	0.97948		20285	0.98775	0.98096
20288.1	0.98601	0.97954		20288.1	0.98466	0.9811
20291.2	0.98655	0.98008		20291.2	0.98598	0.98148
20294	0.98747	0.98081		20293.9	0.98637	0.98194
20297.3	0.98809	0.98201		20297.4	0.98708	0.9829
20300.9	0.9891	0.98366		20300.9	0.98814	0.98453
20302.9	0.99002	0.98485		20303	0.98958	0.98608
20306.1	0.99269	0.98785		20306.1	0.99176	0.98859
20309.2	0.99505	0.99166		20309.2	0.99367	0.99137
20312	0.99836	0.99563		20312	0.99741	0.99503
20315.4	1.00236	1.00105		20315.4	1.00059	0.9999
20319	1.00541	1.0055		20318.9	1.0031	1.00476
20321	1.00753	1.00792		20321	1.00557	1.00763
20324	1.01076	1.01186		20324.1	1.00843	1.01071
20327.3	1.01181	1.01521		20327.2	1.00703	1.01316
20330	1.01399	1.01725		20330	1.00564	1.01488
20333.2	1.01836	1.01798		20333.2	1.02102	1.01558
20337.1	1.01955	1.01762		20337	1.01959	1.01485
20339.1	1.01455	1.01715		20339.1	1.01261	1.01315
20342	1.01257	1.01463		20342	1.01174	1.01112
20345.2	1.0103	1.01121		20345.2	1.00971	1.00939
20348.1	1.00829	1.00854		20348.1	1.00721	1.00743
20351	1.00543	1.0055		20351	1.00502	1.00464
20354.7	1.00448	1.00331		20354.7	1.00395	1.00224
20357.1	1.00339	1.00251		20357.1	1.00271	1.00076
20360	1.00259	1.00134		20360	1.00143	0.99927
20363.2	1.00119	0.99972		20363.1	1.00007	0.99827
20366.1	1.00036	0.99827		20366.2	0.99998	0.99725
20368.9	0.99815	0.99641		20369	0.99694	0.99573
20372.3	0.99729	0.99443		20372.2	0.9966	0.99419
20375.9	0.99613	0.99335		20375.9	0.99591	0.9925
20377.9	0.99509	0.99269		20377.9	0.99434	0.99175
20381.1	0.99431	0.99154		20381.1	0.99344	0.9914
20384.3	0.99399	0.99107		20384.2	0.99375	0.99146
20386.9	0.99351	0.99122		20387	0.99312	0.99165
20390.4	0.99749	0.99216		20390.4	0.99552	0.9927
20394	0.9969	0.9934		20394	1.00202	0.9942
20396	0.99442	0.99418		20396	0.99014	0.99501
20399	0.99738	0.99581		20399.1	0.99681	0.99625
20402.3	0.99857	0.99759		20402.2	0.99672	0.99754
20405.1	0.9996	0.99895		20405	0.99792	0.99874
20408.1	0.99992	1.00003		20408.2	0.99852	0.99984
20412.1	1.00097	1.00122		20412	0.99944	1.00085
20414.2	1.00147	1.0016		20414.1	0.99979	1.00122
20417	1.00149	1.00197		20417	1.00051	1.00143
20420.2	1.00128	1.00211		20420.2	1.00025	1.00167
20423.1	1.0021	1.00211		20423.1	1.00094	1.00172
20426	1.00141	1.00179		20426	1.00065	1.00143
20429.7	1.00086	1.00145		20429.5	1.0003	1.00111
20432.2	1.00093	1.00147		20432.5	1.00076	1.00053
20435.1	1.00039	1.00098		20435	1.00101	1.00009
20438.1	0.99913	1.0003		20438.2	1.00038	0.99961
20441.2	0.99871	0.99972		20441.1	0.99982	0.9993
20444	0.99798	0.99924		20443.9	1.00024	0.99894
20447.3	0.9977	0.99884		20447.4	1.00034	0.99861
20451	0.99789	0.99891		20451	1.00061	0.99839
20453.9	0.99754	0.99908		20453.9	1.00081	0.9984
20458.2	0.99734	0.9992		20458.3	0.99987	0.99889
20462.1	0.99787	0.99953		20462.1	1.00158	0.99935
20466.6	0.99785	1.00008		20466.5	1.00205	0.99991
20471	0.99673	1.00085		20470.9	0.99875	1.00065
20473.9	0.99479	1.00143		20473.9	0.99638	1.00128
20478.3	1.00338	1.00245		20478.3	1.01273	1.00213
20482	1.0002	1.00343		20482	1.00413	1.00316
20486.4	1.00102	1.00454		20486.4	1.00487	1.00427
20490.6	1.00128	1.00542		20490.6	1.0049	1.00484
20494	1.00131	1.00562		20493.9	1.00456	1.00496
20498.3	1.00078	1.00524		20498.3	1.00456	1.00512
20502	0.99968	1.00426		20502	1.00387	1.00443
20507.2	0.99853	1.00292		20507.1	1.00278	1.00293
20510	0.998	1.00227		20510	1.00345	1.00202
20514.1	0.99593	1.00071		20514.1	1.00068	1.00106
20518.1	0.99489	0.99943		20518.1	0.99963	1.00037
20522.1	0.99387	0.99856		20522.2	0.99949	0.99938
20527.3	0.99305	0.99804		20527.3	0.99844	0.99845
20529.9	0.9923	0.99766		20529.9	0.99751	0.998
20534.2	0.99363	0.99643		20534.3	1.0084	0.99735
20538.1	0.98906	0.99588		20538.1	0.98999	0.99695
20542.5	0.99019	0.99538		20542.6	0.99673	0.9964
20547.1	0.98993	0.9954		20547.1	0.99706	0.99616
20549.9	0.98977	0.99552		20549.9	0.99653	0.9963
20554.3	0.98971	0.99583		20554.3	0.9967	0.99676
20558	0.98978	0.99642		20558	0.9975	0.99718
20562.6	0.99059	0.99745		20562.4	0.99839	0.99807
20566.7	0.99067	0.99851		20566.7	0.99839	0.99911
20569.9	0.99102	0.99949		20570	0.9994	1.00005
20574.3	0.99222	1.00095		20574.3	1.00074	1.00131
20578	0.993	1.00224		20578	1.00119	1.00249
20582.8	0.99359	1.00384		20582.8	1.00192	1.004
20586.1	0.99418	1.00482		20586.1	1.00278	1.00486
20590.1	0.99488	1.00576		20590.1	1.00459	1.00572
20594.2	0.9949	1.00628		20594.2	1.004	1.00635
20598.1	0.99475	1.00623		20598.1	1.00444	1.00646
				20603.3	1.00487	1.00622
				20607	1.00367	1.00562
				20612.3	1.00374	1.00527
				20617	1.00322	1.0042
				20623.4	1.00182	1.00314
				20626.9	1.00093	1.00252
				20632.2	1.00151	1.00206
				20637.1	1.00042	1.00111
				20643.4	0.99814	1.00007
				20646.9	0.99903	0.99942
				20652.1	0.99916	0.99902
				20657.3	0.99663	0.99817
				20663.2	0.99671	0.99791
				20666.9	0.99646	0.99791
				20672.1	0.99558	0.99821
				20677.6	0.99627	0.99882
				20682.8	0.99789	0.99963
				20687	0.99706	1.00041
				20692.1	0.99782	1.00118
				20697.6	0.99801	1.00186
				20702.5	0.99871	1.00228
				20707.2	0.99652	1.00253
				20712.1	0.99934	1.00282
				20717.2	0.9984	1.00274
				20722.4	0.99806	1.00258
				20727.3	0.99845	1.00265
				20732	0.99814	1.00235
				20737.6	0.99804	1.00207
				20742.1	0.99766	1.00174
				20747.3	0.99748	1.00175
				20752	0.99694	1.00137
				20758.1	0.99666	1.00084
				20762	0.99724	1.00036
				20767.2	0.99695	1.00032
				20771.9	0.99574	0.99973
				20778.3	0.99592	0.99931
				20781.9	0.99596	0.99909
				20787.2	0.99531	0.99918
				20792	0.99503	0.99916
				20798.5	0.99548	0.99921

## Sheet: Figure S3e
ER-MoS2		ER-MoS2-K		PD-MoS2		PD-MoS2-K
Diameter (nm)	dV(d) (cm3 g-1 nm-1)	Diameter (nm)	dV(d) (cm3 g-1 nm-1)	Diameter (nm)	dV(d) (cm3 g-1 nm-1)	Diameter (nm)	dV(d) (cm3 g-1 nm-1)
1.6316	0.00398	1.7516	0.00466	1.6287	0	1.6297	0.00043791
1.7519	0.00556	1.8743	0.00432	1.7536	0	1.7545	0.00258
1.8686	0.00644	2.0266	0.00612	1.8755	0.00199	1.877	0.00451
2.0254	0.00928	2.2148	0.00616	2.0284	0.00927	2.0295	0.00932
2.218	0.01013	2.4485	0.00739	2.2156	0.01779	2.2175	0.01042
2.4524	0.01261	2.7341	0.0083	2.4474	0.02284	2.4497	0.01356
2.7364	0.01441	3.0507	0.00757	2.7356	0.02274	2.7347	0.01132
3.052	0.01424	3.417	0.00674	3.0514	0.01883	3.0483	0.01023
3.4093	0.01518	3.8339	0.00611	3.404	0.01571	3.4038	0.00816
3.8207	0.01502	4.3132	0.00549	3.8215	0.01269	3.8153	0.00861
4.3135	0.01513	4.8941	0.00498	4.3124	0.013	4.3005	0.00858
4.893	0.01425	5.6081	0.00497	4.8963	0.0146	4.8836	0.00946
5.6019	0.01212	6.5331	0.00419	5.6131	0.01641	5.6127	0.01008
6.543	0.01032	7.7945	0.00407	6.547	0.01889	6.5379	0.01095
7.8312	0.00849	9.6235	0.00358	7.8004	0.02178	7.7778	0.01134
9.6019	0.00722	12.3633	0.00283	9.5811	0.02103	9.5434	0.01147
12.3646	0.00532	17.5117	0.00171	12.3205	0.01714	12.321	0.00972
17.4753	0.00287	24.5295	0.00092891	17.3503	0.01139	17.3198	0.00741
24.0044	0.00143	34.2961	0.00053731	23.8931	0.00747	23.7175	0.00547
33.6586	0.00081467	59.5615	0.00025229	33.2539	0.00501	33.1555	0.00358
59.3612	0.00035304	199.746	5.6956e-05	57.4246	0.00273	57.5965	0.00195
209.609	7.6914e-05			192.916	0.00062074	201.735	0.00046423

## Sheet: Figure S4
K/Mo ratio	CH4 sel. (%)	C2+H sel. (%)	CH3OH sel. (%)	C2-4OH sel. (%)	methanol formation rate (mmolC g-1 h-1)	C2-4 alcohols formation rate (mmolC g-1 h-1)
0	48.3	50.6	0.8	0.4	0.00899303	0.00449652
0.1	27.7	53.2	8.5	10.5	0.218984	0.27051
0.2	18.7	15.4	20.7	45.2	0.904497	1.97504
0.4	13.3	9.5	39.5	37.7	1.05052	1.00265

## Sheet: Figure S5&Table S4
Catalyst	Pressure	GHSV	Temp.	C2+OH Yield
	(bar)	(mL gcat.-1 h-1)	(oC)	(C-mol %)
ER-MoS2-K	50	1500	240	8.41
(This work)		3000	240	5.1
			260	5.65
PD-MoS2-K	50	3000	240	2.48
(This work)			260	3.69
KCoMoS21	103.5	3000 h-1	290	1.32
			330	7.67
			340	9.22
KCoMoSx22	87	4500	360	7.2
K-MoS223	87	4500	300	3.43
			340	6.1
K,NiMoS/ZnMgAl24	50	3000	350	4.22
Mo/K/MMO25	103.5	796	310	3.99
		1366		3.25
		4610		1.59
K,Ni-Mo/MMO26	50	3200	350	3.56
K,Ni-MoWS2/MMO27	50	2250	350	4.56
K(C)CoMoAl28	50	5000 h-1	260	1.85
			280	1.64
			300	2.6
MoKC-MMO29	103.5	1497	310	3.48
		2322		2.58
		3936		1.78
		5819		1.36
K-MoS2/CNT2	20	1025	360	0.8

## Sheet: Figure S6a,b
With regeneration				Without regeneration
Time (h)	CO2 conv (%)	C2-4OH sel (%)		Time (h)	CO2 conv (%)	C2-4OH sel (%)
0	27.9089	38.426		0	21.9432	37.9386
1.33333	27.677	38.4971		1.33333	22.1816	37.6389
2.66667	28.4289	38.1813		2.66667	25.3394	36.5067
4	29.7077	37.7302		4	28.5349	35.5311
5.33333	30.402	37.2835		5.33333	29.8408	35.0818
6.66667	30.8009	37.0939		6.66667	30.5616	34.9226
8	31.0486	37.7671		8	30.9631	34.7131
9.33333	30.5153	37.6534		9.33333	31.1569	34.8747
10.6667	29.9478	37.9791		10.6667	31.3335	34.868
12	29.6386	38.3586		12	31.3616	34.9616
13.3333	29.2663	38.4891		13.3333	31.5842	34.9619
14.6667	29.1465	38.7215		14.6667	31.6794	35.1563
16	29.113	38.8296		16	31.6328	35.3824
17.3333	29.1144	38.9561		17.3333	29.9001	35.9891
18.6667	29.0081	39.0046		18.6667	29.9	35.8902
20	29.0498	38.9413		20	30.573	35.8398
21.3333	29.1403	39.1565		21.3333	30.8831	35.676
22.6667	29.1324	39.1077		22.6667	31.1362	35.6667
24	29.1076	39.5026		24	31.2778	35.6946
25.3333	29.0894	39.5679		25.3333	31.2873	35.687
26.6667	28.9518	39.5548		26.6667	30.8341	35.9391
28	28.9869	39.5389		28	29.6703	36.7061
29.3333	29.0013	39.6815		29.3333	28.8716	36.9823
30.6667	29.0225	39.7861		30.6667	29.6388	36.8089
32	29.0974	39.8197		32	30.2691	36.5304
33.3333	29.1596	39.8327		33.3333	30.6658	36.5681
34.6667	29.2499	39.9082		34.6667	30.7379	36.6004
36	29.2479	39.8909		36	30.8682	36.6171
37.3333	29.2852	39.9857		37.3333	30.7726	36.8984
38.6667	29.3084	40.5321		38.6667	30.7863	36.9416
40	29.3384	40.2789		40	30.9414	37.1153
41.3333	29.3395	40.409		41.3333	30.8927	36.931
42.6667	29.354	40.2843		42.6667	31.1964	37.0592
44	29.3497	40.3111		44	31.3058	36.9901
45.3333	29.3911	40.4209		45.3333	31.3498	37.1136
46.6667	29.4564	40.6585		46.6667	31.275	37.2649
48	29.3783	40.59		48	31.2092	37.3759
49.3333	29.384	40.6287		49.3333	31.0196	37.4837
50.6667	29.2447	40.7786		50.6667	30.96	37.5883
52	29.2106	40.7794		52	30.8952	37.7365
53.3333	29.1534	40.9269		53.3333	30.9654	37.8896
54.6667	29.1702	40.9692		54.6667	30.8102	37.7889
56	29.3212	41.0652		56	30.765	37.8595
57.3333	29.394	41.103		57.3333	30.8209	37.9934
58.6667	29.4137	41.2591		58.6667	30.8008	38.0372
60	29.3726	41.2475		60	30.8819	38.0852
61.3333	29.4252	41.6354		61.3333	30.8308	38.1972
62.6667	29.4347	41.4974		62.6667	30.8066	38.1771
64	29.4041	41.4678		64	30.8914	38.2907
65.3333	29.3666	41.5686		65.3333	31.0302	38.3563
66.6667	29.3162	41.726		66.6667	30.8213	38.3361
68	29.3544	41.6317		68	30.9276	38.3836
69.3333	29.3691	41.5797		69.3333	31.0089	38.5715
70.6667	29.3339	41.7982		70.6667	31.0963	38.6317
72	29.3054	41.7291		72	31.33	38.3362
73.3333	29.1831	41.8039		73.3333	31.3813	38.4361
74.6667	29.0332	41.9592		74.6667	31.2463	38.465
76	28.8666	41.983		76	31.2328	38.7423
77.3333	28.9291	41.7424		77.3333	31.1376	38.885
78.6667	28.9081	42.0061		78.6667	30.9126	38.9279
80	29.0349	42.4019		80	30.945	39.028
81.3333	29.2367	42.297		81.3333	30.9283	39.1345
82.6667	29.3485	42.3803		82.6667	30.7389	39.2199
84	29.2773	42.2281		84	30.865	39.3272
85.3333	29.3622	42.2752		85.3333	30.8416	39.3818
86.6667	29.4539	42.4233		86.6667	30.8784	39.5211
88	29.4628	42.4487		88	30.8843	39.6283
89.3333	29.6124	42.7877		89.3333	30.9743	39.7772
90.6667	29.5038	42.5831		90.6667	31.133	39.7135
92	29.587	42.6489		92	30.978	39.6963
93.3333	29.4257	42.6069		93.3333	31.0301	39.6963
94.6667	29.4036	42.786		94.6667	31.0409	39.5467
96	29.3708	42.7368		96	31.1342	39.7333
97.3333	29.5369	42.8389		97.3333	31.0403	39.7333
98.6667	29.5204	43.3876		98.6667	30.8473	39.7511
100	29.5923	42.6581		100	30.6976	39.982
101.333	29.6422	42.8122		117.333	30.0385	40.9775
102.667	29.8748	42.6342		118.667	30.6273	40.9264
104	29.9318	42.9608		120	30.925	40.9408
105.333	30.1262	42.8794		121.333	31.1017	41.0076
106.667	30.0512	43.017		122.667	31.1561	40.9473
108	30.0499	42.9472		124	31.4033	41.0853
109.333	29.9649	43.0612		125.333	31.5973	41.052
110.667	29.8315	43.1779		126.667	31.2352	41.1023
112	29.7746	43.0935		128	31.0127	41.218
113.333	29.8031	43.5759		129.333	31.1417	41.236
114.667	29.7258	43.2244		130.667	31.0251	41.1814
116	29.7396	43.6142		132	31.1995	41.1729
117.333	29.7456	43.0582		133.333	31.1686	41.241
118.667	29.6766	43.1268		134.667	31.4198	41.2046
120	29.5417	43.1049		136	31.2421	41.2564
121.333	29.3149	43.2845		137.333	31.3472	41.3593
122.667	29.026	43.241		138.667	31.4075	41.2599
124	28.98	43.2664		140	31.5451	41.3543
125.333	29.0101	43.1215		141.333	31.1778	41.4556
126.667	29.0706	43.2394		142.667	31.47	41.4466
128	29.0767	43.2872		144	31.2566	41.4719
129.333	29.3409	43.2616		145.333	31.5632	41.5207
130.667	29.3318	43.2785		146.667	31.3552	41.4965
132	29.4475	43.3171		148	31.3292	41.5898
133.333	29.432	43.169		149.333	31.3276	41.6119
134.667	29.4692	43.1803		150.667	31.2017	41.7508
136	29.4561	43.0748		152	31.0952	41.5625
137.333	29.4817	43.0913		153.333	31.1015	41.6019
138.667	29.3454	43.0379		154.667	30.6644	41.7584
140	29.2876	43.033		156	30.5431	41.7455
158.667				157.333	30.5319	41.5571
159.333				158.667	30.5895	41.4937
160				160	30.8363	41.5528
160.667				161.333	30.7833	41.6931
161.333				162.667	30.8377	41.6675
162				164	30.5801	41.6994
162.667				165.333	30.7446	41.6774
163.333				166.667	30.788	41.69
166.667				168	30.7631	41.6528
168				169.333	30.8381	41.6635
169.333	28.5642	41.7409		170.667	30.9212	41.6279
170.667	28.7444	41.6839		172	30.9389	41.5674
172	28.7929	41.6301		173.333	30.9104	41.4836
173.333	28.7491	41.4881		174.667	30.8936	41.5107
174.667	28.6883	41.3665		176	31.0996	41.4843
176	28.6561	41.2156		177.333	31.0407	41.4214
177.333	28.5687	41.0265		178.667	31.0072	41.4187
178.667	28.5676	40.828		180	30.6694	41.3787
180	28.5098	40.5621		181.333	30.766	41.304
181.333	28.4433	40.4417		182.667	30.8105	41.0836
182.667	28.4183	40.1479		184	30.7268	41.1157
184	29.0633	40.2158		185.333	30.4431	41.2639
185.333	29.6705	40.502		186.667	30.1444	41.1926
186.667	30.0296	39.8606		188	29.8764	41.0766
188	30.1235	39.8698		189.333	29.71	41.0669
189.333	29.9087	39.6615		190.667	30.0413	40.9717
190.667	29.5682	39.5162		192	29.9214	40.9159
192	29.4377	39.7598		193.333	29.9787	40.9001
193.333	29.2815	39.1795		194.667	29.9465	40.7715
194.667	29.4242	39.0137		196	29.9899	40.689
196	29.6529	38.8818		197.333	30.1278	40.6537
197.333	29.7974	38.7598		198.667	29.8457	40.6576
198.667	29.8543	38.5959		200	30.0028	40.5353
200	29.8889	38.4356		201.333	30.1696	40.4839
201.333	29.8751	38.226		202.667	30.3684	40.3964
202.667	29.844	38.0168		204	30.2879	40.229
204	29.8883	37.8477		205.333	30.3082	40.2497
205.333	29.8296	37.5996		206.667	30.364	40.0952
206.667	29.8885	37.5475		208	30.3179	39.9474
208	29.8178	37.4998		209.333	30.4691	39.8267
209.333	29.3427	37.2792		210.667	30.3716	39.7456
210.667	28.928	37.3466		212	30.6729	39.6384
212	28.7275	36.7184		213.333	30.2617	39.5924
213.333	28.5261	36.3671		214.667	30.2647	39.5304
214.667	28.7578	36.2212		216	30.3398	39.3695
216	29.2054	36.0754		217.333	30.0754	39.2078
217.333	29.5594	35.8171		218.667	29.9581	39.0661
218.667	29.6687	35.6451		220	29.9981	38.9525
220	29.6938	35.4162		221.333	29.9283	38.8957
221.333	29.7221	35.2368		222.667	29.6539	38.8172
222.667	29.5456	34.9434		224	29.8553	38.7939
224	29.5084	34.9817		225.333	30.118	38.4235
225.333	29.4652	34.6781		226.667	29.5619	38.5328
226.667	29.3386	34.3729		228	29.6392	38.3548
228	29.3997	34.2121		229.333	29.5219	38.2957
229.333	29.3302	34.1159		230.667	29.5807	38.0261
230.667	29.2721	33.6779		232	29.6376	38.0497
232	29.2497	33.5684		233.333	29.71	37.8611
233.333	29.1674	33.2349		234.667	29.6031	37.7858
234	29.2321	33.1582		236	29.6445	37.6377
234.667	29.2038	32.928		237.333	29.392	37.5058
235.333	29.2157	32.9969		238.667	29.2361	37.389
236	29.3145	32.8239		240	29.4484	37.2386
236.667	29.3004	32.72		241.333	29.54	37.1645
238	29.5413	32.5052		242.667	29.4192	36.8327
239.333	29.796	32.4327		244	29.2788	36.6566
240.667	29.9396	32.3651		245.333	29.5931	36.5776
242	#DIV/0!	#DIV/0!		246.667	29.678	36.5269
243.333	29.6855	31.979		248	#DIV/0!	36.4223
244.667	#DIV/0!	#DIV/0!		249.333	29.4768	36.3313
246	29.4997	31.4812		250.667	#DIV/0!	36.1757
247.333	#DIV/0!	#DIV/0!		252	29.0087	36.0701
248.667	29.3738	31.1036		253.333	#DIV/0!	#DIV/0!
250	#DIV/0!	#DIV/0!		254.667	28.9336	35.789
251.333	29.3178	30.6542		256	#DIV/0!	#DIV/0!
252.667	#DIV/0!	#DIV/0!		257.333	28.6455	35.4628
254	29.3244	30.1496		258.667	#DIV/0!	#DIV/0!
255.333	#DIV/0!	#DIV/0!		260	28.5137	34.8592
256.667	29.2279	29.7167		261.333	#DIV/0!	#DIV/0!
258	#DIV/0!	#DIV/0!		262.667	28.2889	34.8209
259.333	29.1046	29.272		264	#DIV/0!	#DIV/0!
260.667	#DIV/0!	#DIV/0!		265.333	27.9828	34.3906
262	28.915	28.7958		266.667	#DIV/0!	#DIV/0!
263.333	#DIV/0!	#DIV/0!		268	27.8604	34.2105
264.667	28.9081	28.537		269.333	#DIV/0!	#DIV/0!
266	#DIV/0!	#DIV/0!		270.667	27.7325	33.836
267.333	28.8837	28.1923		272	#DIV/0!	#DIV/0!
268.667	#DIV/0!	#DIV/0!		273.333	27.7081	33.449
270	28.8889	27.7927		274.667	#DIV/0!	#DIV/0!
271.333	#DIV/0!	#DIV/0!		276	27.4724	33.1039
272.667	29.0794	27.3863		277.333	#DIV/0!	#DIV/0!
274	#DIV/0!	#DIV/0!		278.667	27.7584	32.8262
275.333	28.9659	27.0908		280	#DIV/0!	#DIV/0!
276.667	#DIV/0!	#DIV/0!		281.333	27.8197	32.5093
278	29.0675	26.7207		282.667	#DIV/0!	#DIV/0!
279.333	#DIV/0!	#DIV/0!		284	27.6886	32.0783
280.667	28.9212	26.156		285.333	#DIV/0!	#DIV/0!
282	#DIV/0!	#DIV/0!		286.667	27.6062	31.8594
283.333	28.6476	25.7658		288	#DIV/0!	#DIV/0!
284.667	#DIV/0!	#DIV/0!		289.333	27.6131	31.4188
286	28.1754	25.5883		290.667	#DIV/0!	#DIV/0!
287.333	#DIV/0!	#DIV/0!		292	27.3074	31.0448
288.667	28.2742	25.352		293.333	#DIV/0!	#DIV/0!
290	#DIV/0!	#DIV/0!		294.667	27.3038	30.8438
291.333	28.3872	24.9068		296	#DIV/0!	#DIV/0!
292.667	#DIV/0!	#DIV/0!		297.333	27.2589	30.3273
294	28.3595	24.685		298.667	#DIV/0!	#DIV/0!
295.333	#DIV/0!	#DIV/0!		300	27.3265	29.9341
296.667	28.3859	24.5048		301.333	#DIV/0!	#DIV/0!
298	#DIV/0!	#DIV/0!		302.667	27.5137	29.4683
299.333	28.3428	24.0137		304	#DIV/0!	#DIV/0!
300.667	#DIV/0!	#DIV/0!		305.333	27.5287	29.1856
302	28.5722	23.9107		306.667	#DIV/0!	#DIV/0!
303.333	28.7846	23.94		308	27.3166	28.932
308	#DIV/0!	#DIV/0!		309.333	#DIV/0!	#DIV/0!
309.333	#DIV/0!	#DIV/0!		310.667	27.2206	28.4917
310.667	#DIV/0!	#DIV/0!		312	#DIV/0!	#DIV/0!
312	#DIV/0!	#DIV/0!		313.333	27.4519	28.046
313.333	#DIV/0!	#DIV/0!		314.667	#DIV/0!	#DIV/0!
314.667	#DIV/0!	#DIV/0!		316	27.361	27.7054
316	#DIV/0!	#DIV/0!		317.333	#DIV/0!	#DIV/0!
317.333	#DIV/0!	#DIV/0!		318.667	27.29	27.4189
318.667	#DIV/0!	#DIV/0!		320	#DIV/0!	#DIV/0!
320	33.3716	23.4743		321.333	27.1396	27.0278
321.333	#DIV/0!	#DIV/0!		322.667	#DIV/0!	#DIV/0!
322.667	#DIV/0!	#DIV/0!		324	27.2113	26.7091
324	#DIV/0!	#DIV/0!		325.333	#DIV/0!	#DIV/0!
325.333	#DIV/0!	#DIV/0!		326.667	27.1477	26.3819
326.667	#DIV/0!	#DIV/0!		328	#DIV/0!	#DIV/0!
328	#DIV/0!	#DIV/0!		329.333	27.3198	25.9461
329.333	#DIV/0!	#DIV/0!		330.667	#DIV/0!	#DIV/0!
330.667	#DIV/0!	#DIV/0!		332	27.5041	25.6001
332	#DIV/0!	#DIV/0!		333.333	#DIV/0!	#DIV/0!
333.333	31.4289	27.1215		334.667	27.3473	25.3452
334.667	#DIV/0!	#DIV/0!		336	#DIV/0!	#DIV/0!
335.333	#DIV/0!	#DIV/0!		337.333	27.3544	25.0734
336	#DIV/0!	#DIV/0!		338.667	#DIV/0!	#DIV/0!
336.667	#DIV/0!	#DIV/0!		340	27.259	24.7772
337.333	#DIV/0!	#DIV/0!		341.333	#DIV/0!	#DIV/0!
338	#DIV/0!	#DIV/0!		342.667	27.2671	24.519
338.667	#DIV/0!	#DIV/0!		344	#DIV/0!	#DIV/0!
339.333	#DIV/0!	#DIV/0!		345.333	27.1171	24.2174
340	#DIV/0!	#DIV/0!		346.667	#DIV/0!	#DIV/0!
340.667	30.9764	28.644		348	27.5235	23.9449
341.333	#DIV/0!	#DIV/0!		349.333	27.3168	23.7109
342	#DIV/0!	#DIV/0!		350.667	#DIV/0!	#DIV/0!
342.667	#DIV/0!	#DIV/0!		352	27.6853	23.5048
343.333	#DIV/0!	#DIV/0!		353.333	#DIV/0!	#DIV/0!
344	#DIV/0!	#DIV/0!		354.667	27.2769	23.4144
344.667	#DIV/0!	#DIV/0!		356	#DIV/0!	#DIV/0!
345.333	#DIV/0!	#DIV/0!		357.333	27.3839	23.1865
346	#DIV/0!	#DIV/0!		358.667	#DIV/0!	#DIV/0!
346.667	#DIV/0!	#DIV/0!		360	27.2873	23.1258
347.333	30.5865	30.1119		361.333	#DIV/0!	#DIV/0!
348	#DIV/0!	#DIV/0!		362.667	27.1704	23.046
348.667	#DIV/0!	#DIV/0!		364	#DIV/0!	#DIV/0!
349.333	#DIV/0!	#DIV/0!		365.333	27.1566	22.7854
350	#DIV/0!	#DIV/0!		366.667	#DIV/0!	#DIV/0!
350.667	#DIV/0!	#DIV/0!		368	27.2381	22.643
351.333	#DIV/0!	#DIV/0!		369.333	#DIV/0!	#DIV/0!
352	#DIV/0!	#DIV/0!		370.667	27.2063	22.5355
352.667	#DIV/0!	#DIV/0!		372	#DIV/0!	#DIV/0!
353.333	#DIV/0!	#DIV/0!		373.333	27.3977	22.4736
354	30.2447	31.1442		374	#DIV/0!	#DIV/0!
355.333	#DIV/0!	#DIV/0!		374.667	#DIV/0!	#DIV/0!
356.667	#DIV/0!	#DIV/0!		375.333	#DIV/0!	#DIV/0!
358	#DIV/0!	#DIV/0!		376	#DIV/0!	#DIV/0!
359.333	#DIV/0!	#DIV/0!		376.667	27.1567	22.4766
360.667	#DIV/0!	#DIV/0!		377.333	#DIV/0!	#DIV/0!
362	#DIV/0!	#DIV/0!		378	#DIV/0!	#DIV/0!
363.333	#DIV/0!	#DIV/0!		378.667	#DIV/0!	#DIV/0!
364.667	#DIV/0!	#DIV/0!		379.333	#DIV/0!	#DIV/0!
366	#DIV/0!	#DIV/0!		380	27.089	22.4664
367.333	30.2154	32.9586		380.667	#DIV/0!	#DIV/0!
368.667	#DIV/0!	#DIV/0!		381.333	#DIV/0!	#DIV/0!
370	#DIV/0!	#DIV/0!		382	#DIV/0!	#DIV/0!
371.333	#DIV/0!	#DIV/0!		382.667	#DIV/0!	#DIV/0!
372.667	#DIV/0!	#DIV/0!		383.333	27.1095	22.3164
374	#DIV/0!	#DIV/0!		384	#DIV/0!	#DIV/0!
375.333	#DIV/0!	#DIV/0!		384.667	#DIV/0!	#DIV/0!
376.667	#DIV/0!	#DIV/0!		385.333	#DIV/0!	#DIV/0!
378	#DIV/0!	#DIV/0!		386	#DIV/0!	#DIV/0!
379.333	#DIV/0!	#DIV/0!		386.667	27.0513	22.1891
380.667	29.6965	34.3293		387.333	#DIV/0!	#DIV/0!
382	#DIV/0!	#DIV/0!		388	#DIV/0!	#DIV/0!
383.333	#DIV/0!	#DIV/0!		388.667	#DIV/0!	#DIV/0!
384.667	#DIV/0!	#DIV/0!		389.333	#DIV/0!	#DIV/0!
386	#DIV/0!	#DIV/0!		390	26.855	22.1292
387.333	#DIV/0!	#DIV/0!		390.667	#DIV/0!	#DIV/0!
388.667	#DIV/0!	#DIV/0!		391.333	#DIV/0!	#DIV/0!
390	#DIV/0!	#DIV/0!		392	#DIV/0!	#DIV/0!
391.333	#DIV/0!	#DIV/0!		392.667	#DIV/0!	#DIV/0!
392.667	#DIV/0!	#DIV/0!		393.333	27.1851	22.055
394	29.7979	35.6934		394	#DIV/0!	#DIV/0!
395.333	#DIV/0!	#DIV/0!		394.667	#DIV/0!	#DIV/0!
396.667	#DIV/0!	#DIV/0!		395.333	#DIV/0!	#DIV/0!
398	#DIV/0!	#DIV/0!		396	#DIV/0!	#DIV/0!
399.333	#DIV/0!	#DIV/0!		396.667	27.0565	21.9772
400.667	#DIV/0!	#DIV/0!		397.333	#DIV/0!	#DIV/0!
402	#DIV/0!	#DIV/0!		398	#DIV/0!	#DIV/0!
403.333	#DIV/0!	#DIV/0!		398.667	#DIV/0!	#DIV/0!
404.667	#DIV/0!	#DIV/0!		399.333	#DIV/0!	#DIV/0!
406	#DIV/0!	#DIV/0!		400	26.8561	21.8246
407.333	28.9219	37.3662		400.667	#DIV/0!	#DIV/0!
408.667	#DIV/0!	#DIV/0!		401.333	#DIV/0!	#DIV/0!
410	#DIV/0!	#DIV/0!		402	#DIV/0!	#DIV/0!
411.333	#DIV/0!	#DIV/0!		402.667	26.6011	21.9482
412.667	#DIV/0!	#DIV/0!		403.333	#DIV/0!	#DIV/0!
414	29.8027	37.8643		404	#DIV/0!	#DIV/0!
415.333	#DIV/0!	#DIV/0!		404.667	#DIV/0!	#DIV/0!
416.667	#DIV/0!	#DIV/0!		405.333	#DIV/0!	#DIV/0!
418	#DIV/0!	#DIV/0!		406	26.4178	21.8539
419.333	#DIV/0!	38.1296		406.667	#DIV/0!	#DIV/0!
420.667	29.3206	#DIV/0!		407.333	#DIV/0!	#DIV/0!
422	#DIV/0!	#DIV/0!		408	#DIV/0!	#DIV/0!
423.333	#DIV/0!	#DIV/0!		408.667	#DIV/0!	#DIV/0!
424.667	29.3419	38.5393		409.333	26.4062	21.8284
426	#DIV/0!	#DIV/0!		410	#DIV/0!	#DIV/0!
427.333	#DIV/0!	#DIV/0!		410.667	#DIV/0!	#DIV/0!
428.667	#DIV/0!	#DIV/0!		411.333	#DIV/0!	#DIV/0!
430	#DIV/0!	#DIV/0!		412	#DIV/0!	#DIV/0!
431.333	#DIV/0!	#DIV/0!		412.667	26.06	21.6391
432.667	#DIV/0!	#DIV/0!		413.333	#DIV/0!	#DIV/0!
434	#DIV/0!	#DIV/0!		414	#DIV/0!	#DIV/0!
435.333	#DIV/0!	#DIV/0!		414.667	#DIV/0!	#DIV/0!
436.667	#DIV/0!	#DIV/0!		415.333	#DIV/0!	#DIV/0!
438	#DIV/0!	#DIV/0!		416	26.2418	21.608
439.333	#DIV/0!	#DIV/0!		416.667	#DIV/0!	#DIV/0!
440.667	#DIV/0!	#DIV/0!		417.333	#DIV/0!	#DIV/0!
442	#DIV/0!	#DIV/0!		418	#DIV/0!	#DIV/0!
443.333	#DIV/0!	#DIV/0!		418.667	#DIV/0!	#DIV/0!
444.667	#DIV/0!	#DIV/0!		419.333	26.2943	21.5755
446	#DIV/0!	#DIV/0!		420	#DIV/0!	#DIV/0!
447.333	#DIV/0!	40.8277		420.667	#DIV/0!	#DIV/0!
448.667	#DIV/0!	#DIV/0!		421.333	#DIV/0!	#DIV/0!
450	#DIV/0!	#DIV/0!		422	#DIV/0!	#DIV/0!
451.333	28.7967	40.511		422.667	26.9198	21.525
452.667	#DIV/0!	#DIV/0!		423.333	#DIV/0!	#DIV/0!
454	#DIV/0!	#DIV/0!		424	#DIV/0!	#DIV/0!
455.333	#DIV/0!	#DIV/0!		424.667	#DIV/0!	#DIV/0!
456.667	#DIV/0!	#DIV/0!		425.333	#DIV/0!	#DIV/0!
458	28.3085	41.1281		426	25.9364	21.5411
459.333	#DIV/0!	#DIV/0!		426.667	#DIV/0!	#DIV/0!
460.667	#DIV/0!	#DIV/0!		427.333	#DIV/0!	#DIV/0!
462	#DIV/0!	#DIV/0!		428	#DIV/0!	#DIV/0!
463.333	#DIV/0!	#DIV/0!		428.667	#DIV/0!	#DIV/0!
464.667	28.4235	41.9466		429.333	26.6303	21.5572
466	#DIV/0!	#DIV/0!		430	#DIV/0!	#DIV/0!
467.333	#DIV/0!	#DIV/0!		430.667	#DIV/0!	#DIV/0!
468.667	#DIV/0!	#DIV/0!		431.333	#DIV/0!	#DIV/0!
470	#DIV/0!	#DIV/0!		432	#DIV/0!	#DIV/0!
471.333	28.5556	41.9042		432.667	26.7009	21.43
472.667	#DIV/0!	#DIV/0!		433.333	#DIV/0!	#DIV/0!
474	#DIV/0!	#DIV/0!		434	#DIV/0!	#DIV/0!
475.333	#DIV/0!	#DIV/0!		434.667	#DIV/0!	#DIV/0!
476.667	#DIV/0!	#DIV/0!		435.333	#DIV/0!	#DIV/0!
478	28.1721	42.3838		436	26.4101	21.3667
479.333	#DIV/0!	#DIV/0!		436.667	#DIV/0!	#DIV/0!
480.667	#DIV/0!	#DIV/0!		437.333	#DIV/0!	#DIV/0!
482	#DIV/0!	#DIV/0!		438	#DIV/0!	#DIV/0!
483.333	#DIV/0!	#DIV/0!		438.667	#DIV/0!	#DIV/0!
484.667	27.8695	42.2746		439.333	25.65	21.5376
486	#DIV/0!	#DIV/0!		440	#DIV/0!	#DIV/0!
487.333	#DIV/0!	#DIV/0!		440.667	#DIV/0!	#DIV/0!
488.667	#DIV/0!	#DIV/0!		441.333	#DIV/0!	#DIV/0!
490	#DIV/0!	#DIV/0!		442	26.0057	21.4072
491.333	28.3099	42.6769		442.667	#DIV/0!	#DIV/0!
492.667	#DIV/0!	#DIV/0!		443.333	#DIV/0!	#DIV/0!
494	#DIV/0!	#DIV/0!		444	#DIV/0!	#DIV/0!
495.333	#DIV/0!	#DIV/0!		444.667	#DIV/0!	#DIV/0!
496.667	#DIV/0!	#DIV/0!		445.333	26.5725	21.3849
498	28.2122	42.911		446	#DIV/0!	#DIV/0!
499.333	#DIV/0!	#DIV/0!		446.667	#DIV/0!	#DIV/0!
500.667	#DIV/0!	#DIV/0!		447.333	#DIV/0!	#DIV/0!
502	#DIV/0!	#DIV/0!		448	#DIV/0!	#DIV/0!
503.333	#DIV/0!	#DIV/0!		448.667	26.3575	21.2162
504.667	27.9689	43.0959		449.333	#DIV/0!	#DIV/0!
506	#DIV/0!	#DIV/0!		450	#DIV/0!	#DIV/0!
507.333	#DIV/0!	#DIV/0!		450.667	#DIV/0!	#DIV/0!
508.667	#DIV/0!	#DIV/0!		451.333	#DIV/0!	#DIV/0!
510	#DIV/0!	#DIV/0!		452	26.233	21.341
511.333	#DIV/0!	#DIV/0!		452.667	#DIV/0!	#DIV/0!
512.667	#DIV/0!	#DIV/0!		453.333	#DIV/0!	#DIV/0!
514	#DIV/0!	#DIV/0!		454	#DIV/0!	#DIV/0!
515.333	#DIV/0!	#DIV/0!		454.667	#DIV/0!	#DIV/0!
516.667	27.4205	42.7358		455.333	26.5365	21.2772
518	#DIV/0!	#DIV/0!		456	#DIV/0!	#DIV/0!
519.333	27.4202	42.5614		456.667	#DIV/0!	#DIV/0!
520.667	#DIV/0!	#DIV/0!		457.333	#DIV/0!	#DIV/0!
522	27.5025	42.2829		458	#DIV/0!	#DIV/0!
523.333	#DIV/0!	#DIV/0!		458.667	26.1896	21.2762
524.667	27.4008	42.3482		459.333	#DIV/0!	#DIV/0!
526	#DIV/0!	#DIV/0!		460	#DIV/0!	#DIV/0!
527.333	27.1498	42.1084		460.667	#DIV/0!	#DIV/0!
528.667	26.9003	42.1525		461.333	#DIV/0!	#DIV/0!
530	#DIV/0!	#DIV/0!		462	21.2864	21.2603
531.333	26.999	41.7598		462.667	#DIV/0!	#DIV/0!
532.667	#DIV/0!	#DIV/0!		463.333	#DIV/0!	#DIV/0!
534	26.5733	41.7225		464	#DIV/0!	#DIV/0!
535.333	#DIV/0!	#DIV/0!		464.667	#DIV/0!	#DIV/0!
536.667	26.2814	41.4832		465.333	26.2094	21.2458
538	#DIV/0!	#DIV/0!		466	#DIV/0!	#DIV/0!
539.333	26.365	41.3319		466.667	#DIV/0!	#DIV/0!
540.667	#DIV/0!	#DIV/0!		467.333	#DIV/0!	#DIV/0!
542	26.2721	41.1491		468	#DIV/0!	#DIV/0!
543.333	#DIV/0!	#DIV/0!		468.667	26.5351	21.0295
544.667	26.2512	40.5514		469.333	#DIV/0!	#DIV/0!
546	#DIV/0!	#DIV/0!		470	#DIV/0!	#DIV/0!
547.333	26.3402	40.309		470.667	#DIV/0!	#DIV/0!
548.667	#DIV/0!	#DIV/0!		471.333	#DIV/0!	#DIV/0!
550	26.2006	40.2144		472	26.3968	21.153
551.333	#DIV/0!	#DIV/0!		472.667	#DIV/0!	#DIV/0!
552.667	26.2283	40.1667		473.333	#DIV/0!	#DIV/0!
554	#DIV/0!	#DIV/0!		474	#DIV/0!	#DIV/0!
555.333	26.259	39.8001		474.667	#DIV/0!	#DIV/0!
556.667	#DIV/0!	#DIV/0!		475.333	26.0716	21.2073
558	26.1426	39.6503		476	#DIV/0!	#DIV/0!
559.333	#DIV/0!	#DIV/0!		476.667	#DIV/0!	#DIV/0!
560.667	26.2749	39.1671		477.333	#DIV/0!	#DIV/0!
562	#DIV/0!	#DIV/0!		478	#DIV/0!	#DIV/0!
563.333	26.0896	38.88		478.667	25.793	21.1641
564.667	#DIV/0!	#DIV/0!		479.333	#DIV/0!	#DIV/0!
566	26.0988	38.8968		480	#DIV/0!	#DIV/0!
567.333	#DIV/0!	#DIV/0!		480.667	#DIV/0!	#DIV/0!
568.667	25.9479	38.354		481.333	--	21.203
570	#DIV/0!	#DIV/0!		482	#DIV/0!	#DIV/0!
571.333	25.6431	37.8708		482.667	#DIV/0!	#DIV/0!
572.667	#DIV/0!	#DIV/0!		483.333	#DIV/0!	#DIV/0!
574	24.9752	37.4197		484	#DIV/0!	#DIV/0!
575.333	#DIV/0!	#DIV/0!		484.667	25.6442	21.1197
576.667	24.5605	37.1562		485.333	#DIV/0!	#DIV/0!
578	#DIV/0!	#DIV/0!		486	#DIV/0!	#DIV/0!
579.333	24.4597	36.5875		486.667	#DIV/0!	#DIV/0!
580.667	#DIV/0!	#DIV/0!		487.333	#DIV/0!	#DIV/0!
582	24.2677	36.0489		488	25.568	21.1103
583.333	#DIV/0!	#DIV/0!		488.667	#DIV/0!	#DIV/0!
584.667	24.1716	35.7945		489.333	#DIV/0!	#DIV/0!
586	#DIV/0!	#DIV/0!		490	#DIV/0!	#DIV/0!
587.333	24.097	35.3492		490.667	#DIV/0!	#DIV/0!
588.667	#DIV/0!	#DIV/0!		491.333	25.9178	21.0489
590	23.9778	34.979		492	#DIV/0!	#DIV/0!
591.333	#DIV/0!	#DIV/0!		492.667	#DIV/0!	#DIV/0!
592.667	23.942	34.7657		493.333	#DIV/0!	#DIV/0!
594	#DIV/0!	#DIV/0!		494	#DIV/0!	#DIV/0!
595.333	23.7949	34.1821		494.667	25.7578	21.043
596.667	#DIV/0!	#DIV/0!		495.333	#DIV/0!	#DIV/0!
598	23.6057	33.5909		496	#DIV/0!	#DIV/0!
599.333	23.6409	33.5189		496.667	#DIV/0!	#DIV/0!
614.3	27.4409	25.4273		497.333	#DIV/0!	#DIV/0!
615.633	27.1612	25.8307		498	25.471	21.0969
616.967	26.8068	26.6586		498.667	#DIV/0!	#DIV/0!
618.3	26.7254	27.1472		499.333	#DIV/0!	#DIV/0!
619.633	27.018	27.0699		500	#DIV/0!	#DIV/0!
620.967	27.6265	27.015		500.667	#DIV/0!	#DIV/0!
622.3	28.0292	27.0316		501.333	25.3015	21.066
623.633	#DIV/0!	#DIV/0!		502	#DIV/0!	#DIV/0!
624.967	28.3201	27.3046		502.667	#DIV/0!	#DIV/0!
626.3	#DIV/0!	#DIV/0!		503.333	#DIV/0!	#DIV/0!
627.633	28.3286	27.9266		504	#DIV/0!	#DIV/0!
628.967	#DIV/0!	#DIV/0!		504.667	26.0333	20.9117
630.3	28.3908	28.9184		505.333	#DIV/0!	#DIV/0!
631.633	#DIV/0!	#DIV/0!		506	#DIV/0!	#DIV/0!
632.967	28.3621	28.9292		506.667	#DIV/0!	#DIV/0!
634.3	#DIV/0!	#DIV/0!		507.333	#DIV/0!	#DIV/0!
635.633	28.3242	29.4022		508	25.4861	21.024
636.967	#DIV/0!	#DIV/0!		508.667	#DIV/0!	#DIV/0!
638.3	28.0711	29.9967		509.333	#DIV/0!	#DIV/0!
639.633	#DIV/0!	#DIV/0!		510	#DIV/0!	#DIV/0!
640.967	27.9222	30.7457		510.667	#DIV/0!	#DIV/0!
642.3	#DIV/0!	#DIV/0!		511.333	25.106	21.0894
643.633	28.01	31.1264		512	#DIV/0!	#DIV/0!
644.967	#DIV/0!	#DIV/0!		512.667	#DIV/0!	#DIV/0!
646.3	28.329	31.4195		513.333	#DIV/0!	#DIV/0!
647.633	#DIV/0!	#DIV/0!		514	#DIV/0!	#DIV/0!
648.967	28.6164	31.6955		514.667	25.098	21.0132
650.3	#DIV/0!	#DIV/0!		515.333	#DIV/0!	#DIV/0!
651.633	28.6434	32.0622		516	#DIV/0!	#DIV/0!
652.967	#DIV/0!	#DIV/0!		516.667	#DIV/0!	#DIV/0!
654.3	28.5358	32.6037		517.333	#DIV/0!	#DIV/0!
655.633	28.6174	#DIV/0!		518	25.4104	20.976
656.967	28.5624	33.3238		518.667	#DIV/0!	#DIV/0!
658.3	#DIV/0!	#DIV/0!		519.333	#DIV/0!	#DIV/0!
659.633	28.5647	33.114		520	#DIV/0!	#DIV/0!
660.967	#DIV/0!	#DIV/0!		520.667	#DIV/0!	#DIV/0!
662.3	28.3958	33.9034		521.333	25.0235	20.9663
663.633	#DIV/0!	#DIV/0!		522	#DIV/0!	#DIV/0!
664.967	28.0809	34.2096		522.667	#DIV/0!	#DIV/0!
666.3	#DIV/0!	#DIV/0!		523.333	#DIV/0!	#DIV/0!
667.633	28.3373	34.188		524	#DIV/0!	#DIV/0!
668.967	#DIV/0!	#DIV/0!		524.667	25.2152	20.839
670.3	28.6648	34.4948		525.333	#DIV/0!	#DIV/0!
671.633	#DIV/0!	#DIV/0!		526	#DIV/0!	#DIV/0!
672.967	29.1279	34.7094		526.667	#DIV/0!	#DIV/0!
674.3	#DIV/0!	#DIV/0!		527.333	#DIV/0!	#DIV/0!
675.633	29.0648	35.2791		528	24.7728	20.9403
676.967	#DIV/0!	#DIV/0!		528.667	#DIV/0!	#DIV/0!
678.3	29.0195	35.2032		529.333	#DIV/0!	#DIV/0!
679.633	#DIV/0!	#DIV/0!		530	#DIV/0!	#DIV/0!
680.967	29.1842	35.5267		530.667	#DIV/0!	#DIV/0!
682.3	#DIV/0!	#DIV/0!		531.333	25.644	20.7561
683.633	29.1868	35.909		532	#DIV/0!	#DIV/0!
684.967	#DIV/0!	#DIV/0!		532.667	#DIV/0!	#DIV/0!
686.3	29.0014	36.2664		533.333	#DIV/0!	#DIV/0!
687.633	#DIV/0!	#DIV/0!		534	#DIV/0!	#DIV/0!
688.967	28.6167	36.6339		534.667	25.8345	20.8485
690.3	#DIV/0!	#DIV/0!		535.333	#DIV/0!	#DIV/0!
691.633	28.5278	36.8614		536	#DIV/0!	#DIV/0!
692.967	#DIV/0!	#DIV/0!		536.667	#DIV/0!	#DIV/0!
694.3	28.4755	36.9389		537.333	#DIV/0!	#DIV/0!
695.633	#DIV/0!	#DIV/0!		538	25.4104	20.8193
696.967	28.5619	37.2925		538.667	#DIV/0!	#DIV/0!
698.3	#DIV/0!	#DIV/0!		539.333	#DIV/0!	#DIV/0!
699.633	28.5988	37.5344		540	#DIV/0!	#DIV/0!
700.967	#DIV/0!	#DIV/0!		540.667	#DIV/0!	#DIV/0!
702.3	28.6276	37.7919		541.333	24.7561	20.9837
703.633	#DIV/0!	#DIV/0!		542	#DIV/0!	#DIV/0!
704.967	28.5745	38.0036		542.667	#DIV/0!	#DIV/0!
706.3	#DIV/0!	#DIV/0!		543.333	#DIV/0!	#DIV/0!
707.633	28.5969	38.2306		544	#DIV/0!	#DIV/0!
708.967	#DIV/0!	#DIV/0!		544.667	25.6108	20.7924
710.3	28.4961	38.3759		545.333	#DIV/0!	#DIV/0!
711.633	#DIV/0!	#DIV/0!		546	#DIV/0!	#DIV/0!
712.967	28.3679	38.7353		546.667	#DIV/0!	#DIV/0!
714.3	#DIV/0!	#DIV/0!		547.333	#DIV/0!	#DIV/0!
715.633	28.2973	39.0303		548	25.5536	20.8967
716.967	#DIV/0!	#DIV/0!		548.667	#DIV/0!	#DIV/0!
718.3	28.4346	39.2553		549.333	#DIV/0!	#DIV/0!
719.633	#DIV/0!	#DIV/0!		550	#DIV/0!	#DIV/0!
720.967	28.5007	39.45		550.667	#DIV/0!	#DIV/0!
722.3	#DIV/0!	#DIV/0!		551.333	25.009	20.885
723.633	28.6334	39.7289		552	#DIV/0!	#DIV/0!
724.967	#DIV/0!	#DIV/0!		552.667	#DIV/0!	#DIV/0!
726.3	28.6517	39.9308		553.333	#DIV/0!	#DIV/0!
727.633	#DIV/0!	#DIV/0!		554	#DIV/0!	#DIV/0!
728.967	28.7373	40.0851		554.667	24.5343	20.8338
730.3	#DIV/0!	#DIV/0!		555.333	#DIV/0!	#DIV/0!
731.633	28.6279	40.2667		556	#DIV/0!	#DIV/0!
732.967	#DIV/0!	#DIV/0!		556.667	#DIV/0!	#DIV/0!
734.3	28.5838	40.5643		557.333	#DIV/0!	#DIV/0!
735.633	#DIV/0!	#DIV/0!		558	24.4254	20.8236
736.967	28.5872	40.6846		558.667	#DIV/0!	#DIV/0!
738.3	#DIV/0!	#DIV/0!		560	#DIV/0!	#DIV/0!
739.633	28.6839	41.0133		561.333	#DIV/0!	#DIV/0!
740.967	#DIV/0!	#DIV/0!		562.667	#DIV/0!	#DIV/0!
742.3	28.7382	41.0745		564	25.5159	20.7901
743.633	#DIV/0!	#DIV/0!		565.333	#DIV/0!	#DIV/0!
744.967	28.8429	41.3364		566.667	#DIV/0!	#DIV/0!
746.3	#DIV/0!	#DIV/0!		568	#DIV/0!	#DIV/0!
747.633	28.8823	41.5007		569.333	#DIV/0!	#DIV/0!
748.967	#DIV/0!	#DIV/0!		570.667	24.273	20.5885
750.3	28.916	41.6938		572	#DIV/0!	#DIV/0!
751.633	#DIV/0!	#DIV/0!		573.333	#DIV/0!	#DIV/0!
752.967	28.9835	42.1129		574.667	#DIV/0!	#DIV/0!
754.3	#DIV/0!	#DIV/0!		576	#DIV/0!	#DIV/0!
755.633	29.032	41.9479		577.333	24.24	20.7429
756.967	#DIV/0!	#DIV/0!		578.667	#DIV/0!	#DIV/0!
758.3	29.2416	42.199		580	#DIV/0!	#DIV/0!
759.633	#DIV/0!	#DIV/0!		581.333	#DIV/0!	#DIV/0!
760.967	29.2991	42.3231		582.667	#DIV/0!	#DIV/0!
762.3	#DIV/0!	#DIV/0!		584	24.3711	20.8461
763.633	29.3669	42.4361		585.333	#DIV/0!	#DIV/0!
764.967	#DIV/0!	#DIV/0!		586.667	#DIV/0!	#DIV/0!
766.3	29.5824	42.633		588	#DIV/0!	#DIV/0!
767.633	#DIV/0!	#DIV/0!		589.333	#DIV/0!	#DIV/0!
768.967	29.4756	42.7807		590.667	24.2455	20.8387
770.3	#DIV/0!	#DIV/0!		592	#DIV/0!	#DIV/0!
771.633	29.3911	42.8564		593.333	#DIV/0!	#DIV/0!
772.967	#DIV/0!	#DIV/0!		594.667	#DIV/0!	#DIV/0!
774.3	29.3732	42.9789		596	#DIV/0!	#DIV/0!
775.633	#DIV/0!	#DIV/0!		597.333	23.9631	20.8853
776.967	29.2276	43.1821		598.667	#DIV/0!	#DIV/0!
778.3	#DIV/0!	#DIV/0!		600	#DIV/0!	#DIV/0!
779.633	29.2239	43.1489		601.333	#DIV/0!	#DIV/0!
780.967	#DIV/0!	#DIV/0!		602.667	#DIV/0!	#DIV/0!
782.3	29.0881	43.3176		604	23.7932	20.6205
783.633	#DIV/0!	#DIV/0!		605.333	#DIV/0!	#DIV/0!
784.967	28.873	43.2483		606.667	#DIV/0!	#DIV/0!
786.3	#DIV/0!	#DIV/0!		608	#DIV/0!	#DIV/0!
787.633	28.8714	43.2786		609.333	#DIV/0!	#DIV/0!
788.967	#DIV/0!	#DIV/0!		610.667	24.2678	20.6666
790.3	28.7212	43.554		612	#DIV/0!	#DIV/0!
791.633	#DIV/0!	#DIV/0!		613.333	#DIV/0!	#DIV/0!
792.967	28.7995	43.4405		614.667	#DIV/0!	#DIV/0!
794.3	#DIV/0!	#DIV/0!		616	#DIV/0!	#DIV/0!
795.633	28.9875	43.3866		617.333	24.0874	20.7817
796.967	#DIV/0!	#DIV/0!		618.667	#DIV/0!	#DIV/0!
798.3	28.9036	43.3814		620	#DIV/0!	#DIV/0!
799.633	#DIV/0!	#DIV/0!		621.333	#DIV/0!	#DIV/0!
800.967	28.7558	43.4156		622.667	#DIV/0!	#DIV/0!
802.3	#DIV/0!	#DIV/0!		624	23.8718	20.8031
803.633	28.7535	43.1507		625.333	#DIV/0!	#DIV/0!
804.967	#DIV/0!	#DIV/0!		626.667	#DIV/0!	#DIV/0!
806.3	28.5608	43.0812		628	#DIV/0!	#DIV/0!
807.633	#DIV/0!	#DIV/0!		629.333	#DIV/0!	#DIV/0!
808.967	28.2406	43.2747		630.667	23.9917	20.9714
810.3	#DIV/0!	#DIV/0!		632	#DIV/0!	#DIV/0!
811.633	27.8819	42.8437		633.333	#DIV/0!	#DIV/0!
812.967	#DIV/0!	#DIV/0!		634.667	#DIV/0!	#DIV/0!
814.3	27.4961	43.2021		636	#DIV/0!	#DIV/0!
815.633	#DIV/0!	#DIV/0!		637.333	20.1522	21.2707
816.967	27.2874	42.6489		638.667	#DIV/0!	#DIV/0!
818.3	#DIV/0!	#DIV/0!		640	#DIV/0!	#DIV/0!
819.633	27.2	42.4039		641.333	#DIV/0!	#DIV/0!
820.967	#DIV/0!	#DIV/0!		642.667	#DIV/0!	#DIV/0!
822.3	26.8816	42.1873		644	23.1864	20.814
823.633	#DIV/0!	#DIV/0!		645.333	#DIV/0!	#DIV/0!
824.967	26.6491	#DIV/0!		646.667	#DIV/0!	#DIV/0!
826.3	#DIV/0!	#DIV/0!		648	#DIV/0!	#DIV/0!
827.633	26.6556	#DIV/0!		649.333	#DIV/0!	#DIV/0!
828.967	#DIV/0!	#DIV/0!		650.667	23.2685	20.8315
830.3	26.3532	41.486		652	#DIV/0!	#DIV/0!
831.633	#DIV/0!	#DIV/0!		653.333	#DIV/0!	#DIV/0!
832.967	26.2869	41.2771		654.667	#DIV/0!	#DIV/0!
834.3	#DIV/0!	#DIV/0!		656	#DIV/0!	#DIV/0!
835.633	26.1154	40.9636		657.333	23.863	20.6979
836.967	#DIV/0!	#DIV/0!		658.667	#DIV/0!	#DIV/0!
838.3	26.1864	40.7502		660	#DIV/0!	#DIV/0!
839.633	#DIV/0!	#DIV/0!		661.333	#DIV/0!	#DIV/0!
840.967	26.1284	40.4439		662.667	#DIV/0!	#DIV/0!
842.3	#DIV/0!	#DIV/0!		664	23.5712	20.6617
843.633	26.1013	40.1828		665.333	#DIV/0!	#DIV/0!
844.967	#DIV/0!	#DIV/0!		666.667	#DIV/0!	#DIV/0!
846.3	26.2033	39.8965		668	#DIV/0!	#DIV/0!
847.633	#DIV/0!	#DIV/0!		669.333	#DIV/0!	#DIV/0!
848.967	26.2142	39.7162		670.667	23.4466	20.8466
850.3	#DIV/0!	#DIV/0!		672	#DIV/0!	#DIV/0!
851.633	26.0545	39.3462		673.333	#DIV/0!	#DIV/0!
852.967	#DIV/0!	#DIV/0!		674.667	#DIV/0!	#DIV/0!
854.3	25.6858	38.9507		676	#DIV/0!	#DIV/0!
855.633	#DIV/0!	#DIV/0!		677.333	23.2684	20.7126
856.967	25.2723	38.5866		678.667	#DIV/0!	#DIV/0!
858.3	#DIV/0!	#DIV/0!		680	#DIV/0!	#DIV/0!
859.633	25.1807	38.1672		681.333	#DIV/0!	#DIV/0!
860.967	#DIV/0!	#DIV/0!		682.667	#DIV/0!	#DIV/0!
862.3	24.9763	37.8893		684	23.2044	20.5676
863.633	#DIV/0!	#DIV/0!		685.333	#DIV/0!	#DIV/0!
864.967	24.7872	37.4443		686.667	#DIV/0!	#DIV/0!
866.3	#DIV/0!	#DIV/0!		688	#DIV/0!	#DIV/0!
867.633	24.6471	37.1469		689.333	#DIV/0!	#DIV/0!
868.967	#DIV/0!	#DIV/0!		690.667	22.7223	20.5014
870.3	24.3411	36.7104		692	#DIV/0!	#DIV/0!
876.3	#DIV/0!	#DIV/0!		693.333	#DIV/0!	#DIV/0!
876.967	24.0324	35.9347		694.667	#DIV/0!	#DIV/0!
878.3	#DIV/0!	#DIV/0!		696	#DIV/0!	#DIV/0!
879.633	23.8757	35.5726		697.333	22.9273	20.6582
880.967	#DIV/0!	#DIV/0!		698.667	#DIV/0!	#DIV/0!
882.3	23.7648	35.1178		700	#DIV/0!	#DIV/0!
883.633	#DIV/0!	#DIV/0!		701.333	#DIV/0!	#DIV/0!
884.967	23.6459	34.7759		702.667	#DIV/0!	#DIV/0!
886.3	#DIV/0!	#DIV/0!		704	23.0464	20.7706
887.633	23.4263	34.615		705.333	#DIV/0!	#DIV/0!
888.967	#DIV/0!	#DIV/0!		706.667	#DIV/0!	#DIV/0!
890.3	23.4132	34.0118		708	#DIV/0!	#DIV/0!
891.633	#DIV/0!	#DIV/0!		709.333	#DIV/0!	#DIV/0!
892.967	23.3006	33.6773		710.667	23.9255	20.5868
894.3	#DIV/0!	#DIV/0!		712	#DIV/0!	#DIV/0!
895.633	23.1729	33.2005		713.333	#DIV/0!	#DIV/0!
896.967	#DIV/0!	#DIV/0!		714.667	#DIV/0!	#DIV/0!
898.3	23.2139	32.8186		716	#DIV/0!	#DIV/0!
899.633	#DIV/0!	#DIV/0!		717.333	23.5964	20.5842
900.967	23.1361	32.3911		718.667	#DIV/0!	#DIV/0!
907.633	24.3827	22.7155		720	#DIV/0!	#DIV/0!
908.3	#DIV/0!	#DIV/0!		721.333	#DIV/0!	#DIV/0!
908.967	#DIV/0!	#DIV/0!		722.667	#DIV/0!	#DIV/0!
909.633	#DIV/0!	#DIV/0!		724	22.8464	20.5408
910.3	26.0844	22.8543		725.333	#DIV/0!	#DIV/0!
910.967	#DIV/0!	#DIV/0!		726.667	#DIV/0!	#DIV/0!
911.633	#DIV/0!	#DIV/0!		728	#DIV/0!	#DIV/0!
912.3	#DIV/0!	#DIV/0!		729.333	#DIV/0!	#DIV/0!
912.967	25.8161	23.6816		730.667	22.7304	20.5949
913.633	#DIV/0!	#DIV/0!		732	#DIV/0!	#DIV/0!
914.3	#DIV/0!	#DIV/0!		733.333	#DIV/0!	#DIV/0!
914.967	#DIV/0!	#DIV/0!		734.667	#DIV/0!	#DIV/0!
915.633	25.3581	24.6278		736	#DIV/0!	#DIV/0!
916.3	#DIV/0!	#DIV/0!		737.333	22.3755	20.6055
916.967	#DIV/0!	#DIV/0!		738.667	#DIV/0!	#DIV/0!
917.633	#DIV/0!	#DIV/0!		740	#DIV/0!	#DIV/0!
918.3	25.202	25.5393		741.333	#DIV/0!	#DIV/0!
918.967	#DIV/0!	#DIV/0!		742.667	#DIV/0!	#DIV/0!
919.633	#DIV/0!	#DIV/0!		744	22.5038	20.5992
920.3	#DIV/0!	#DIV/0!		745.333	#DIV/0!	#DIV/0!
920.967	24.8479	26.4692		746.667	#DIV/0!	#DIV/0!
921.633	#DIV/0!	#DIV/0!		748	#DIV/0!	#DIV/0!
922.3	24.7004	26.8227		749.333	#DIV/0!	#DIV/0!
922.967	#DIV/0!	#DIV/0!		750.667	22.6862	20.7081
923.633	24.6774	27.2106		752	#DIV/0!	#DIV/0!
924.3	#DIV/0!	#DIV/0!		753.333	#DIV/0!	#DIV/0!
924.967	24.679	27.4345		754.667	#DIV/0!	#DIV/0!
925.633	#DIV/0!	#DIV/0!		756	#DIV/0!	#DIV/0!
926.3	24.5366	27.9213		757.333	22.6719	20.7017
927.633	#DIV/0!	#DIV/0!		758.667	#DIV/0!	#DIV/0!
928.967	24.4494	28.442		760	#DIV/0!	#DIV/0!
930.3	#DIV/0!	#DIV/0!		761.333	#DIV/0!	#DIV/0!
931.633	24.3639	28.8574		762.667	#DIV/0!	#DIV/0!
932.967	#DIV/0!	#DIV/0!		764	22.7335	20.5475
934.3	24.1669	29.5535		765.333	#DIV/0!	#DIV/0!
935.633	#DIV/0!	#DIV/0!		766.667	#DIV/0!	#DIV/0!
936.967	24.2152	30.0937		768	#DIV/0!	#DIV/0!
938.3	#DIV/0!	#DIV/0!		769.333	#DIV/0!	#DIV/0!
939.633	24.9108	30.0249		770.667	22.5844	20.6287
940.967	#DIV/0!	#DIV/0!		772	#DIV/0!	#DIV/0!
942.3	25.3071	30.3289		773.333	#DIV/0!	#DIV/0!
943.633	#DIV/0!	#DIV/0!		774.667	#DIV/0!	#DIV/0!
944.967	25.3495	30.7824		776	#DIV/0!	#DIV/0!
946.3	#DIV/0!	#DIV/0!		777.333	22.4657	20.6171
947.633	25.3334	31.1757		778.667	#DIV/0!	#DIV/0!
948.967	#DIV/0!	#DIV/0!		780	#DIV/0!	#DIV/0!
950.3	25.1055	31.7447		781.333	#DIV/0!	#DIV/0!
951.633	#DIV/0!	#DIV/0!		782.667	#DIV/0!	#DIV/0!
952.967	25.0422	32.3198		784	20.7607	#REF!
954.3	#DIV/0!	#DIV/0!		785.333	#DIV/0!	#DIV/0!
955.633	25.0317	32.7149		786.667	#DIV/0!	#DIV/0!
956.967	#DIV/0!	#DIV/0!		788	#DIV/0!	#DIV/0!
958.3	25.065	33.6071		789.333	#DIV/0!	#DIV/0!
959.633	#DIV/0!	#DIV/0!		790.667	23.0206	20.5625
960.967	25.1545	33.605		792	#DIV/0!	#DIV/0!
962.3	#DIV/0!	#DIV/0!		793.333	#DIV/0!	#DIV/0!
963.633	25.4765	33.9581		794.667	#DIV/0!	#DIV/0!
964.967	#DIV/0!	#DIV/0!		796	#DIV/0!	#DIV/0!
966.3	25.7228	34.2415		797.333	22.7938	20.5076
967.633	#DIV/0!	#DIV/0!		798.667	#DIV/0!	#DIV/0!
968.967	25.8498	34.4974		800	#DIV/0!	#DIV/0!
970.3	#DIV/0!	#DIV/0!		801.333	#DIV/0!	#DIV/0!
971.633	26.038	34.6664		802.667	#DIV/0!	#DIV/0!
972.967	#DIV/0!	#DIV/0!		804	22.8546	21.5079
974.3	25.7258	35.2471		805.333	#DIV/0!	#DIV/0!
975.633	#DIV/0!	#DIV/0!		806.667	#DIV/0!	#DIV/0!
976.967	25.6566	35.6949		808	#DIV/0!	#DIV/0!
978.3	#DIV/0!	#DIV/0!		809.333	#DIV/0!	#DIV/0!
979.633	25.7202	35.8602		810.667	22.7271	21.9471
980.967	#DIV/0!	#DIV/0!		812	#DIV/0!	#DIV/0!
982.3	25.4288	36.2615		813.333	#DIV/0!	#DIV/0!
983.633	#DIV/0!	#DIV/0!		814.667	#DIV/0!	#DIV/0!
984.967	25.6222	36.6828		816	#DIV/0!	#DIV/0!
986.3	#DIV/0!	#DIV/0!		817.333	22.3046	21.957
987.633	25.7405	36.8411		818.667	#DIV/0!	#DIV/0!
988.967	#DIV/0!	#DIV/0!		820	#DIV/0!	#DIV/0!
990.3	25.6754	37.1831		821.333	#DIV/0!	#DIV/0!
991.633	#DIV/0!	#DIV/0!		822.667	#DIV/0!	#DIV/0!
992.967	25.9572	37.4132		824	22.0388	22.0228
994.3	#DIV/0!	#DIV/0!		825.333	#DIV/0!	#DIV/0!
995.633	25.8486	37.5113		826.667	#DIV/0!	#DIV/0!
996.967	#DIV/0!	#DIV/0!		828	#DIV/0!	#DIV/0!
998.3	25.5579	37.9182		829.333	#DIV/0!	#DIV/0!
999.633	#DIV/0!	#DIV/0!		830.667	21.8858	21.91
1000.97	25.2544	38.4215		832	#DIV/0!	#DIV/0!
1002.3	#DIV/0!	#DIV/0!		833.333	#DIV/0!	#DIV/0!
1003.63	25.1892	38.6105		834.667	#DIV/0!	#DIV/0!
1004.97	#DIV/0!	#DIV/0!		836	#DIV/0!	#DIV/0!
1006.3	25.2781	38.7382		837.333	22.5792	21.6753
1007.63	#DIV/0!	#DIV/0!		838.667	#DIV/0!	#DIV/0!
1008.97	25.4634	39.2424		840	#DIV/0!	#DIV/0!
1010.3	#DIV/0!	#DIV/0!		841.333	#DIV/0!	#DIV/0!
1011.63	25.5701	39.4007		842.667	#DIV/0!	#DIV/0!
1012.97	#DIV/0!	#DIV/0!		844	21.8695	21.6027
1014.3	25.5742	39.6081		845.333	#DIV/0!	#DIV/0!
1015.63	#DIV/0!	#DIV/0!		846.667	#DIV/0!	#DIV/0!
1016.97	25.8833	40.3019		848	#DIV/0!	#DIV/0!
1018.3	#DIV/0!	#DIV/0!		849.333	#DIV/0!	#DIV/0!
1019.63	25.9492	40.0521		850.667	21.7671	21.3867
1020.97	#DIV/0!	#DIV/0!		852	#DIV/0!	#DIV/0!
1022.3	25.7274	40.3675		853.333	#DIV/0!	#DIV/0!
1023.63	#DIV/0!	#DIV/0!		854.667	#DIV/0!	#DIV/0!
1024.97	25.4888	40.5551		856	#DIV/0!	#DIV/0!
1026.3	#DIV/0!	#DIV/0!		857.333	21.5993	21.2504
1027.63	25.5463	40.8772		858.667	#DIV/0!	#DIV/0!
1028.97	#DIV/0!	#DIV/0!		860	#DIV/0!	#DIV/0!
1030.3	25.4584	40.9735		861.333	#DIV/0!	#DIV/0!
1031.63	#DIV/0!	#DIV/0!		862.667	#DIV/0!	#DIV/0!
1032.97	25.3991	41.1742		864	21.7901	21.351
1034.3	#DIV/0!	#DIV/0!		865.333	#DIV/0!	#DIV/0!
1035.63	25.472	41.6183		866.667	#DIV/0!	#DIV/0!
1036.97	#DIV/0!	#DIV/0!		868	#DIV/0!	#DIV/0!
1038.3	25.7133	41.7189		869.333	#DIV/0!	#DIV/0!
1039.63	#DIV/0!	#DIV/0!		870.667	22.4088	21.3332
1040.97	25.8783	41.9303		872	#DIV/0!	#DIV/0!
1042.3	#DIV/0!	#DIV/0!		873.333	#DIV/0!	#DIV/0!
1043.63	25.9697	42.0915		874.667	#DIV/0!	#DIV/0!
1044.97	#DIV/0!	#DIV/0!		876	#DIV/0!	#DIV/0!
1046.3	25.7771	42.1929		877.333	22.545	21.4294
1047.63	#DIV/0!	#DIV/0!		878.667	#DIV/0!	#DIV/0!
1048.97	25.6021	42.511		880	#DIV/0!	#DIV/0!
1050.3	#DIV/0!	#DIV/0!		881.333	#DIV/0!	#DIV/0!
1051.63	25.8142	42.6886		882.667	#DIV/0!	#DIV/0!
1052.97	#DIV/0!	#DIV/0!		884	21.5263	21.5185
1054.3	25.6719	42.9534		885.333	#DIV/0!	#DIV/0!
1055.63	#DIV/0!	#DIV/0!		886.667	#DIV/0!	#DIV/0!
1056.97	25.5309	42.9678		888	#DIV/0!	#DIV/0!
1058.3	#DIV/0!	#DIV/0!		889.333	#DIV/0!	#DIV/0!
1059.63	25.742	43.0014		890.667	21.7625	21.4863
1060.97	#DIV/0!	#DIV/0!		892	#DIV/0!	#DIV/0!
1062.3	25.8301	43.3595		893.333	#DIV/0!	#DIV/0!
1063.63	#DIV/0!	#DIV/0!		894.667	#DIV/0!	#DIV/0!
1064.97	25.8242	43.2855		896	#DIV/0!	#DIV/0!
1066.3	#DIV/0!	#DIV/0!		897.333	21.8252	21.4631
1067.63	25.868	43.405		898.667	#DIV/0!	#DIV/0!
1068.97	#DIV/0!	#DIV/0!		900	#DIV/0!	#DIV/0!
1070.3	25.8198	43.3844		901.333	#DIV/0!	#DIV/0!
1071.63	#DIV/0!	#DIV/0!		902.667	#DIV/0!	#DIV/0!
1072.97	25.6011	43.6111		904	21.8844	20.9892
1074.3	#DIV/0!	#DIV/0!		905.333	#DIV/0!	#DIV/0!
1075.63	25.4797	43.5549		906.667	#DIV/0!	#DIV/0!
				908	#DIV/0!	#DIV/0!
				909.333	#DIV/0!	#DIV/0!
				910.667	21.9549	20.9847
				912	#DIV/0!	#DIV/0!
				913.333	#DIV/0!	#DIV/0!
				914.667	#DIV/0!	#DIV/0!
				916	#DIV/0!	#DIV/0!
				917.333	22.3056	20.9609
				918.667	#DIV/0!	#DIV/0!
				920	#DIV/0!	#DIV/0!
				921.333	#DIV/0!	#DIV/0!
				922.667	#DIV/0!	#DIV/0!
				924	21.6578	20.8985

## Sheet: Figure S6c
2 Theta (degree)	Fresh		2 Theta (degree)	Regenerated		2 Theta (degree)	Unregenerated
5	493		5.00311	3681		5.00311	3510
5.02	504		5.03611	3738.27		5.03611	3513.95
5.04	506		5.06911	3572.32		5.06911	3540.32
5.06	473		5.10211	3630.53		5.10211	3406.31
5.08	497		5.13511	3539.01		5.13511	3315.55
5.1	560		5.16811	3494.65		5.16811	3437.47
5.12	499		5.20111	3508.63		5.20111	3345.27
5.14	482		5.23411	3448.93		5.23411	3307.83
5.16	532		5.26711	3428.62		5.26711	3358.03
5.18	519		5.30011	3528.03		5.30011	3356.02
5.2	534		5.33311	3426.56		5.33311	3358.49
5.22	494		5.36611	3412.58		5.36611	3372.77
5.24	490		5.39911	3309.51		5.39911	3217.22
5.26	516		5.43211	3374.57		5.43211	3192.34
5.28	510		5.46511	3391		5.46511	3283.53
5.3	505		5.49811	3292.95		5.49811	3231.69
5.32	529		5.53111	3366.52		5.53111	3151.18
5.34	513		5.56411	3327.41		5.56411	3182.1
5.36	510		5.59711	3279.87		5.59711	3211.99
5.38	501		5.63011	3317.35		5.63011	3169.13
5.4	495		5.66311	3239.35		5.66311	3250.38
5.42	496		5.69611	3273.37		5.69611	3191.92
5.44	482		5.72911	3273.9		5.72911	3103.42
5.46	468		5.76211	3323.87		5.76211	3060.01
5.48	494		5.79511	3290.18		5.79511	3025.23
5.5	505		5.82811	3193.19		5.82811	3044.09
5.52	494		5.86111	3178.8		5.86111	3053.3
5.54	457		5.89411	3115.55		5.89411	3024
5.56	445		5.92711	3207.2		5.92711	3054.58
5.58	439		5.96011	3169.06		5.96011	3064.43
5.6	489		5.99311	3106		5.99311	2939.92
5.62	468		6.02611	3089.58		6.02611	2934.07
5.64	488		6.05911	3098.05		6.05911	2924.79
5.66	481		6.09211	3078.95		6.09211	2869.6
5.68	479		6.12511	3051.44		6.12511	2884.08
5.7	485		6.15811	3001.17		6.15811	2922.17
5.72	490		6.19111	2943.29		6.19111	2934.46
5.74	502		6.22411	2954.21		6.22411	2838.2
5.76	445		6.25711	2947.3		6.25711	2803.36
5.78	466		6.29011	2953.99		6.29011	2828.72
5.8	470		6.32311	2955.88		6.32311	2783.3
5.82	489		6.35611	2896.47		6.35611	2783.97
5.84	456		6.38911	2896.2		6.38911	2761.41
5.86	455		6.42211	2953.01		6.42211	2737.23
5.88	484		6.45511	2937.85		6.45511	2731.41
5.9	446		6.48811	2881.72		6.48811	2706.19
5.92	445		6.52111	2893.62		6.52111	2742.89
5.94	430		6.55411	2900.91		6.55411	2742.33
5.96	458		6.58711	2877.85		6.58711	2733.98
5.98	457		6.62011	2820.23		6.62011	2708.75
6	480		6.65311	2797.68		6.65311	2735.88
6.02	477		6.68611	2821.7		6.68611	2718.92
6.04	422		6.71911	2782.44		6.71911	2702.47
6.06	465		6.75211	2812.91		6.75211	2782.25
6.08	497		6.78511	2759.56		6.78511	2705.98
6.1	485		6.81811	2732.63		6.81811	2651.83
6.12	416		6.85111	2699.72		6.85111	2630.01
6.14	462		6.88411	2726.62		6.88411	2568.12
6.16	452		6.91711	2750.8		6.91711	2584.6
6.18	510		6.95011	2722.43		6.95011	2599.64
6.2	514		6.98311	2657.03		6.98311	2560.8
6.22	410		7.01611	2652.14		7.01611	2612.28
6.24	375		7.04911	2697.73		7.04911	2502.22
6.26	426		7.08211	2641.63		7.08211	2492.01
6.28	455		7.11511	2717.57		7.11511	2469.04
6.3	482		7.14811	2635.1		7.14811	2539.74
6.32	445		7.18111	2648.37		7.18111	2470.03
6.34	433		7.21411	2616.63		7.21411	2453.21
6.36	476		7.24711	2599.96		7.24711	2472.82
6.38	436		7.28011	2601.91		7.28011	2476.85
6.4	421		7.31311	2530.24		7.31311	2427.31
6.42	459		7.34611	2513.61		7.34611	2423.43
6.44	475		7.37911	2556.51		7.37911	2435.82
6.46	456		7.41211	2580.46		7.41211	2438.63
6.48	460		7.44511	2562.39		7.44511	2494.32
6.5	446		7.47811	2567.48		7.47811	2496.72
6.52	456		7.51111	2553.96		7.51111	2452.37
6.54	462		7.54411	2455.19		7.54411	2388.37
6.56	417		7.57711	2462.7		7.57711	2402.38
6.58	422		7.61011	2511.92		7.61011	2428.91
6.6	430		7.64311	2447.74		7.64311	2358.81
6.62	425		7.67611	2444.07		7.67611	2359.95
6.64	419		7.70911	2474.83		7.70911	2333.99
6.66	440		7.74211	2458.89		7.74211	2317.79
6.68	438		7.77511	2473.01		7.77511	2296.36
6.7	454		7.80811	2474		7.80811	2285.75
6.72	409		7.84111	2485.87		7.84111	2315.12
6.74	416		7.87411	2375.39		7.87411	2275.69
6.76	414		7.90711	2290.23		7.90711	2278.1
6.78	425		7.94011	2459.47		7.94011	2290.37
6.8	421		7.97311	2421.2		7.97311	2328.21
6.82	427		8.00611	2402.5		8.00611	2250.74
6.84	430		8.03911	2382.59		8.03911	2235.16
6.86	424		8.07211	2441.64		8.07211	2230.05
6.88	457		8.10511	2369.78		8.10511	2249.29
6.9	407		8.13811	2336.42		8.13811	2206.86
6.92	436		8.17111	2386.47		8.17111	2228.03
6.94	404		8.20411	2274.89		8.20411	2182.07
6.96	425		8.23711	2374.99		8.23711	2144.69
6.98	431		8.27011	2406.03		8.27011	2245.02
7	462		8.30311	2360.8		8.30311	2216.99
7.02	415		8.33611	2251.27		8.33611	2269.93
7.04	435		8.36911	2208.61		8.36911	2174.67
7.06	413		8.40211	2321.14		8.40211	2192.39
7.08	396		8.43511	2315.5		8.43511	2158.96
7.1	420		8.46811	2281.93		8.46811	2158.25
7.12	387		8.50111	2274.7		8.50111	2146.92
7.14	405		8.53411	2192.74		8.53411	2143.06
7.16	392		8.56711	2225.16		8.56711	2153.08
7.18	383		8.60011	2186.9		8.60011	2153.51
7.2	429		8.63311	2158.94		8.63311	2123.97
7.22	436		8.66611	2236.85		8.66611	2120.32
7.24	403		8.69911	2233.86		8.69911	2076.27
7.26	427		8.73211	2190.14		8.73211	2098
7.28	424		8.76511	2220		8.76511	2087.68
7.3	442		8.79811	2258.74		8.79811	2058.2
7.32	423		8.83111	2179.04		8.83111	2057.2
7.34	390		8.86411	2122.79		8.86411	2054.33
7.36	405		8.89711	2131.85		8.89711	2049.29
7.38	431		8.93011	2149.76		8.93011	2046.91
7.4	402		8.96311	2214.67		8.96311	2009.67
7.42	415		8.99611	2194.33		8.99611	1947.71
7.44	423		9.02911	2133.78		9.02911	1955.14
7.46	408		9.06211	2129.65		9.06211	2025.72
7.48	416		9.09511	2151.91		9.09511	2067.57
7.5	407		9.12811	2213.07		9.12811	2020.4
7.52	431		9.16111	2222.52		9.16111	2002.5
7.54	401		9.19411	2217.97		9.19411	2026.03
7.56	410		9.22711	2202.29		9.22711	2025.29
7.58	403		9.26011	2150.22		9.26011	2018.29
7.6	440		9.29311	2103.02		9.29311	1999.29
7.62	418		9.32611	2099.44		9.32611	1990.44
7.64	428		9.35911	2133.29		9.35911	1972.69
7.66	396		9.39211	2128.48		9.39211	1953.26
7.68	392		9.42511	2076.93		9.42511	1938.85
7.7	444		9.45811	2061.42		9.45811	1947.76
7.72	394		9.49111	2108.02		9.49111	1906.02
7.74	434		9.52411	2103.22		9.52411	1914.08
7.76	402		9.55711	2028.74		9.55711	1884.7
7.78	408		9.59011	2000.28		9.59011	1903.24
7.8	411		9.62311	2043.25		9.62311	1978.32
7.82	374		9.65611	2107.52		9.65611	1945.34
7.84	369		9.68911	2079.23		9.68911	1875.51
7.86	439		9.72211	2022.8		9.72211	1897.42
7.88	407		9.75511	2048.56		9.75511	1904.87
7.9	388		9.78811	2072		9.78811	1872.19
7.92	403		9.82111	2065.86		9.82111	1945.88
7.94	409		9.85411	2069.3		9.85411	1855.4
7.96	404		9.88711	1974.25		9.88711	1874.32
7.98	397		9.92011	2053.63		9.92011	1867.42
8	391		9.95311	2035.05		9.95311	1901.93
8.02	403		9.98611	2086.44		9.98611	1905.9
8.04	396		10.0191	1994.84		10.0191	1870.25
8.06	399		10.0521	2039.01		10.0521	1928.65
8.08	395		10.0851	2021.39		10.0851	1875.96
8.1	400		10.1181	1959.71		10.1181	1790.29
8.12	431		10.1511	2023.67		10.1511	1886.77
8.14	410		10.1841	2011.89		10.1841	1705.82
8.16	410		10.2171	2004.76		10.2171	1823.88
8.18	372		10.2501	1908.98		10.2501	1777.48
8.2	422		10.2831	1920.7		10.2831	1892.31
8.22	413		10.3161	1957.65		10.3161	1867.99
8.24	424		10.3491	1987.56		10.3491	1749.91
8.26	411		10.3821	1982.42		10.3821	1866.11
8.28	401		10.4151	2057.06		10.4151	1812.84
8.3	389		10.4481	1935.95		10.4481	1723
8.32	375		10.4811	1981.69		10.4811	1808.74
8.34	413		10.5141	2015.55		10.5141	1755.01
8.36	380		10.5471	1974.32		10.5471	1730.35
8.38	405		10.5801	1950.73		10.5801	1812.62
8.4	406		10.6131	1878.23		10.6131	1757.94
8.42	399		10.6461	1913.78		10.6461	1701.58
8.44	370		10.6791	2044.35		10.6791	1791.24
8.46	405		10.7121	1978.96		10.7121	1812
8.48	400		10.7451	1983.61		10.7451	1815.2
8.5	391		10.7781	1996.3		10.7781	1813.64
8.52	376		10.8111	1936.78		10.8111	1816.1
8.54	364		10.8441	1970.84		10.8441	1763.64
8.56	374		10.8771	1960.01		10.8771	1741
8.58	425		10.9101	1961.32		10.9101	1803.12
8.6	369		10.9431	1912.84		10.9431	1810.79
8.62	401		10.9761	1876.63		10.9761	1740.23
8.64	366		11.0091	1908.45		11.0091	1725.19
8.66	386		11.0421	1940.1		11.0421	1722.45
8.68	371		11.0751	1929.48		11.0751	1750
8.7	395		11.1081	1953.4		11.1081	1732.6
8.72	388		11.1411	1997.89		11.1411	1723.78
8.74	396		11.1741	1999.65		11.1741	1696.84
8.76	368		11.2071	1940.89		11.2071	1743.19
8.78	381		11.2401	1946.64		11.2401	1789.94
8.8	374		11.2731	1975.98		11.2731	1767.49
8.82	355		11.3061	1986.44		11.3061	1791.14
8.84	362		11.3391	1941.18		11.3391	1795.8
8.86	357		11.3721	1959.44		11.3721	1759.64
8.88	392		11.4051	2042.96		11.4051	1777.2
8.9	351		11.4381	2035.36		11.4381	1807.28
8.92	371		11.4711	2038.64		11.4711	1732.68
8.94	374		11.5041	2048.02		11.5041	1712.46
8.96	400		11.5371	1976.3		11.5371	1762.5
8.98	384		11.5701	1974.51		11.5701	1743.15
9	405		11.6031	2008.85		11.6031	1745.11
9.02	415		11.6361	1991.62		11.6361	1774.67
9.04	383		11.6691	2004.73		11.6691	1799.97
9.06	412		11.7021	2016.5		11.7021	1803.02
9.08	376		11.7351	2006.74		11.7351	1795.31
9.1	365		11.7681	2011.94		11.7681	1794.15
9.12	363		11.8011	2042.58		11.8011	1755.12
9.14	434		11.8341	2050.25		11.8341	1755.66
9.16	364		11.8671	2006.07		11.8671	1756.41
9.18	362		11.9001	2018.18		11.9001	1823.56
9.2	386		11.9331	2091.13		11.9331	1868.57
9.22	374		11.9661	2110.78		11.9661	1835.97
9.24	395		11.9991	2065.58		11.9991	1840.33
9.26	344		12.0321	2122.05		12.0321	1808.84
9.28	377		12.0651	2061.78		12.0651	1807.11
9.3	383		12.0981	2071.96		12.0981	1803.43
9.32	401		12.1311	2069.62		12.1311	1807.92
9.34	405		12.1641	2174.4		12.1641	1772.38
9.36	408		12.1971	2134.51		12.1971	1844.22
9.38	383		12.2301	2144.57		12.2301	1879.46
9.4	388		12.2631	2171.85		12.2631	1951.2
9.42	342		12.2961	2142.71		12.2961	1850.07
9.44	342		12.3291	2172.98		12.3291	1911.03
9.46	347		12.3621	2136.4		12.3621	1897.78
9.48	379		12.3951	2199.34		12.3951	1874.83
9.5	386		12.4281	2294.87		12.4281	1952.45
9.52	398		12.4611	2262.43		12.4611	1870.86
9.54	358		12.4941	2252.45		12.4941	1890.47
9.56	392		12.5271	2362.3		12.5271	1913.23
9.58	358		12.5601	2320.6		12.5601	1958.53
9.6	386		12.5931	2381.45		12.5931	1947.85
9.62	362		12.6261	2265.09		12.6261	1965.36
9.64	358		12.6591	2352.63		12.6591	1957.4
9.66	372		12.6921	2433.34		12.6921	1951.99
9.68	367		12.7251	2469.45		12.7251	2005.08
9.7	340		12.7581	2365.84		12.7581	2030.55
9.72	387		12.7911	2397.02		12.7911	2048.56
9.74	363		12.8241	2577.92		12.8241	2022.07
9.76	380		12.8571	2558.18		12.8571	2039.84
9.78	404		12.8901	2514.95		12.8901	2096.75
9.8	359		12.9231	2519.8		12.9231	2109.59
9.82	368		12.9561	2545.74		12.9561	2113.81
9.84	385		12.9891	2547		12.9891	2111.18
9.86	384		13.0221	2626.8		13.0221	2132.34
9.88	384		13.0551	2627.51		13.0551	2197.15
9.9	363		13.0881	2633.32		13.0881	2236.4
9.92	415		13.1211	2795.09		13.1211	2250.68
9.94	379		13.1541	2615.84		13.1541	2201.11
9.96	330		13.1871	2664.96		13.1871	2241.56
9.98	379		13.2201	2813.33		13.2201	2236.22
10	363		13.2531	2768.17		13.2531	2265.06
10.02	392		13.2861	2840.99		13.2861	2285.06
10.04	383		13.3191	2841.9		13.3191	2285.56
10.06	352		13.3521	2886.09		13.3521	2365.15
10.08	345		13.3851	3009.23		13.3851	2418.13
10.1	364		13.4181	3019.59		13.4181	2465.03
10.12	363		13.4511	2950.62		13.4511	2430.19
10.14	372		13.4841	3031.62		13.4841	2414.5
10.16	407		13.5171	3057.62		13.5171	2489.31
10.18	402		13.5501	3103.62		13.5501	2443.44
10.2	389		13.5831	3212.55		13.5831	2510.12
10.22	379		13.6161	3234.29		13.6161	2579.52
10.24	371		13.6491	3180.55		13.6491	2529.73
10.26	391		13.6821	3148.2		13.6821	2526.65
10.28	358		13.7151	3245.68		13.7151	2568.15
10.3	356		13.7481	3309.7		13.7481	2570
10.32	379		13.7811	3261.84		13.7811	2621.62
10.34	399		13.8141	3269.72		13.8141	2622.53
10.36	378		13.8471	3359.08		13.8471	2535.08
10.38	369		13.8801	3343.47		13.8801	2491.4
10.4	423		13.9131	3327.29		13.9131	2531.47
10.42	370		13.9461	3407.85		13.9461	2594.44
10.44	354		13.9791	3352.16		13.9791	2613.83
10.46	327		14.0121	3315.99		14.0121	2594.19
10.48	365		14.0451	3375.51		14.0451	2560.56
10.5	365		14.0781	3389.24		14.0781	2511.64
10.52	389		14.1111	3354.89		14.1111	2594.83
10.54	372		14.1441	3316.04		14.1441	2646.71
10.56	385		14.1771	3331.7		14.1771	2601.71
10.58	409		14.2101	3338.72		14.2101	2608.69
10.6	401		14.2431	3333.41		14.2431	2581.99
10.62	396		14.2761	3310.25		14.2761	2578.27
10.64	385		14.3091	3250.22		14.3091	2577.86
10.66	347		14.3421	3260.89		14.3421	2514.67
10.68	354		14.3751	3248.78		14.3751	2481.23
10.7	363		14.4081	3195.22		14.4081	2459.18
10.72	383		14.4411	3177.93		14.4411	2406.86
10.74	404		14.4741	3158.86		14.4741	2375.05
10.76	349		14.5071	3099.89		14.5071	2333.77
10.78	361		14.5401	2990.73		14.5401	2271.42
10.8	368		14.5731	2959.29		14.5731	2275.02
10.82	369		14.6061	2899.95		14.6061	2274.25
10.84	350		14.6391	2910.51		14.6391	2201.3
10.86	374		14.6721	2853.87		14.6721	2170.22
10.88	364		14.7051	2772.45		14.7051	2141.48
10.9	364		14.7381	2770.87		14.7381	2187.06
10.92	380		14.7711	2764.14		14.7711	2118.72
10.94	391		14.8041	2672.42		14.8041	2091.32
10.96	389		14.8371	2572.98		14.8371	2113.02
10.98	395		14.8701	2596.44		14.8701	1982.85
11	395		14.9031	2573.33		14.9031	2044.67
11.02	382		14.9361	2481.73		14.9361	1943.03
11.04	370		14.9691	2471.16		14.9691	1914.79
11.06	393		15.0021	2359.28		15.0021	1817.86
11.08	385		15.0351	2288.08		15.0351	1871.14
11.1	388		15.0681	2270.89		15.0681	1844.86
11.12	397		15.1011	2277.96		15.1011	1823.23
11.14	386		15.1341	2175.21		15.1341	1698.12
11.16	357		15.1671	2194.86		15.1671	1774.73
11.18	361		15.2001	2156.54		15.2001	1672.35
11.2	394		15.2331	2117.5		15.2331	1754.91
11.22	360		15.2661	2052.75		15.2661	1656.99
11.24	388		15.2991	2022.67		15.2991	1574.17
11.26	379		15.3321	2031.55		15.3321	1564.81
11.28	380		15.3651	1976.06		15.3651	1667.21
11.3	405		15.3981	1945.03		15.3981	1515.56
11.32	421		15.4311	1890.47		15.4311	1601.47
11.34	376		15.4641	1785.81		15.4641	1497.8
11.36	367		15.4971	1692.9		15.4971	1554.81
11.38	375		15.5301	1749.03		15.5301	1497.01
11.4	369		15.5631	1661.28		15.5631	1471.14
11.42	375		15.5961	1749.3		15.5961	1317.43
11.44	384		15.6291	1630.49		15.6291	1404.63
11.46	398		15.6621	1683.32		15.6621	1398.25
11.48	393		15.6951	1652.84		15.6951	1353.61
11.5	416		15.7281	1643.65		15.7281	1372.17
11.52	386		15.7611	1638.61		15.7611	1370.61
11.54	354		15.7941	1573.05		15.7941	1324.97
11.56	416		15.8271	1539.11		15.8271	1371.76
11.58	360		15.8601	1539.2		15.8601	1262.46
11.6	382		15.8931	1482.04		15.8931	1234.2
11.62	373		15.9261	1442.28		15.9261	1216.69
11.64	410		15.9591	1407.9		15.9591	1251.53
11.66	426		15.9921	1422.33		15.9921	1218.33
11.68	383		16.0251	1406.23		16.0251	1175.9
11.7	440		16.0581	1407.65		16.0581	1222.83
11.72	452		16.0911	1368.63		16.0911	1142.22
11.74	406		16.1241	1342.43		16.1241	1129.97
11.76	435		16.1571	1380.16		16.1571	1096.29
11.78	389		16.1901	1361		16.1901	1094.57
11.8	439		16.2231	1374.36		16.2231	1125.26
11.82	438		16.2561	1278.52		16.2561	1135.31
11.84	446		16.2891	1301.01		16.2891	1091.04
11.86	421		16.3221	1268.63		16.3221	1091.9
11.88	413		16.3551	1236.3		16.3551	1097.14
11.9	439		16.3881	1235.08		16.3881	1070.38
11.92	424		16.4211	1209.6		16.4211	1057
11.94	393		16.4541	1166.8		16.4541	1097.47
11.96	433		16.4871	1188.63		16.4871	1070.76
11.98	447		16.5201	1262.61		16.5201	1061.86
12	414		16.5531	1222.95		16.5531	1050.67
12.02	409		16.5861	1165.62		16.5861	1058.82
12.04	442		16.6191	1187.75		16.6191	1058.35
12.06	437		16.6521	1166.09		16.6521	1049.21
12.08	428		16.6851	1121.61		16.6851	1038.06
12.1	441		16.7181	1116.05		16.7181	994.913
12.12	440		16.7511	1107.51		16.7511	979.988
12.14	460		16.7841	1091.16		16.7841	1008.95
12.16	447		16.8171	1092.58		16.8171	1007.25
12.18	458		16.8501	1108.84		16.8501	998.149
12.2	440		16.8831	1102.74		16.8831	1017.45
12.22	442		16.9161	1084.87		16.9161	973.079
12.24	449		16.9491	1061.01		16.9491	955.655
12.26	436		16.9821	1051.24		16.9821	1012.23
12.28	443		17.0151	1047.77		17.0151	976.569
12.3	455		17.0481	1017.37		17.0481	936.193
12.32	429		17.0811	1056.15		17.0811	972.815
12.34	456		17.1141	1032.87		17.1141	986.677
12.36	447		17.1471	1009.13		17.1471	965.095
12.38	415		17.1801	1007.97		17.1801	939.335
12.4	459		17.2131	1004.64		17.2131	937.744
12.42	459		17.2461	1023.9		17.2461	924.948
12.44	455		17.2791	991.156		17.2791	899.573
12.46	436		17.3121	950.763		17.3121	892.524
12.48	426		17.3451	989.139		17.3451	907.857
12.5	491		17.3781	965.216		17.3781	875.409
12.52	426		17.4111	1002.51		17.4111	886.733
12.54	462		17.4441	1001.23		17.4441	926.461
12.56	471		17.4771	992.267		17.4771	889.572
12.58	498		17.5101	954.454		17.5101	946.775
12.6	459		17.5431	933.555		17.5431	885.473
12.62	481		17.5761	904.65		17.5761	881.264
12.64	499		17.6091	923.262		17.6091	921.369
12.66	502		17.6421	971.364		17.6421	895.422
12.68	468		17.6751	934.983		17.6751	903.291
12.7	462		17.7081	930.593		17.7081	896.108
12.72	488		17.7411	941.36		17.7411	850.247
12.74	480		17.7741	943.785		17.7741	939.893
12.76	484		17.8071	939.536		17.8071	931.796
12.78	472		17.8401	913.289		17.8401	870.639
12.8	555		17.8731	885.155		17.8731	955.792
12.82	500		17.9061	915.819		17.9061	951.237
12.84	499		17.9391	947.459		17.9391	924.653
12.86	460		17.9721	980.768		17.9721	981.369
12.88	529		18.0051	1035.91		18.0051	964.215
12.9	526		18.0381	1082.92		18.0381	1078.33
12.92	549		18.0711	1071.08		18.0711	972.68
12.94	575		18.1041	996.444		18.1041	957.285
12.96	526		18.1371	953.36		18.1371	914.392
12.98	521		18.1701	844.959		18.1701	844.188
13	535		18.2031	888.097		18.2031	897.585
13.02	528		18.2361	881.696		18.2361	853.548
13.04	533		18.2691	857.137		18.2691	870.191
13.06	527		18.3021	803.406		18.3021	818.596
13.08	556		18.3351	822.99		18.3351	840.668
13.1	524		18.3681	856.795		18.3681	793.848
13.12	532		18.4011	836.718		18.4011	773.124
13.14	517		18.4341	877.438		18.4341	838.512
13.16	584		18.4671	826.906		18.4671	782.645
13.18	548		18.5001	806.048		18.5001	798.196
13.2	550		18.5331	831.766		18.5331	833.4
13.22	548		18.5661	832.372		18.5661	823.116
13.24	546		18.5991	829.417		18.5991	765.187
13.26	592		18.6321	820.434		18.6321	817.971
13.28	588		18.6651	842.515		18.6651	791.801
13.3	580		18.6981	837.191		18.6981	753.89
13.32	551		18.7311	835.222		18.7311	771.187
13.34	632		18.7641	827.99		18.7641	767.621
13.36	541		18.7971	857.198		18.7971	806.646
13.38	548		18.8301	885.463		18.8301	808.537
13.4	597		18.8631	857.488		18.8631	864.121
13.42	586		18.8961	863.005		18.8961	837.793
13.44	577		18.9291	806.505		18.9291	806.015
13.46	568		18.9621	782.132		18.9621	777.56
13.48	595		18.9951	793.397		18.9951	773.595
13.5	581		19.0281	798.881		19.0281	781.508
13.52	588		19.0611	823.346		19.0611	770.098
13.54	617		19.0941	799.489		19.0941	774.035
13.56	584		19.1271	786.96		19.1271	753.724
13.58	572		19.1601	767.177		19.1601	754.752
13.6	570		19.1931	771.371		19.1931	741.81
13.62	549		19.2261	784.937		19.2261	743.7
13.64	559		19.2591	772.999		19.2591	745.229
13.66	585		19.2921	785.406		19.2921	727.371
13.68	601		19.3251	796.354		19.3251	722.434
13.7	552		19.3581	791		19.3581	715.995
13.72	614		19.3911	792.952		19.3911	709.56
13.74	581		19.4241	774.562		19.4241	684.66
13.76	658		19.4571	736.269		19.4571	685.447
13.78	646		19.4901	750.402		19.4901	737.951
13.8	630		19.5231	775.566		19.5231	767.312
13.82	579		19.5561	748.505		19.5561	734.171
13.84	653		19.5891	759.253		19.5891	694.83
13.86	639		19.6221	779.416		19.6221	703.603
13.88	658		19.6551	728.734		19.6551	698.453
13.9	631		19.6881	704.811		19.6881	687.768
13.92	614		19.7211	749.746		19.7211	707.622
13.94	632		19.7541	735.278		19.7541	736.647
13.96	621		19.7871	731.105		19.7871	702.865
13.98	633		19.8201	744.321		19.8201	731.173
14	609		19.8531	729.774		19.8531	704.085
14.02	600		19.8861	737.752		19.8861	713.05
14.04	605		19.9191	715.143		19.9191	698.571
14.06	638		19.9521	715.73		19.9521	701.075
14.08	640		19.9851	726.906		19.9851	676.238
14.1	626		20.0181	743.451		20.0181	711.248
14.12	594		20.0511	749.655		20.0511	708.473
14.14	615		20.0841	727.791		20.0841	694.775
14.16	659		20.1171	752.844		20.1171	676.928
14.18	670		20.1501	705.606		20.1501	645.507
14.2	620		20.1831	756.94		20.1831	677.536
14.22	623		20.2161	730.405		20.2161	700.109
14.24	650		20.2491	688.681		20.2491	694.185
14.26	660		20.2821	691.398		20.2821	709.827
14.28	640		20.3151	712.981		20.3151	700.321
14.3	614		20.3481	686.029		20.3481	680.937
14.32	622		20.3811	683.456		20.3811	668.935
14.34	623		20.4141	719.808		20.4141	690.983
14.36	680		20.4471	715.331		20.4471	675.002
14.38	654		20.4801	686.212		20.4801	707.575
14.4	640		20.5131	689.116		20.5131	700.721
14.42	579		20.5461	690.545		20.5461	680.136
14.44	594		20.5791	683.068		20.5791	683
14.46	655		20.6121	742.93		20.6121	682.071
14.48	653		20.6451	690.675		20.6451	637.641
14.5	638		20.6781	648.219		20.6781	721.567
14.52	659		20.7111	690.237		20.7111	653.242
14.54	601		20.7441	728.815		20.7441	675.271
14.56	603		20.7771	660.141		20.7771	672.172
14.58	645		20.8101	712.716		20.8101	677.666
14.6	608		20.8431	702.025		20.8431	693.839
14.62	660		20.8761	673.428		20.8761	694.081
14.64	595		20.9091	704.537		20.9091	665.901
14.66	611		20.9421	674.037		20.9421	662.106
14.68	583		20.9751	699.077		20.9751	659.357
14.7	633		21.0081	676.077		21.0081	639.893
14.72	611		21.0411	660.874		21.0411	653.261
14.74	632		21.0741	653.941		21.0741	676.237
14.76	633		21.1071	680.408		21.1071	689.136
14.78	592		21.1401	677.003		21.1401	655.83
14.8	598		21.1731	704.795		21.1731	597.268
14.82	648		21.2061	697.733		21.2061	672.189
14.84	577		21.2391	668.26		21.2391	672.38
14.86	584		21.2721	687.09		21.2721	662.163
14.88	586		21.3051	690.472		21.3051	671.566
14.9	607		21.3381	701.615		21.3381	643.834
14.92	590		21.3711	685.576		21.3711	646.129
14.94	587		21.4041	701.654		21.4041	628.78
14.96	553		21.4371	685.651		21.4371	623.521
14.98	609		21.4701	657.021		21.4701	609.096
15	611		21.5031	655.788		21.5031	620.329
15.02	570		21.5361	629.021		21.5361	656.314
15.04	583		21.5691	651.907		21.5691	646.472
15.06	594		21.6021	643.8		21.6021	637.846
15.08	595		21.6351	638.681		21.6351	616.754
15.1	578		21.6681	665.316		21.6681	620.238
15.12	610		21.7011	655.086		21.7011	613.513
15.14	564		21.7341	637.048		21.7341	584.88
15.16	540		21.7671	645.399		21.7671	606.507
15.18	563		21.8001	645.089		21.8001	599.921
15.2	567		21.8331	634.581		21.8331	604.726
15.22	549		21.8661	653.671		21.8661	624.761
15.24	553		21.8991	664.039		21.8991	614.62
15.26	531		21.9321	662.688		21.9321	604.399
15.28	516		21.9651	651.937		21.9651	603.509
15.3	555		21.9981	613.964		21.9981	591.324
15.32	581		22.0311	598.195		22.0311	594.11
15.34	520		22.0641	623.093		22.0641	620.031
15.36	490		22.0971	622.79		22.0971	604.887
15.38	507		22.1301	599.632		22.1301	602.125
15.4	514		22.1631	617.484		22.1631	617.238
15.42	518		22.1961	620.879		22.1961	608.814
15.44	549		22.2291	622.844		22.2291	618.184
15.46	516		22.2621	658.448		22.2621	606.164
15.48	534		22.2951	639.481		22.2951	601.618
15.5	507		22.3281	617.079		22.3281	586.284
15.52	487		22.3611	614.445		22.3611	575.549
15.54	500		22.3941	604.475		22.3941	574.038
15.56	513		22.4271	621.802		22.4271	576.751
15.58	526		22.4601	607.878		22.4601	589.67
15.6	487		22.4931	614.181		22.4931	610.831
15.62	527		22.5261	624.054		22.5261	568.756
15.64	466		22.5591	587.36		22.5591	580.383
15.66	500		22.5921	607.068		22.5921	558.513
15.68	493		22.6251	563.688		22.6251	580.044
15.7	465		22.6581	627.309		22.6581	563.073
15.72	482		22.6911	663.892		22.6911	607.393
15.74	436		22.7241	605.256		22.7241	581.844
15.76	496		22.7571	594.603		22.7571	583.611
15.78	452		22.7901	604.519		22.7901	576.514
15.8	454		22.8231	647.035		22.8231	561.169
15.82	485		22.8561	605.148		22.8561	536.977
15.84	423		22.8891	586.922		22.8891	619.318
15.86	446		22.9221	599.217		22.9221	553.758
15.88	450		22.9551	603.077		22.9551	566.594
15.9	436		22.9881	579.837		22.9881	574.262
15.92	439		23.0211	621.433		23.0211	544.097
15.94	438		23.0541	643.577		23.0541	547.624
15.96	439		23.0871	633.815		23.0871	577.296
15.98	426		23.1201	570.325		23.1201	592.516
16	394		23.1531	623.047		23.1531	566.29
16.02	438		23.1861	624.818		23.1861	511.852
16.04	437		23.2191	646.52		23.2191	536.601
16.06	432		23.2521	578.806		23.2521	564.616
16.08	407		23.2851	557.084		23.2851	633.731
16.1	425		23.3181	601.258		23.3181	580.89
16.12	434		23.3511	589.379		23.3511	561.553
16.14	439		23.3841	561.211		23.3841	557.167
16.16	405		23.4171	570.402		23.4171	576.857
16.18	380		23.4501	579.397		23.4501	564.006
16.2	425		23.4831	578.159		23.4831	576.805
16.22	407		23.5161	586.169		23.5161	599.784
16.24	380		23.5491	583.42		23.5491	610.055
16.26	399		23.5821	579.47		23.5821	582.764
16.28	415		23.6151	609.441		23.6151	598.134
16.3	418		23.6481	600.286		23.6481	546.146
16.32	378		23.6811	587.867		23.6811	564.867
16.34	375		23.7141	625.927		23.7141	594.954
16.36	404		23.7471	617.617		23.7471	568.052
16.38	410		23.7801	607.548		23.7801	573.098
16.4	378		23.8131	589.328		23.8131	575.206
16.42	397		23.8461	576.406		23.8461	538.282
16.44	348		23.8791	574		23.8791	536.455
16.46	393		23.9121	595.167		23.9121	570.75
16.48	355		23.9451	586.39		23.9451	603.299
16.5	370		23.9781	581		23.9781	600.04
16.52	360		24.0111	575.974		24.0111	578.049
16.54	356		24.0441	573.295		24.0441	554.776
16.56	356		24.0771	593.782		24.0771	527.218
16.58	406		24.1101	582.597		24.1101	528.202
16.6	365		24.1431	544.299		24.1431	556.361
16.62	337		24.1761	522.142		24.1761	573.239
16.64	377		24.2091	562.31		24.2091	567.652
16.66	353		24.2421	588.889		24.2421	552.927
16.68	355		24.2751	610.974		24.2751	552.552
16.7	353		24.3081	591.975		24.3081	537.268
16.72	358		24.3411	605.905		24.3411	498.378
16.74	327		24.3741	586.578		24.3741	512.422
16.76	372		24.4071	575.954		24.4071	509.383
16.78	307		24.4401	596.983		24.4401	505.057
16.8	339		24.4731	583.687		24.4731	533.149
16.82	313		24.5061	566.886		24.5061	525.393
16.84	344		24.5391	553.138		24.5391	533.303
16.86	321		24.5721	539.484		24.5721	562.528
16.88	326		24.6051	554.166		24.6051	571.414
16.9	342		24.6381	587.29		24.6381	562.621
16.92	333		24.6711	563.529		24.6711	552.187
16.94	343		24.7041	545.51		24.7041	567.409
16.96	342		24.7371	588.798		24.7371	563.284
16.98	322		24.7701	598.291		24.7701	545.845
17	333		24.8031	597.658		24.8031	553.488
17.02	330		24.8361	590.353		24.8361	534.087
17.04	344		24.8691	574.832		24.8691	514.795
17.06	329		24.9021	585.807		24.9021	546.664
17.08	329		24.9351	595.35		24.9351	546.074
17.1	319		24.9681	570.783		24.9681	536.516
17.12	339		25.0011	571.13		25.0011	556.498
17.14	325		25.0341	580.804		25.0341	536.978
17.16	304		25.0671	583.987		25.0671	544.643
17.18	325		25.1001	604.259		25.1001	547.072
17.2	305		25.1331	560.201		25.1331	531.205
17.22	306		25.1661	544.818		25.1661	542.111
17.24	332		25.1991	570.892		25.1991	530.047
17.26	321		25.2321	579.25		25.2321	541.494
17.28	331		25.2651	582.614		25.2651	534.98
17.3	302		25.2981	580.426		25.2981	564.525
17.32	312		25.3311	540.39		25.3311	551.541
17.34	321		25.3641	529.995		25.3641	538.595
17.36	327		25.3971	547.05		25.3971	550.194
17.38	299		25.4301	570.744		25.4301	532.768
17.4	315		25.4631	579.647		25.4631	516.736
17.42	324		25.4961	584.491		25.4961	558.719
17.44	302		25.5291	594.638		25.5291	542.457
17.46	333		25.5621	602.275		25.5621	553.665
17.48	320		25.5951	581.888		25.5951	522.889
17.5	330		25.6281	569.748		25.6281	525.647
17.52	291		25.6611	546.444		25.6611	555.993
17.54	335		25.6941	614.853		25.6941	524.513
17.56	297		25.7271	611.787		25.7271	531.424
17.58	324		25.7601	591.752		25.7601	540.687
17.6	301		25.7931	568.025		25.7931	592.303
17.62	310		25.8261	595.273		25.8261	545.137
17.64	281		25.8591	564.453		25.8591	508.362
17.66	314		25.8921	608.884		25.8921	543.907
17.68	310		25.9251	666.117		25.9251	539.076
17.7	290		25.9581	618.393		25.9581	560.387
17.72	320		25.9911	572.863		25.9911	551.405
17.74	341		26.0241	615.502		26.0241	526.382
17.76	305		26.0571	587.171		26.0571	502.579
17.78	288		26.0901	576.706		26.0901	555.372
17.8	309		26.1231	601.45		26.1231	558.182
17.82	293		26.1561	616.548		26.1561	572.341
17.84	329		26.1891	562.331		26.1891	579.302
17.86	320		26.2221	603.776		26.2221	539.934
17.88	308		26.2551	609.283		26.2551	553.742
17.9	300		26.2881	593.777		26.2881	506.257
17.92	294		26.3211	609.328		26.3211	549.483
17.94	307		26.3541	605.616		26.3541	539.489
17.96	335		26.3871	602.384		26.3871	530.961
17.98	306		26.4201	619.493		26.4201	562.601
18	299		26.4531	624		26.4531	560.827
18.02	302		26.4861	632.468		26.4861	559.54
18.04	333		26.5191	580.48		26.5191	556.971
18.06	319		26.5521	600.973		26.5521	567.169
18.08	317		26.5851	619.855		26.5851	529.28
18.1	340		26.6181	609.053		26.6181	531.263
18.12	331		26.6511	623.079		26.6511	584.639
18.14	346		26.6841	621.978		26.6841	551.95
18.16	342		26.7171	630.946		26.7171	544.671
18.18	362		26.7501	624.963		26.7501	544.644
18.2	374		26.7831	615.72		26.7831	570.524
18.22	358		26.8161	596.627		26.8161	549.968
18.24	341		26.8491	613.493		26.8491	558.386
18.26	330		26.8821	593.147		26.8821	587.981
18.28	325		26.9151	584.927		26.9151	580.257
18.3	310		26.9481	601.114		26.9481	561.7
18.32	316		26.9811	591.494		26.9811	534.532
18.34	294		27.0141	618.46		27.0141	547.379
18.36	326		27.0471	616.478		27.0471	552.907
18.38	327		27.0801	567.597		27.0801	540.542
18.4	292		27.1131	578.25		27.1131	533.585
18.42	299		27.1461	615.823		27.1461	542.51
18.44	302		27.1791	610.373		27.1791	573.14
18.46	317		27.2121	608.785		27.2121	552.12
18.48	289		27.2451	620.563		27.2451	539.871
18.5	286		27.2781	625.997		27.2781	559.604
18.52	270		27.3111	643.984		27.3111	549.092
18.54	294		27.3441	642.765		27.3441	536.53
18.56	297		27.3771	626.857		27.3771	546.854
18.58	289		27.4101	595.978		27.4101	555.879
18.6	284		27.4431	580.033		27.4431	536.92
18.62	282		27.4761	614.016		27.4761	554.313
18.64	274		27.5091	602.646		27.5091	526.213
18.66	279		27.5421	620.516		27.5421	500.767
18.68	257		27.5751	630.951		27.5751	526.933
18.7	285		27.6081	611.08		27.6081	551.42
18.72	299		27.6411	603.286		27.6411	543.958
18.74	254		27.6741	583.589		27.6741	521.386
18.76	269		27.7071	604.958		27.7071	533.427
18.78	290		27.7401	601.131		27.7401	507.263
18.8	286		27.7731	629.045		27.7731	511.581
18.82	273		27.8061	637.793		27.8061	544.567
18.84	304		27.8391	634.215		27.8391	565.197
18.86	282		27.8721	612.939		27.8721	537.567
18.88	243		27.9051	601.81		27.9051	523.045
18.9	255		27.9381	605.223		27.9381	503.097
18.92	264		27.9711	589.775		27.9711	551.182
18.94	280		28.0041	579.734		28.0041	542.591
18.96	297		28.0371	624.243		28.0371	559.933
18.98	275		28.0701	615.511		28.0701	514.847
19	286		28.1031	617.06		28.1031	550.752
19.02	289		28.1361	635.179		28.1361	549.628
19.04	270		28.1691	606.001		28.1691	521.004
19.06	293		28.2021	616.036		28.2021	554.763
19.08	273		28.2351	641.996		28.2351	546.897
19.1	300		28.2681	657.298		28.2681	560.339
19.12	291		28.3011	626.168		28.3011	531.764
19.14	276		28.3341	589.824		28.3341	646.254
19.16	284		28.3671	574.659		28.3671	543.557
19.18	287		28.4001	625.524		28.4001	535.183
19.2	278		28.4331	613.096		28.4331	540.048
19.22	298		28.4661	616.604		28.4661	542.238
19.24	280		28.4991	582.046		28.4991	562.972
19.26	280		28.5321	612.567		28.5321	544.265
19.28	313		28.5651	584.772		28.5651	523.559
19.3	282		28.5981	581.118		28.5981	547.98
19.32	329		28.6311	626.509		28.6311	567.014
19.34	304		28.6641	573.807		28.6641	536.194
19.36	281		28.6971	589.379		28.6971	530.309
19.38	269		28.7301	559.144		28.7301	590.072
19.4	276		28.7631	637.676		28.7631	514.324
19.42	293		28.7961	570.899		28.7961	551.9
19.44	249		28.8291	564.489		28.8291	531.832
19.46	280		28.8621	598.525		28.8621	534.877
19.48	300		28.8951	621.786		28.8951	549.552
19.5	281		28.9281	619.16		28.9281	557.006
19.52	246		28.9611	571.986		28.9611	563.752
19.54	283		28.9941	597.598		28.9941	573.09
19.56	274		29.0271	560.605		29.0271	553.497
19.58	280		29.0601	592.89		29.0601	542.514
19.6	270		29.0931	580.324		29.0931	564.134
19.62	279		29.1261	601.822		29.1261	545.212
19.64	286		29.1591	605.779		29.1591	527.304
19.66	259		29.1921	631.128		29.1921	506.403
19.68	276		29.2251	621.545		29.2251	529.542
19.7	241		29.2581	605.505		29.2581	538.876
19.72	305		29.2911	596.438		29.2911	554.686
19.74	271		29.3241	584.443		29.3241	588.622
19.76	320		29.3571	590.05		29.3571	564.151
19.78	303		29.3901	591.713		29.3901	561.776
19.8	266		29.4231	600.96		29.4231	577.092
19.82	268		29.4561	612.056		29.4561	604.386
19.84	261		29.4891	592.701		29.4891	593.224
19.86	261		29.5221	577.18		29.5221	570.112
19.88	296		29.5551	590.853		29.5551	605.995
19.9	305		29.5881	617.863		29.5881	590.97
19.92	262		29.6211	616.348		29.6211	557.156
19.94	286		29.6541	618.793		29.6541	550.55
19.96	279		29.6871	602.366		29.6871	574.721
19.98	292		29.7201	594.866		29.7201	587.382
20	291		29.7531	604.372		29.7531	561.415
20.02	306		29.7861	618.191		29.7861	566.225
20.04	264		29.8191	624.647		29.8191	589.451
20.06	286		29.8521	632.733		29.8521	554.092
20.08	290		29.8851	623.535		29.8851	519.483
20.1	282		29.9181	586.36		29.9181	543.927
20.12	295		29.9511	598.812		29.9511	543.534
20.14	286		29.9841	600.66		29.9841	530.604
20.16	293		30.0171	580.84		30.0171	538.909
20.18	269		30.0501	577.674		30.0501	543.157
20.2	247		30.0831	581.376		30.0831	535.787
20.22	281		30.1161	610.346		30.1161	529.541
20.24	265		30.1491	583.273		30.1491	576.704
20.26	310		30.1821	548.247		30.1821	539.967
20.28	266		30.2151	574.77		30.2151	525.849
20.3	276		30.2481	604.099		30.2481	539.685
20.32	277		30.2811	583.364		30.2811	538.264
20.34	282		30.3141	562.933		30.3141	539.18
20.36	266		30.3471	561.21		30.3471	535
20.38	257		30.3801	597.117		30.3801	537.503
20.4	274		30.4131	610.877		30.4131	561.783
20.42	294		30.4461	620.672		30.4461	603.669
20.44	271		30.4791	657.635		30.4791	579.839
20.46	281		30.5121	616.17		30.5121	575.73
20.48	310		30.5451	582.231		30.5451	585.215
20.5	257		30.5781	614.504		30.5781	590.449
20.52	295		30.6111	643.28		30.6111	605.346
20.54	270		30.6441	601.4		30.6441	595.239
20.56	274		30.6771	589.2		30.6771	611.679
20.58	283		30.7101	634.484		30.7101	663.422
20.6	282		30.7431	628.085		30.7431	639.548
20.62	320		30.7761	639.989		30.7761	586.307
20.64	259		30.8091	634.365		30.8091	623.569
20.66	264		30.8421	649.043		30.8421	629.112
20.68	265		30.8751	681.374		30.8751	637.231
20.7	276		30.9081	644.834		30.9081	620.288
20.72	269		30.9411	655.253		30.9411	635.242
20.74	314		30.9741	659.455		30.9741	625.566
20.76	290		31.0071	669.893		31.0071	655.568
20.78	286		31.0401	717.672		31.0401	669.218
20.8	297		31.0731	704.535		31.0731	639.151
20.82	298		31.1061	668.002		31.1061	650.999
20.84	288		31.1391	680.835		31.1391	633.229
20.86	286		31.1721	664.431		31.1721	616.431
20.88	277		31.2051	667.848		31.2051	644.86
20.9	265		31.2381	661.354		31.2381	599.481
20.92	231		31.2711	672.241		31.2711	577.329
20.94	240		31.3041	696.102		31.3041	664.712
20.96	280		31.3371	667.011		31.3371	652.86
20.98	278		31.3701	702.648		31.3701	640.214
21	269		31.4031	735.357		31.4031	601.781
21.02	282		31.4361	733.759		31.4361	674.743
21.04	308		31.4691	747.635		31.4691	713.548
21.06	276		31.5021	745.759		31.5021	687.464
21.08	265		31.5351	748.342		31.5351	659.439
21.1	277		31.5681	754.761		31.5681	687.095
21.12	278		31.6011	785.981		31.6011	711.827
21.14	250		31.6341	794.595		31.6341	751.097
21.16	252		31.6671	817.765		31.6671	716.039
21.18	273		31.7001	881.156		31.7001	744.163
21.2	264		31.7331	868.37		31.7331	743.085
21.22	271		31.7661	829.116		31.7661	772.619
21.24	284		31.7991	856.457		31.7991	768.577
21.26	272		31.8321	859.895		31.8321	790.429
21.28	276		31.8651	907.06		31.8651	818.729
21.3	286		31.8981	980.239		31.8981	823.91
21.32	266		31.9311	1006.42		31.9311	829.839
21.34	294		31.9641	995.918		31.9641	916.904
21.36	274		31.9971	1038.74		31.9971	898.727
21.38	296		32.0301	1042.68		32.0301	908.049
21.4	282		32.0631	1027.83		32.0631	958.499
21.42	295		32.0961	1058.27		32.0961	970.655
21.44	253		32.1291	1141.23		32.1291	986.849
21.46	271		32.1621	1180.81		32.1621	1040.68
21.48	295		32.1951	1169.51		32.1951	1028.79
21.5	254		32.2281	1220.15		32.2281	1057.01
21.52	292		32.2611	1323.09		32.2611	1125.09
21.54	284		32.2941	1375.45		32.2941	1207.65
21.56	265		32.3271	1450.78		32.3271	1213.7
21.58	272		32.3601	1494.3		32.3601	1211.96
21.6	281		32.3931	1471.42		32.3931	1269.29
21.62	239		32.4261	1521.36		32.4261	1326.08
21.64	275		32.4591	1597.75		32.4591	1364.93
21.66	290		32.4921	1648.54		32.4921	1372.16
21.68	285		32.5251	1713.94		32.5251	1448.27
21.7	296		32.5581	1777.73		32.5581	1577.7
21.72	256		32.5911	1829.83		32.5911	1635.43
21.74	292		32.6241	1876.08		32.6241	1653.57
21.76	246		32.6571	1929.56		32.6571	1668.67
21.78	271		32.6901	1979.97		32.6901	1669.94
21.8	271		32.7231	2002.66		32.7231	1749.31
21.82	289		32.7561	2051.14		32.7561	1834.38
21.84	271		32.7891	2132.68		32.7891	1835.79
21.86	260		32.8221	2135.46		32.8221	1855.23
21.88	262		32.8551	2185.99		32.8551	1851.3
21.9	259		32.8881	2267.87		32.8881	1882.43
21.92	285		32.9211	2201.43		32.9211	1934.09
21.94	286		32.9541	2291.33		32.9541	1935.21
21.96	270		32.9871	2281.12		32.9871	1953.34
21.98	288		33.0201	2277.33		33.0201	1974.67
22	259		33.0531	2277.29		33.0531	1964.83
22.02	280		33.0861	2331.72		33.0861	1982.86
22.04	295		33.1191	2332.4		33.1191	1974.87
22.06	291		33.1521	2307.12		33.1521	1914.13
22.08	289		33.1851	2234.39		33.1851	1938.98
22.1	289		33.2181	2229.9		33.2181	1944.35
22.12	281		33.2511	2229.55		33.2511	1976.69
22.14	288		33.2841	2274.13		33.2841	1928.93
22.16	273		33.3171	2298.93		33.3171	1865.34
22.18	284		33.3501	2280.94		33.3501	1907.26
22.2	281		33.3831	2226.4		33.3831	1907.73
22.22	272		33.4161	2338.42		33.4161	1854.44
22.24	285		33.4491	2183.38		33.4491	1826.39
22.26	300		33.4821	2210.22		33.4821	1821.81
22.28	229		33.5151	2182.77		33.5151	1836.24
22.3	233		33.5481	2190.58		33.5481	1900.63
22.32	258		33.5811	2162.39		33.5811	1753.11
22.34	301		33.6141	2028.99		33.6141	1806.56
22.36	292		33.6471	2173.3		33.6471	1722.64
22.38	287		33.6801	2072.42		33.6801	1745.6
22.4	245		33.7131	1960		33.7131	1716.98
22.42	291		33.7461	1956.05		33.7461	1699.21
22.44	277		33.7791	2077.01		33.7791	1641.42
22.46	267		33.8121	1971.15		33.8121	1587.02
22.48	262		33.8451	1860.53		33.8451	1657.25
22.5	261		33.8781	1885.02		33.8781	1589.71
22.52	249		33.9111	1825.93		33.9111	1563.72
22.54	251		33.9441	1903.14		33.9441	1546.48
22.56	294		33.9771	1860.6		33.9771	1581.9
22.58	258		34.0101	1796.43		34.0101	1578.01
22.6	274		34.0431	1755.76		34.0431	1487.77
22.62	284		34.0761	1700.13		34.0761	1484.48
22.64	253		34.1091	1690.3		34.1091	1430.78
22.66	271		34.1421	1676.61		34.1421	1426.86
22.68	283		34.1751	1705.32		34.1751	1446.96
22.7	261		34.2081	1603.25		34.2081	1429.09
22.72	288		34.2411	1566.82		34.2411	1390.45
22.74	281		34.2741	1612.75		34.2741	1415.81
22.76	262		34.3071	1644.57		34.3071	1398.7
22.78	286		34.3401	1603.58		34.3401	1363.6
22.8	254		34.3731	1535.87		34.3731	1301.12
22.82	270		34.4061	1520.94		34.4061	1341.12
22.84	280		34.4391	1563.94		34.4391	1296.92
22.86	289		34.4721	1554.42		34.4721	1261.34
22.88	302		34.5051	1493.76		34.5051	1291.19
22.9	275		34.5381	1484.33		34.5381	1242.28
22.92	282		34.5711	1522.95		34.5711	1251.33
22.94	260		34.6041	1455.86		34.6041	1241.63
22.96	295		34.6371	1447.3		34.6371	1226.35
22.98	259		34.6701	1397.47		34.6701	1213.94
23	276		34.7031	1372.93		34.7031	1216.33
23.02	267		34.7361	1360.07		34.7361	1198.24
23.04	302		34.7691	1390.75		34.7691	1166.89
23.06	275		34.8021	1419.25		34.8021	1166.51
23.08	245		34.8351	1346.58		34.8351	1174
23.1	262		34.8681	1313.67		34.8681	1165.62
23.12	272		34.9011	1354.03		34.9011	1149.17
23.14	253		34.9341	1293.99		34.9341	1115.93
23.16	256		34.9671	1215.67		34.9671	1102.33
23.18	294		35.0001	1217.65		35.0001	1081.04
23.2	244		35.0331	1238.89		35.0331	1065.39
23.22	263		35.0661	1265.49		35.0661	1088.14
23.24	279		35.0991	1259.37		35.0991	1106.05
23.26	255		35.1321	1205.26		35.1321	1094.32
23.28	274		35.1651	1201.59		35.1651	1103.92
23.3	273		35.1981	1215.93		35.1981	1108.26
23.32	276		35.2311	1219.09		35.2311	1078.88
23.34	258		35.2641	1283.25		35.2641	1102.96
23.36	251		35.2971	1243.66		35.2971	1107.49
23.38	272		35.3301	1174.67		35.3301	1082.35
23.4	279		35.3631	1187.53		35.3631	1039.98
23.42	262		35.3961	1178.22		35.3961	1064.37
23.44	297		35.4291	1215.25		35.4291	1038.81
23.46	264		35.4621	1167.67		35.4621	1006
23.48	263		35.4951	1153.62		35.4951	1014.92
23.5	265		35.5281	1143.35		35.5281	1038.28
23.52	271		35.5611	1191.45		35.5611	1033.63
23.54	276		35.5941	1197.74		35.5941	998.439
23.56	275		35.6271	1153.1		35.6271	1000.22
23.58	241		35.6601	1111.06		35.6601	1006.96
23.6	268		35.6931	1149.9		35.6931	1009.01
23.62	274		35.7261	1134		35.7261	1020.2
23.64	250		35.7591	1150.52		35.7591	990.52
23.66	261		35.7921	1191.16		35.7921	1041.2
23.68	275		35.8251	1118.38		35.8251	1010.65
23.7	286		35.8581	1122.69		35.8581	1016.49
23.72	248		35.8911	1127.16		35.8911	979.672
23.74	265		35.9241	1090.77		35.9241	1004.37
23.76	250		35.9571	1109.54		35.9571	960.113
23.78	265		35.9901	1125.72		35.9901	979
23.8	259		36.0231	1093.72		36.0231	969.236
23.82	282		36.0561	1118.58		36.0561	894.896
23.84	249		36.0891	1096.18		36.0891	904.277
23.86	274		36.1221	1166.36		36.1221	1000.81
23.88	262		36.1551	1142.93		36.1551	932.99
23.9	253		36.1881	1084.79		36.1881	999.546
23.92	246		36.2211	1081.57		36.2211	921.736
23.94	265		36.2541	1095.58		36.2541	963.721
23.96	245		36.2871	1115.59		36.2871	988.668
23.98	307		36.3201	1089.08		36.3201	967.039
24	261		36.3531	1121.66		36.3531	982.837
24.02	264		36.3861	1108.32		36.3861	918.507
24.04	285		36.4191	1074.24		36.4191	925.681
24.06	266		36.4521	1133.92		36.4521	982.161
24.08	268		36.4851	1104.13		36.4851	987.818
24.1	271		36.5181	1112.19		36.5181	983.367
24.12	257		36.5511	1105.69		36.5511	967.463
24.14	267		36.5841	1085.17		36.5841	1007.46
24.16	277		36.6171	1094.55		36.6171	944.461
24.18	272		36.6501	1052.2		36.6501	987.686
24.2	279		36.6831	1086.58		36.6831	950.967
24.22	272		36.7161	1124.48		36.7161	992.492
24.24	253		36.7491	1113.24		36.7491	957.419
24.26	258		36.7821	1119.91		36.7821	972.113
24.28	271		36.8151	1119.56		36.8151	993.256
24.3	244		36.8481	1076.59		36.8481	977.796
24.32	270		36.8811	1121.13		36.8811	945.436
24.34	282		36.9141	1118.18		36.9141	979.844
24.36	262		36.9471	1079.46		36.9471	1007.24
24.38	260		36.9801	1155.95		36.9801	955.03
24.4	277		37.0131	1142.26		37.0131	961.794
24.42	232		37.0461	1152.35		37.0461	1009.39
24.44	261		37.0791	1183.35		37.0791	1033.96
24.46	280		37.1121	1141.67		37.1121	1012.14
24.48	269		37.1451	1190.7		37.1451	979.722
24.5	283		37.1781	1171.79		37.1781	1015.14
24.52	305		37.2111	1141.05		37.2111	1009.89
24.54	266		37.2441	1200.9		37.2441	1064.74
24.56	251		37.2771	1226.1		37.2771	1058.13
24.58	235		37.3101	1191.09		37.3101	1008.07
24.6	257		37.3431	1171.17		37.3431	1011.32
24.62	247		37.3761	1188.53		37.3761	1059.47
24.64	265		37.4091	1196.32		37.4091	1058.25
24.66	267		37.4421	1200.44		37.4421	1061.19
24.68	274		37.4751	1231.2		37.4751	1073.64
24.7	258		37.5081	1219.25		37.5081	1082.49
24.72	266		37.5411	1189.26		37.5411	1057.78
24.74	266		37.5741	1224.63		37.5741	1029.04
24.76	244		37.6071	1289.04		37.6071	1074.83
24.78	260		37.6401	1305.08		37.6401	1113.03
24.8	279		37.6731	1283.32		37.6731	1096.38
24.82	264		37.7061	1259.33		37.7061	1096.26
24.84	282		37.7391	1228.4		37.7391	1122.85
24.86	269		37.7721	1236.77		37.7721	1138.89
24.88	282		37.8051	1340.23		37.8051	1128.73
24.9	281		37.8381	1387.38		37.8381	1119.05
24.92	265		37.8711	1317.83		37.8711	1129.27
24.94	248		37.9041	1326.57		37.9041	1142.7
24.96	265		37.9371	1353.02		37.9371	1165.57
24.98	240		37.9701	1392.03		37.9701	1195.81
25	242		38.0031	1451.25		38.0031	1202.04
25.02	253		38.0361	1402.96		38.0361	1173.52
25.04	267		38.0691	1393.3		38.0691	1186.33
25.06	265		38.1021	1440.62		38.1021	1198.03
25.08	253		38.1351	1492.08		38.1351	1212.39
25.1	245		38.1681	1480.28		38.1681	1227.79
25.12	268		38.2011	1448.26		38.2011	1263.21
25.14	243		38.2341	1446.73		38.2341	1257.46
25.16	242		38.2671	1499.15		38.2671	1288.08
25.18	269		38.3001	1503.61		38.3001	1317.46
25.2	254		38.3331	1548.3		38.3331	1298.63
25.22	258		38.3661	1543.87		38.3661	1334.93
25.24	239		38.3991	1576.12		38.3991	1376.27
25.26	259		38.4321	1580.59		38.4321	1384.03
25.28	245		38.4651	1542.22		38.4651	1374.58
25.3	258		38.4981	1576.61		38.4981	1350.84
25.32	256		38.5311	1558.18		38.5311	1360.6
25.34	280		38.5641	1654.57		38.5641	1387.15
25.36	260		38.5971	1642.08		38.5971	1364.26
25.38	226		38.6301	1659.76		38.6301	1373.87
25.4	279		38.6631	1685.9		38.6631	1428.28
25.42	240		38.6961	1674.18		38.6961	1391.5
25.44	293		38.7291	1730.62		38.7291	1424.97
25.46	265		38.7621	1678.8		38.7621	1417.68
25.48	252		38.7951	1667.05		38.7951	1484.3
25.5	262		38.8281	1752.25		38.8281	1508.87
25.52	254		38.8611	1691.38		38.8611	1548.43
25.54	250		38.8941	1771.02		38.8941	1429.98
25.56	238		38.9271	1772.01		38.9271	1488.93
25.58	254		38.9601	1775.96		38.9601	1470.17
25.6	261		38.9931	1831.77		38.9931	1580.56
25.62	253		39.0261	1747.05		39.0261	1489.32
25.64	257		39.0591	1810.72		39.0591	1558.44
25.66	235		39.0921	1760.39		39.0921	1426.57
25.68	274		39.1251	1847		39.1251	1525.63
25.7	269		39.1581	1901.59		39.1581	1603.56
25.72	266		39.1911	1892.46		39.1911	1554.94
25.74	265		39.2241	1782.43		39.2241	1549
25.76	266		39.2571	1854.1		39.2571	1538.47
25.78	255		39.2901	1948.14		39.2901	1628.65
25.8	245		39.3231	1896.25		39.3231	1619.14
25.82	243		39.3561	1864.86		39.3561	1533.58
25.84	225		39.3891	1924.66		39.3891	1566.78
25.86	250		39.4221	1876.94		39.4221	1568.05
25.88	251		39.4551	1895.06		39.4551	1563.6
25.9	261		39.4881	1876.97		39.4881	1638.72
25.92	264		39.5211	1847.49		39.5211	1580.61
25.94	230		39.5541	1821.91		39.5541	1573.27
25.96	244		39.5871	1801.73		39.5871	1620.05
25.98	233		39.6201	1909.21		39.6201	1532.13
26	242		39.6531	1845.97		39.6531	1588.15
26.02	253		39.6861	1843.36		39.6861	1593.06
26.04	238		39.7191	1820.88		39.7191	1513.07
26.06	251		39.7521	1822.19		39.7521	1514.94
26.08	250		39.7851	1871.85		39.7851	1521.57
26.1	260		39.8181	1860.21		39.8181	1465.01
26.12	261		39.8511	1791.37		39.8511	1481.53
26.14	273		39.8841	1822.89		39.8841	1550.87
26.16	229		39.9171	1821.41		39.9171	1527.04
26.18	246		39.9501	1769.41		39.9501	1478.03
26.2	252		39.9831	1785.95		39.9831	1472.59
26.22	234		40.0161	1775.4		40.0161	1460.58
26.24	247		40.0491	1743.54		40.0491	1492.61
26.26	253		40.0821	1727.34		40.0821	1508.16
26.28	255		40.1151	1718.45		40.1151	1431.91
26.3	276		40.1481	1655.83		40.1481	1420.2
26.32	233		40.1811	1623.98		40.1811	1418.37
26.34	256		40.2141	1610.3		40.2141	1423.3
26.36	256		40.2471	1610.87		40.2471	1391.77
26.38	250		40.2801	1674.09		40.2801	1355.03
26.4	251		40.3131	1655.89		40.3131	1362.05
26.42	256		40.3461	1578.84		40.3461	1333.38
26.44	274		40.3791	1566.98		40.3791	1350.21
26.46	243		40.4121	1587.35		40.4121	1393.78
26.48	279		40.4451	1587.93		40.4451	1375.34
26.5	246		40.4781	1581.82		40.4781	1302.31
26.52	253		40.5111	1519.1		40.5111	1295.41
26.54	228		40.5441	1466.19		40.5441	1306.83
26.56	229		40.5771	1533.66		40.5771	1313.76
26.58	211		40.6101	1491.39		40.6101	1284.41
26.6	248		40.6431	1439.16		40.6431	1274.54
26.62	292		40.6761	1460.33		40.6761	1254.65
26.64	227		40.7091	1461.99		40.7091	1230.25
26.66	226		40.7421	1454.48		40.7421	1238.08
26.68	243		40.7751	1395.59		40.7751	1222.23
26.7	243		40.8081	1386.24		40.8081	1196.88
26.72	243		40.8411	1355.75		40.8411	1235.92
26.74	213		40.8741	1349.84		40.8741	1148.13
26.76	247		40.9071	1338.14		40.9071	1169.07
26.78	250		40.9401	1295.83		40.9401	1183.75
26.8	251		40.9731	1345.25		40.9731	1134.94
26.82	253		41.0061	1307.88		41.0061	1108.09
26.84	258		41.0391	1322.04		41.0391	1086.84
26.86	265		41.0721	1261.46		41.0721	1136.72
26.88	263		41.1051	1276.69		41.1051	1118.44
26.9	244		41.1381	1225.05		41.1381	1095.83
26.92	245		41.1711	1195.88		41.1711	1066.27
26.94	214		41.2041	1209.85		41.2041	1050.48
26.96	243		41.2371	1202.66		41.2371	1017.8
26.98	267		41.2701	1297.42		41.2701	1041.76
27	266		41.3031	1234.9		41.3031	1008.8
27.02	232		41.3361	1168.02		41.3361	1034.22
27.04	248		41.3691	1189.02		41.3691	1014.82
27.06	206		41.4021	1158.28		41.4021	1025.94
27.08	242		41.4351	1098.13		41.4351	1021.7
27.1	276		41.4681	1167.79		41.4681	950.662
27.12	232		41.5011	1160.98		41.5011	1034.91
27.14	244		41.5341	1160		41.5341	973.866
27.16	229		41.5671	1160		41.5671	947.207
27.18	233		41.6001	1128.65		41.6001	1033.21
27.2	240		41.6331	1117.36		41.6331	945.065
27.22	211		41.6661	1084.55		41.6661	935.319
27.24	229		41.6991	1148.92		41.6991	986.797
27.26	234		41.7321	1114.91		41.7321	944.473
27.28	249		41.7651	1093.67		41.7651	981.325
27.3	266		41.7981	1112.79		41.7981	921.732
27.32	250		41.8311	1015.19		41.8311	893.612
27.34	211		41.8641	1080.31		41.8641	911.207
27.36	238		41.8971	1005.28		41.8971	886.291
27.38	237		41.9301	1026.98		41.9301	916.984
27.4	229		41.9631	1035.52		41.9631	897.781
27.42	248		41.9961	1035.17		41.9961	940.195
27.44	246		42.0291	1071.69		42.0291	831.777
27.46	249		42.0621	1030.23		42.0621	852.359
27.48	242		42.0951	971.387		42.0951	861.63
27.5	255		42.1281	950.449		42.1281	871.106
27.52	252		42.1611	961.766		42.1611	831.938
27.54	224		42.1941	1000.6		42.1941	823.513
27.56	221		42.2271	996.471		42.2271	839.79
27.58	236		42.2601	956.839		42.2601	887.883
27.6	235		42.2931	938.286		42.2931	839.008
27.62	236		42.3261	965.465		42.3261	788.446
27.64	237		42.3591	991.089		42.3591	778.689
27.66	220		42.3921	933.431		42.3921	824.31
27.68	231		42.4251	931.536		42.4251	832.727
27.7	241		42.4581	940.141		42.4581	830.557
27.72	249		42.4911	962.534		42.4911	821.51
27.74	249		42.5241	997.022		42.5241	803.112
27.76	215		42.5571	985.091		42.5571	809.487
27.78	236		42.5901	935.776		42.5901	814.398
27.8	233		42.6231	922.404		42.6231	803.771
27.82	221		42.6561	917.497		42.6561	821.005
27.84	230		42.6891	919.125		42.6891	814.938
27.86	243		42.7221	920.952		42.7221	794.801
27.88	239		42.7551	905.256		42.7551	798.909
27.9	217		42.7881	896.525		42.7881	806.623
27.92	213		42.8211	897		42.8211	789.035
27.94	238		42.8541	898.997		42.8541	796.961
27.96	241		42.8871	923.385		42.8871	815.727
27.98	235		42.9201	933.728		42.9201	807.948
28	248		42.9531	916.693		42.9531	749.486
28.02	217		42.9861	920.731		42.9861	733.845
28.04	244		43.0191	946.443		43.0191	801.308
28.06	236		43.0521	926.234		43.0521	785.64
28.08	215		43.0851	910.31		43.0851	772.269
28.1	253		43.1181	953.084		43.1181	796.953
28.12	250		43.1511	916.363		43.1511	799.664
28.14	233		43.1841	902.864		43.1841	773.289
28.16	236		43.2171	906.72		43.2171	773.527
28.18	197		43.2501	915.646		43.2501	781.835
28.2	234		43.2831	933.684		43.2831	760.005
28.22	227		43.3161	906.516		43.3161	761.355
28.24	232		43.3491	847.315		43.3491	772.386
28.26	233		43.3821	893.038		43.3821	788.417
28.28	245		43.4151	925.313		43.4151	757.872
28.3	212		43.4481	891.165		43.4481	747.555
28.32	207		43.4811	855.617		43.4811	734.782
28.34	219		43.5141	889.982		43.5141	733.757
28.36	258		43.5471	839.13		43.5471	772.142
28.38	221		43.5801	843.615		43.5801	727.346
28.4	247		43.6131	876.204		43.6131	707.158
28.42	245		43.6461	854.279		43.6461	670.701
28.44	218		43.6791	837.351		43.6791	695.313
28.46	229		43.7121	833.412		43.7121	727.699
28.48	227		43.7451	848.105		43.7451	767.947
28.5	230		43.7781	837.709		43.7781	752.06
28.52	235		43.8111	834.674		43.8111	717.959
28.54	240		43.8441	824.92		43.8441	688.6
28.56	200		43.8771	816.463		43.8771	715.537
28.58	252		43.9101	817.683		43.9101	720.852
28.6	253		43.9431	874.052		43.9431	730.067
28.62	246		43.9761	891.098		43.9761	739.5
28.64	253		44.0091	813.533		44.0091	705.318
28.66	219		44.0421	838.073		44.0421	693.338
28.68	253		44.0751	820.017		44.0751	678.874
28.7	238		44.1081	881.151		44.1081	674.868
28.72	227		44.1411	836.932		44.1411	668.168
28.74	251		44.1741	826.071		44.1741	694.827
28.76	232		44.2071	808.343		44.2071	725.409
28.78	227		44.2401	829.303		44.2401	729.873
28.8	219		44.2731	815.665		44.2731	694.641
28.82	244		44.3061	826.316		44.3061	673.197
28.84	258		44.3391	776.76		44.3391	682.234
28.86	257		44.3721	832.652		44.3721	700.437
28.88	217		44.4051	838.905		44.4051	730.058
28.9	254		44.4381	807.764		44.4381	705.334
28.92	248		44.4711	787.284		44.4711	736.312
28.94	225		44.5041	822.288		44.5041	727.125
28.96	229		44.5371	827.145		44.5371	692.528
28.98	233		44.5701	832.051		44.5701	708.047
29	229		44.6031	797.343		44.6031	716.146
29.02	229		44.6361	807.965		44.6361	692.502
29.04	216		44.6691	798.333		44.6691	653.234
29.06	205		44.7021	747.522		44.7021	657.661
29.08	228		44.7351	752.909		44.7351	669.565
29.1	233		44.7681	778.683		44.7681	655.914
29.12	245		44.8011	756.372		44.8011	635.179
29.14	235		44.8341	754.407		44.8341	630
29.16	227		44.8671	781.755		44.8671	683.151
29.18	212		44.9001	767.39		44.9001	651.487
29.2	226		44.9331	751.675		44.9331	648.57
29.22	207		44.9661	761.423		44.9661	640.126
29.24	230		44.9991	749.384		44.9991	643.163
29.26	219		45.0321	736.346		45.0321	652.654
29.28	217		45.0651	756.828		45.0651	664.131
29.3	231		45.0981	744.056		45.0981	647.893
29.32	238		45.1311	756.332		45.1311	642.27
29.34	219		45.1641	770.157		45.1641	640.471
29.36	241		45.1971	743.128		45.1971	623.162
29.38	239		45.2301	713.63		45.2301	646.986
29.4	217		45.2631	748.805		45.2631	656.167
29.42	231		45.2961	795.657		45.2961	626.833
29.44	231		45.3291	754.094		45.3291	620.818
29.46	238		45.3621	751.923		45.3621	611.846
29.48	251		45.3951	745.986		45.3951	612.197
29.5	227		45.4281	718.75		45.4281	630.645
29.52	242		45.4611	731.504		45.4611	601.463
29.54	237		45.4941	726.218		45.4941	597.249
29.56	242		45.5271	727.455		45.5271	614.267
29.58	261		45.5601	757.504		45.5601	611.416
29.6	252		45.5931	754.702		45.5931	632.85
29.62	255		45.6261	722.813		45.6261	647.872
29.64	223		45.6591	709.383		45.6591	635.067
29.66	256		45.6921	704.065		45.6921	616.361
29.68	210		45.7251	720.994		45.7251	639.592
29.7	215		45.7581	695.673		45.7581	632.143
29.72	228		45.7911	666.95		45.7911	620.094
29.74	243		45.8241	696.217		45.8241	619.95
29.76	223		45.8571	698.907		45.8571	595.651
29.78	231		45.8901	730.732		45.8901	607.872
29.8	227		45.9231	744.706		45.9231	586.736
29.82	272		45.9561	744.798		45.9561	609.353
29.84	239		45.9891	734.894		45.9891	607.666
29.86	216		46.0221	711.566		46.0221	588.426
29.88	240		46.0551	734.078		46.0551	594.443
29.9	244		46.0881	713.661		46.0881	579.223
29.92	238		46.1211	747.873		46.1211	639.669
29.94	201		46.1541	716.462		46.1541	650.017
29.96	217		46.1871	742.888		46.1871	607.786
29.98	220		46.2201	739.42		46.2201	638.644
30	252		46.2531	731.341		46.2531	619.495
30.02	244		46.2861	700.855		46.2861	597.427
30.04	228		46.3191	741.718		46.3191	614.594
30.06	234		46.3521	746.657		46.3521	599.02
30.08	226		46.3851	725.19		46.3851	582.396
30.1	230		46.4181	703.268		46.4181	610.544
30.12	231		46.4511	711.184		46.4511	626.515
30.14	226		46.4841	755.457		46.4841	625.824
30.16	230		46.5171	749.752		46.5171	647.752
30.18	254		46.5501	736.417		46.5501	636.417
30.2	251		46.5831	721.121		46.5831	637.324
30.22	254		46.6161	744.24		46.6161	594.225
30.24	243		46.6491	670.542		46.6491	677.093
30.26	246		46.6821	742.805		46.6821	636.541
30.28	224		46.7151	679.731		46.7151	622.899
30.3	241		46.7481	763.551		46.7481	617.656
30.32	238		46.7811	704.31		46.7811	572.237
30.34	230		46.8141	715.786		46.8141	590.662
30.36	216		46.8471	721.817		46.8471	592.939
30.38	217		46.8801	765.061		46.8801	666.682
30.4	209		46.9131	706.567		46.9131	673.777
30.42	210		46.9461	742.128		46.9461	639.53
30.44	225		46.9791	776.246		46.9791	615.863
30.46	233		47.0121	764.498		47.0121	574.121
30.48	233		47.0451	734.402		47.0451	634.347
30.5	252		47.0781	767.123		47.0781	655.216
30.52	233		47.1111	777.211		47.1111	630.947
30.54	230		47.1441	772.865		47.1441	658.664
30.56	218		47.1771	718.883		47.1771	665.686
30.58	244		47.2101	748.864		47.2101	674.305
30.6	210		47.2431	716.925		47.2431	678.454
30.62	216		47.2761	751.481		47.2761	714.429
30.64	233		47.3091	778.644		47.3091	642.951
30.66	251		47.3421	764.282		47.3421	663.336
30.68	223		47.3751	740.585		47.3751	687.276
30.7	235		47.4081	753.111		47.4081	659.305
30.72	236		47.4411	772.356		47.4411	640.838
30.74	241		47.4741	761.684		47.4741	673.009
30.76	208		47.5071	769.617		47.5071	667.366
30.78	242		47.5401	775		47.5401	667.745
30.8	245		47.5731	785.371		47.5731	698.657
30.82	225		47.6061	819.188		47.6061	693.352
30.84	217		47.6391	808.353		47.6391	698.323
30.86	233		47.6721	791.426		47.6721	681.474
30.88	253		47.7051	767.852		47.7051	676.049
30.9	252		47.7381	771.077		47.7381	673.09
30.92	211		47.7711	740.603		47.7711	685.005
30.94	221		47.8041	770.264		47.8041	679.324
30.96	205		47.8371	797.146		47.8371	667.819
30.98	245		47.8701	795.044		47.8701	686.062
31	234		47.9031	794.045		47.9031	687.57
31.02	239		47.9361	797.076		47.9361	696.228
31.04	240		47.9691	804.159		47.9691	687.252
31.06	212		48.0021	765.942		48.0021	653.823
31.08	230		48.0351	783.501		48.0351	686.241
31.1	228		48.0681	822.961		48.0681	731.011
31.12	225		48.1011	818.359		48.1011	729.109
31.14	280		48.1341	833.101		48.1341	699.698
31.16	243		48.1671	815.096		48.1671	679.494
31.18	245		48.2001	797.537		48.2001	723.549
31.2	244		48.2331	824.964		48.2331	739.931
31.22	239		48.2661	819.833		48.2661	697.611
31.24	261		48.2991	800.199		48.2991	700.986
31.26	269		48.3321	825.827		48.3321	724.41
31.28	261		48.3651	851.776		48.3651	721.584
31.3	208		48.3981	843.616		48.3981	695.243
31.32	271		48.4311	828		48.4311	698.146
31.34	252		48.4641	828		48.4641	732.452
31.36	236		48.4971	842.51		48.4971	745.276
31.38	255		48.5301	849.888		48.5301	726.906
31.4	270		48.5631	805.376		48.5631	709.561
31.42	254		48.5961	818.676		48.5961	715.995
31.44	259		48.6291	847.549		48.6291	712.386
31.46	271		48.6621	846.615		48.6621	695.872
31.48	246		48.6951	865.874		48.6951	734.556
31.5	257		48.7281	821.27		48.7281	752.076
31.52	236		48.7611	813.144		48.7611	705.089
31.54	246		48.7941	836.355		48.7941	731.131
31.56	236		48.8271	856.652		48.8271	734.192
31.58	249		48.8601	885.032		48.8601	709.761
31.6	248		48.8931	871.229		48.8931	732.157
31.62	239		48.9261	880.481		48.9261	748.25
31.64	272		48.9591	877.519		48.9591	755.631
31.66	259		48.9921	876.33		48.9921	738.591
31.68	266		49.0251	877.782		49.0251	746.19
31.7	263		49.0581	841.186		49.0581	772.265
31.72	260		49.0911	860.594		49.0911	759.308
31.74	282		49.1241	836.306		49.1241	699.723
31.76	247		49.1571	864.631		49.1571	722.462
31.78	236		49.1901	839.36		49.1901	699.317
31.8	284		49.2231	846.669		49.2231	750.433
31.82	278		49.2561	886.48		49.2561	681.733
31.84	257		49.2891	833.605		49.2891	756.299
31.86	264		49.3221	795.176		49.3221	709.347
31.88	289		49.3551	848.642		49.3551	770.685
31.9	298		49.3881	808.16		49.3881	735.14
31.92	260		49.4211	889.627		49.4211	744.835
31.94	316		49.4541	838.576		49.4541	740.146
31.96	276		49.4871	860.954		49.4871	728.502
31.98	263		49.5201	842.144		49.5201	688.288
32	267		49.5531	827.007		49.5531	720.517
32.02	305		49.5861	812.196		49.5861	740.485
32.04	304		49.6191	797.386		49.6191	679.375
32.06	293		49.6521	826.429		49.6521	715.063
32.08	311		49.6851	844.117		49.6851	690.001
32.1	307		49.7181	781.644		49.7181	695.566
32.12	362		49.7511	792.569		49.7511	657.576
32.14	326		49.7841	817.954		49.7841	685.62
32.16	285		49.8171	817.841		49.8171	692
32.18	326		49.8501	787.512		49.8501	687.904
32.2	300		49.8831	797.936		49.8831	694.258
32.22	321		49.9161	776.598		49.9161	657.897
32.24	347		49.9491	778.593		49.9491	676.122
32.26	334		49.9821	788.685		49.9821	693.991
32.28	311		50.0151	800.827		50.0151	684.906
32.3	324		50.0481	793.594		50.0481	696.608
32.32	354		50.0811	764.429		50.0811	713.69
32.34	364		50.1141	798.078		50.1141	711.538
32.36	342		50.1471	780.439		50.1471	697.009
32.38	317		50.1801	752.839		50.1801	684.38
32.4	365		50.2131	750.4		50.2131	664.679
32.42	390		50.2461	792.044		50.2461	649.659
32.44	367		50.2791	774.679		50.2791	641.417
32.46	367		50.3121	763.347		50.3121	632.579
32.48	380		50.3451	744.71		50.3451	593.75
32.5	386		50.3781	736.551		50.3781	564.981
32.52	379		50.4111	717.645		50.4111	594.439
32.54	389		50.4441	697.676		50.4441	640.07
32.56	417		50.4771	726.419		50.4771	624.16
32.58	400		50.5101	713.193		50.5101	608.361
32.6	399		50.5431	727.075		50.5431	607.357
32.62	398		50.5761	742.607		50.5761	616.606
32.64	416		50.6091	708.508		50.6091	607.867
32.66	416		50.6421	698.188		50.6421	607.565
32.68	427		50.6751	703.497		50.6751	618.46
32.7	441		50.7081	698.096		50.7081	607.096
32.72	426		50.7411	698.255		50.7411	570.945
32.74	481		50.7741	686.79		50.7741	556.535
32.76	443		50.8071	662.475		50.8071	581.715
32.78	465		50.8401	657.44		50.8401	571.805
32.8	475		50.8731	641.767		50.8731	566.534
32.82	459		50.9061	642.386		50.9061	563.345
32.84	452		50.9391	665.56		50.9391	543.431
32.86	467		50.9721	658.45		50.9721	528.476
32.88	468		51.0051	653.441		51.0051	520.883
32.9	544		51.0381	625.54		51.0381	559.625
32.92	538		51.0711	621.27		51.0711	539.405
32.94	538		51.1041	640.484		51.1041	551.484
32.96	514		51.1371	636.502		51.1371	551.415
32.98	538		51.1701	586.866		51.1701	526.79
33	510		51.2031	592.031		51.2031	548.278
33.02	542		51.2361	611.932		51.2361	525.695
33.04	542		51.2691	588.694		51.2691	515.868
33.06	535		51.3021	585.783		51.3021	501.846
33.08	555		51.3351	603.501		51.3351	498.254
33.1	498		51.3681	604.912		51.3681	508.774
33.12	540		51.4011	583.529		51.4011	494.024
33.14	536		51.4341	553.977		51.4341	498.877
33.16	538		51.4671	588.405		51.4671	492.397
33.18	534		51.5001	576.13		51.5001	490.52
33.2	502		51.5331	562.421		51.5331	466.717
33.22	534		51.5661	541.983		51.5661	509.455
33.24	523		51.5991	563.46		51.5991	507.311
33.26	511		51.6321	511.456		51.6321	455.547
33.28	520		51.6651	531.332		51.6651	472.925
33.3	541		51.6981	558.999		51.6981	436.222
33.32	562		51.7311	533.917		51.7311	434.826
33.34	541		51.7641	526.06		51.7641	480.545
33.36	525		51.7971	547.048		51.7971	495.975
33.38	543		51.8301	534.334		51.8301	483.061
33.4	539		51.8631	525.677		51.8631	482.371
33.42	545		51.8961	557.695		51.8961	450.141
33.44	511		51.9291	521.774		51.9291	453.434
33.46	521		51.9621	511.57		51.9621	429.02
33.48	508		51.9951	469.114		51.9951	430.995
33.5	496		52.0281	488.694		52.0281	450.694
33.52	510		52.0611	490.944		52.0611	441.279
33.54	505		52.0941	527.458		52.0941	445.797
33.56	540		52.1271	484.501		52.1271	392.98
33.58	517		52.1601	505.354		52.1601	421.761
33.6	514		52.1931	541.096		52.1931	423.079
33.62	570		52.2261	507.646		52.2261	446.63
33.64	517		52.2591	458.293		52.2591	431.076
33.66	506		52.2921	480.391		52.2921	419.281
33.68	500		52.3251	515.354		52.3251	381.421
33.7	514		52.3581	495.11		52.3581	451.53
33.72	505		52.3911	480.007		52.3911	411.57
33.74	513		52.4241	503.823		52.4241	411.996
33.76	506		52.4571	470.443		52.4571	396.772
33.78	524		52.4901	504.002		52.4901	407.539
33.8	532		52.5231	455.164		52.5231	402.254
33.82	523		52.5561	463.473		52.5561	395.305
33.84	497		52.5891	459.993		52.5891	392.46
33.86	549		52.6221	443.371		52.6221	394.271
33.88	486		52.6551	454.635		52.6551	406.912
33.9	498		52.6881	471.71		52.6881	392.703
33.92	531		52.7211	441.477		52.7211	386
33.94	488		52.7541	465.449		52.7541	400.838
33.96	448		52.7871	474.755		52.7871	384.1
33.98	495		52.8201	450.198		52.8201	397.164
34	531		52.8531	436.657		52.8531	403.319
34.02	505		52.8861	430.408		52.8861	397.72
34.04	449		52.9191	419.636		52.9191	393.427
34.06	481		52.9521	444.644		52.9521	397.046
34.08	495		52.9851	458.291		52.9851	385.166
34.1	469		53.0181	463.265		53.0181	355.415
34.12	426		53.0511	454.958		53.0511	371.64
34.14	431		53.0841	461.084		53.0841	365.893
34.16	460		53.1171	448.164		53.1171	366.296
34.18	463		53.1501	423.896		53.1501	385.994
34.2	454		53.1831	423.338		53.1831	379.155
34.22	437		53.2161	439.71		53.2161	361.527
34.24	479		53.2491	432.39		53.2491	367.441
34.26	427		53.2821	445.763		53.2821	376.974
34.28	431		53.3151	462.725		53.3151	382.85
34.3	420		53.3481	426.486		53.3481	383.378
34.32	453		53.3811	419.722		53.3811	377.265
34.34	451		53.4141	432.286		53.4141	386.445
34.36	464		53.4471	425.205		53.4471	396.088
34.38	413		53.4801	431.856		53.4801	402.142
34.4	401		53.5131	449.474		53.5131	395.021
34.42	420		53.5461	442.81		53.5461	376.162
34.44	396		53.5791	415.201		53.5791	370.953
34.46	399		53.6121	420.064		53.6121	386.848
34.48	404		53.6451	412.479		53.6451	389.373
34.5	419		53.6781	418.474		53.6781	358.763
34.52	409		53.7111	412.68		53.7111	362.68
34.54	415		53.7441	411.709		53.7441	369.892
34.56	407		53.7771	406.371		53.7771	371.93
34.58	441		53.8101	405		53.8101	342.449
34.6	399		53.8431	410.209		53.8431	332.813
34.62	416		53.8761	408.609		53.8761	348.956
34.64	439		53.9091	376.018		53.9091	349.715
34.66	416		53.9421	395.784		53.9421	372.743
34.68	393		53.9751	403.208		53.9751	367.567
34.7	368		54.0081	382.63		54.0081	360.738
34.72	418		54.0411	417.505		54.0411	356.203
34.74	462		54.0741	411.799		54.0741	362.174
34.76	419		54.1071	416.083		54.1071	346.342
34.78	385		54.1401	429.571		54.1401	368.693
34.8	387		54.1731	390.489		54.1731	327.607
34.82	376		54.2061	395.856		54.2061	343.555
34.84	425		54.2391	412.964		54.2391	355.522
34.86	395		54.2721	416.374		54.2721	340.75
34.88	396		54.3051	400.248		54.3051	343.303
34.9	403		54.3381	417.701		54.3381	328.783
34.92	356		54.3711	415.436		54.3711	388.432
34.94	357		54.4041	417.245		54.4041	369.691
34.96	390		54.4371	384.855		54.4371	341.495
34.98	385		54.4701	413.098		54.4701	348.361
35	362		54.5031	415.804		54.5031	338.01
35.02	347		54.5361	435.901		54.5361	389.351
35.04	376		54.5691	391.191		54.5691	322.653
35.06	376		54.6021	407.976		54.6021	379.92
35.08	380		54.6351	414.902		54.6351	356.337
35.1	395		54.6681	404.293		54.6681	306.36
35.12	377		54.7011	395.354		54.7011	325.174
35.14	341		54.7341	399.74		54.7341	355.389
35.16	379		54.7671	395.323		54.7671	359.806
35.18	345		54.8001	390.386		54.8001	356.309
35.2	395		54.8331	379.989		54.8331	363.281
35.22	379		54.8661	403.232		54.8661	345.153
35.24	329		54.8991	375.916		54.8991	338.576
35.26	370		54.9321	391.188		54.9321	324.045
35.28	347		54.9651	418.067		54.9651	357.241
35.3	343		54.9981	399.134		54.9981	343.521
35.32	365		55.0311	393.331		55.0311	342.503
35.34	352		55.0641	379.032		55.0641	359.432
35.36	352		55.0971	418.067		55.0971	349.247
35.38	342		55.1301	389.776		55.1301	325.295
35.4	350		55.1631	407.429		55.1631	334.107
35.42	352		55.1961	384.929		55.1961	362.674
35.44	365		55.2291	413.162		55.2291	373.034
35.46	359		55.2621	420.525		55.2621	362.068
35.48	356		55.2951	399.939		55.2951	399.055
35.5	362		55.3281	393.72		55.3281	353.479
35.52	347		55.3611	386.214		55.3611	342.033
35.54	361		55.3941	412.894		55.3941	362.99
35.56	391		55.4271	413.714		55.4271	352.936
35.58	363		55.4601	412.019		55.4601	367.107
35.6	357		55.4931	392.967		55.4931	346.451
35.62	343		55.5261	398.116		55.5261	318.397
35.64	334		55.5591	391.2		55.5591	329.064
35.66	340		55.5921	398.722		55.5921	359.438
35.68	348		55.6251	398.686		55.6251	357.439
35.7	329		55.6581	398.535		55.6581	383.644
35.72	325		55.6911	428.582		55.6911	381.836
35.74	321		55.7241	435.056		55.7241	372.1
35.76	356		55.7571	414.321		55.7571	361.204
35.78	374		55.7901	421.305		55.7901	374.175
35.8	327		55.8231	444.555		55.8231	390.099
35.82	289		55.8561	429.681		55.8561	382.445
35.84	331		55.8891	427.717		55.8891	385.045
35.86	321		55.9221	438.62		55.9221	379.142
35.88	359		55.9551	432.882		55.9551	370.921
35.9	336		55.9881	419.165		55.9881	382.353
35.92	329		56.0211	423.66		56.0211	397.55
35.94	332		56.0541	457.308		56.0541	390.172
35.96	298		56.0871	449.82		56.0871	391.188
35.98	362		56.1201	438.924		56.1201	396.066
36	312		56.1531	451.213		56.1531	373.022
36.02	329		56.1861	437.329		56.1861	392.063
36.04	327		56.2191	421.341		56.2191	402.593
36.06	322		56.2521	438.298		56.2521	383.031
36.08	344		56.2851	445.769		56.2851	388.231
36.1	317		56.3181	446.27		56.3181	397.966
36.12	315		56.3511	451.514		56.3511	412.486
36.14	344		56.3841	478.687		56.3841	384.365
36.16	305		56.4171	487.057		56.4171	372.73
36.18	324		56.4501	483.522		56.4501	380.453
36.2	310		56.4831	492.552		56.4831	392.34
36.22	322		56.5161	478.877		56.5161	411.612
36.24	313		56.5491	483.109		56.5491	410.307
36.26	318		56.5821	506.038		56.5821	416.637
36.28	312		56.6151	485.592		56.6151	389.957
36.3	309		56.6481	499.162		56.6481	414.821
36.32	307		56.6811	525.766		56.6811	462.329
36.34	316		56.7141	511.105		56.7141	440.169
36.36	304		56.7471	501.054		56.7471	451.81
36.38	358		56.7801	489.208		56.7801	426.613
36.4	360		56.8131	485.611		56.8131	450.154
36.42	326		56.8461	549.029		56.8461	474.693
36.44	318		56.8791	568.569		56.8791	456.209
36.46	309		56.9121	535.66		56.9121	507.317
36.48	344		56.9451	574.323		56.9451	462.899
36.5	297		56.9781	591.819		56.9781	464.651
36.52	298		57.0111	557.713		57.0111	494.878
36.54	316		57.0441	545.47		57.0441	528.423
36.56	308		57.0771	598.463		57.0771	504.798
36.58	317		57.1101	624.45		57.1101	502.474
36.6	321		57.1431	586.082		57.1431	540.755
36.62	311		57.1761	628.701		57.1761	570.013
36.64	318		57.2091	683.993		57.2091	571
36.66	356		57.2421	651.421		57.2421	584.821
36.68	337		57.2751	675.365		57.2751	551.864
36.7	343		57.3081	670.228		57.3081	613.526
36.72	311		57.3411	659.558		57.3411	630.24
36.74	295		57.3741	704.896		57.3741	576.674
36.76	330		57.4071	713.544		57.4071	620.125
36.78	332		57.4401	692.127		57.4401	644.05
36.8	311		57.4731	716.962		57.4731	670.266
36.82	311		57.5061	797.09		57.5061	667.683
36.84	343		57.5391	767.695		57.5391	657.392
36.86	307		57.5721	868.74		57.5721	696.458
36.88	346		57.6051	807.121		57.6051	712.33
36.9	325		57.6381	833.105		57.6381	734.888
36.92	315		57.6711	891.196		57.6711	750.52
36.94	296		57.7041	882.554		57.7041	779.738
36.96	312		57.7371	884.381		57.7371	750.906
36.98	315		57.7701	979.409		57.7701	766.334
37	334		57.8031	943.987		57.8031	781.495
37.02	330		57.8361	997.409		57.8361	818.185
37.04	335		57.8691	1054.36		57.8691	811.071
37.06	333		57.9021	1104.92		57.9021	830.703
37.08	316		57.9351	1134.16		57.9351	889.8
37.1	334		57.9681	1080.44		57.9681	883.472
37.12	334		58.0011	1108.23		58.0011	942.646
37.14	322		58.0341	1135.79		58.0341	959.324
37.16	346		58.0671	1146.73		58.0671	974.477
37.18	350		58.1001	1164.83		58.1001	958.659
37.2	331		58.1331	1234.65		58.1331	955.98
37.22	336		58.1661	1250.64		58.1661	1027.86
37.24	322		58.1991	1233.79		58.1991	1087.72
37.26	337		58.2321	1285.93		58.2321	1080.33
37.28	361		58.2651	1317.24		58.2651	1095.58
37.3	315		58.2981	1294.19		58.2981	1108.59
37.32	349		58.3311	1330.16		58.3311	1121.1
37.34	335		58.3641	1365.21		58.3641	1131.77
37.36	333		58.3971	1341.75		58.3971	1124.55
37.38	314		58.4301	1375.61		58.4301	1150.33
37.4	328		58.4631	1397.1		58.4631	1175.96
37.42	310		58.4961	1384.63		58.4961	1170.95
37.44	340		58.5291	1396.47		58.5291	1141.8
37.46	332		58.5621	1383.59		58.5621	1104.44
37.48	311		58.5951	1404.98		58.5951	1107.94
37.5	315		58.6281	1393.71		58.6281	1132.84
37.52	343		58.6611	1351.18		58.6611	1136.12
37.54	356		58.6941	1359.61		58.6941	1140.77
37.56	336		58.7271	1352.82		58.7271	1147.47
37.58	311		58.7601	1366.42		58.7601	1124.02
37.6	324		58.7931	1336.21		58.7931	1097.53
37.62	321		58.8261	1311.15		58.8261	1097.79
37.64	356		58.8591	1298.53		58.8591	1102.66
37.66	344		58.8921	1283.22		58.8921	1064.86
37.68	320		58.9251	1274.73		58.9251	1036.21
37.7	357		58.9581	1292.78		58.9581	1030.63
37.72	318		58.9911	1261.22		58.9911	1045.3
37.74	344		59.0241	1250.18		59.0241	1039.68
37.76	329		59.0571	1256.98		59.0571	1006.76
37.78	344		59.0901	1218.57		59.0901	1053.1
37.8	366		59.1231	1237.67		59.1231	1052.94
37.82	327		59.1561	1182.21		59.1561	992.46
37.84	358		59.1891	1145.58		59.1891	983.793
37.86	339		59.2221	1207.2		59.2221	981.83
37.88	365		59.2551	1204.39		59.2551	981.086
37.9	359		59.2881	1140.76		59.2881	951.525
37.92	371		59.3211	1087.29		59.3211	936.861
37.94	345		59.3541	1097.36		59.3541	944.725
37.96	378		59.3871	1096.35		59.3871	923.676
37.98	365		59.4201	1088.04		59.4201	922.808
38	347		59.4531	1121.47		59.4531	947.009
38.02	360		59.4861	1138.93		59.4861	895.066
38.04	341		59.5191	1033.71		59.5191	878.907
38.06	315		59.5521	1068.57		59.5521	906.546
38.08	332		59.5851	1057.52		59.5851	884.91
38.1	349		59.6181	1067.69		59.6181	885.463
38.12	353		59.6511	1006.96		59.6511	902.164
38.14	372		59.6841	1048.35		59.6841	891.189
38.16	386		59.7171	1019.72		59.7171	911.086
38.18	372		59.7501	1061.6		59.7501	864.977
38.2	376		59.7831	1046.66		59.7831	900.229
38.22	408		59.8161	1022.07		59.8161	845.003
38.24	382		59.8491	1085.26		59.8491	847.965
38.26	397		59.8821	1062.58		59.8821	830.435
38.28	351		59.9151	998.429		59.9151	883.939
38.3	398		59.9481	1018.81		59.9481	809.955
38.32	363		59.9811	1022.81		59.9811	869.778
38.34	405		60.0141	1000.79		60.0141	856.42
38.36	403		60.0471	978.922		60.0471	844.961
38.38	386		60.0801	934.7		60.0801	876.4
38.4	396		60.1131	978.804		60.1131	832.971
38.42	387		60.1461	915.023		60.1461	827.875
38.44	365		60.1791	925.69		60.1791	828.862
38.46	411		60.2121	882.282		60.2121	821.355
38.48	385		60.2451	945.126		60.2451	826.694
38.5	382		60.2781	944.99		60.2781	828.824
38.52	378		60.3111	890.876		60.3111	764.892
38.54	428		60.3441	890.983		60.3441	757.19
38.56	401		60.3771	880.634		60.3771	743.276
38.58	358		60.4101	881.641		60.4101	764.528
38.6	399		60.4431	905.067		60.4431	752.977
38.62	391		60.4761	838.668		60.4761	732.783
38.64	414		60.5091	857.403		60.5091	694.16
38.66	420		60.5421	864.324		60.5421	711.643
38.68	400		60.5751	826.903		60.5751	714.476
38.7	400		60.6081	824.163		60.6081	701.93
38.72	426		60.6411	807.763		60.6411	693.89
38.74	408		60.6741	800.69		60.6741	706.793
38.76	405		60.7071	824.433		60.7071	667.815
38.78	410		60.7401	780.993		60.7401	646.589
38.8	430		60.7731	765.594		60.7731	655.614
38.82	383		60.8061	733.579		60.8061	666.84
38.84	429		60.8391	712.655		60.8391	664.299
38.86	399		60.8721	729.914		60.8721	671.932
38.88	445		60.9051	731.241		60.9051	629.782
38.9	433		60.9381	664.443		60.9381	594.571
38.92	413		60.9711	655.871		60.9711	587.179
38.94	475		61.0041	672.442		61.0041	582.092
38.96	443		61.0371	626.265		61.0371	568.066
38.98	453		61.0701	621.036		61.0701	574.787
39	413		61.1031	611.467		61.1031	568.104
39.02	443		61.1361	617.644		61.1361	534.587
39.04	451		61.1691	622.722		61.1691	527.897
39.06	448		61.2021	610.448		61.2021	515.015
39.08	431		61.2351	596.824		61.2351	499.288
39.1	453		61.2681	555.118		61.2681	497.106
39.12	469		61.3011	575.238		61.3011	495.322
39.14	449		61.3341	575.315		61.3341	490.51
39.16	434		61.3671	551.744		61.3671	489.022
39.18	451		61.4001	537.931		61.4001	492.622
39.2	433		61.4331	528.58		61.4331	473.962
39.22	459		61.4661	536.738		61.4661	470.561
39.24	438		61.4991	526.596		61.4991	444.585
39.26	444		61.5321	515.281		61.5321	440.906
39.28	458		61.5651	527.372		61.5651	453.02
39.3	451		61.5981	508.039		61.5981	451.777
39.32	469		61.6311	480.603		61.6311	464.141
39.34	451		61.6641	464.329		61.6641	466.068
39.36	453		61.6971	487.33		61.6971	447.779
39.38	455		61.7301	499.661		61.7301	416.053
39.4	475		61.7631	484.004		61.7631	408
39.42	491		61.7961	459.431		61.7961	413.58
39.44	449		61.8291	483.032		61.8291	419.962
39.46	471		61.8621	450.61		61.8621	388.215
39.48	481		61.8951	445.275		61.8951	401.474
39.5	486		61.9281	448.015		61.9281	377.504
39.52	433		61.9611	412.996		61.9611	368.973
39.54	459		61.9941	445.667		61.9941	376.499
39.56	490		62.0271	442.374		62.0271	373.931
39.58	436		62.0601	412.224		62.0601	399.585
39.6	438		62.0931	443.559		62.0931	390.098
39.62	495		62.1261	399.303		62.1261	380.399
39.64	438		62.1591	399.797		62.1591	351.344
39.66	430		62.1921	448.182		62.1921	342.907
39.68	442		62.2251	430.469		62.2251	397.384
39.7	515		62.2581	430.49		62.2581	342.082
39.72	461		62.2911	352.688		62.2911	332.23
39.74	448		62.3241	366.33		62.3241	389.557
39.76	447		62.3571	398.249		62.3571	377.893
39.78	440		62.3901	407.346		62.3901	339.631
39.8	494		62.4231	429.859		62.4231	380.976
39.82	444		62.4561	371.605		62.4561	371.103
39.84	486		62.4891	383.702		62.4891	346.572
39.86	456		62.5221	380.142		62.5221	331.533
39.88	431		62.5551	381.904		62.5551	346.229
39.9	485		62.5881	392.331		62.5881	346.061
39.92	425		62.6211	362.424		62.6211	318.204
39.94	470		62.6541	356.344		62.6541	353.47
39.96	464		62.6871	337.975		62.6871	335.37
39.98	459		62.7201	328.891		62.7201	337.443
40	425		62.7531	388.442		62.7531	317.853
40.02	425		62.7861	359.014		62.7861	294.28
40.04	451		62.8191	346.195		62.8191	317.371
40.06	428		62.8521	338.296		62.8521	316.972
40.08	417		62.8851	322.143		62.8851	320.952
40.1	443		62.9181	338.506		62.9181	292.741
40.12	464		62.9511	367.003		62.9511	323.605
40.14	473		62.9841	352.526		62.9841	288.114
40.16	442		63.0171	355.523		63.0171	301.569
40.18	443		63.0501	360.287		63.0501	300.616
40.2	457		63.0831	358.751		63.0831	287.506
40.22	416		63.1161	344.736		63.1161	293.58
40.24	447		63.1491	333.482		63.1491	309.312
40.26	430		63.1821	338.828		63.1821	301.903
40.28	406		63.2151	333.612		63.2151	287.913
40.3	422		63.2481	350.59		63.2481	281.941
40.32	414		63.2811	303.41		63.2811	276.958
40.34	412		63.3141	310.374		63.3141	284.255
40.36	404		63.3471	324.11		63.3471	272.142
40.38	450		63.3801	331.536		63.3801	269.358
40.4	427		63.4131	325.784		63.4131	270.508
40.42	408		63.4461	306.18		63.4461	263.506
40.44	422		63.4791	314.739		63.4791	267.772
40.46	435		63.5121	307.274		63.5121	260.711
40.48	414		63.5451	292.855		63.5451	270.894
40.5	401		63.5781	304.318		63.5781	288.919
40.52	422		63.6111	307.98		63.6111	272.298
40.54	415		63.6441	314.227		63.6441	272.039
40.56	401		63.6771	329.742		63.6771	286.522
40.58	410		63.7101	337.547		63.7101	282.925
40.6	441		63.7431	325.596		63.7431	276.02
40.62	396		63.7761	317.777		63.7761	275.42
40.64	419		63.8091	328.771		63.8091	264.329
40.66	401		63.8421	318.319		63.8421	262.304
40.68	405		63.8751	301.446		63.8751	275.769
40.7	376		63.9081	299.833		63.9081	273
40.72	403		63.9411	299.525		63.9411	274.263
40.74	390		63.9741	308.307		63.9741	271.51
40.76	360		64.0071	303.342		64.0071	265
40.78	386		64.0401	292.807		64.0401	247.769
40.8	383		64.0731	314.035		64.0731	240.365
40.82	409		64.1061	314.198		64.1061	272.854
40.84	395		64.1391	299.555		64.1391	265.55
40.86	376		64.1721	307.347		64.1721	272.959
40.88	383		64.2051	301.517		64.2051	295.245
40.9	390		64.2381	313.913		64.2381	277.473
40.92	357		64.2711	318.523		64.2711	275.599
40.94	341		64.3041	306.663		64.3041	294.801
40.96	382		64.3371	321.652		64.3371	274.425
40.98	404		64.3701	329.049		64.3701	258.922
41	350		64.4031	306.488		64.4031	253.658
41.02	342		64.4361	304.301		64.4361	265.925
41.04	332		64.4691	294.186		64.4691	264.192
41.06	390		64.5021	304.883		64.5021	252.148
41.08	362		64.5351	322.572		64.5351	274.126
41.1	362		64.5681	338.62		64.5681	283
41.12	379		64.6011	287.672		64.6011	287.2
41.14	344		64.6341	293.175		64.6341	300.388
41.16	343		64.6671	304.715		64.6671	260.855
41.18	347		64.7001	300.399		64.7001	271.74
41.2	346		64.7331	285.818		64.7331	267.886
41.22	339		64.7661	301.342		64.7661	251.476
41.24	340		64.7991	254.659		64.7991	252.528
41.26	356		64.8321	272.828		64.8321	301.038
41.28	339		64.8651	294.401		64.8651	232.735
41.3	345		64.8981	301.518		64.8981	243.271
41.32	329		64.9311	326.753		64.9311	248.915
41.34	344		64.9641	298.463		64.9641	269.769
41.36	338		64.9971	313.853		64.9971	261.414
41.38	307		65.0301	304.953		65.0301	226.033
41.4	344		65.0631	292.117		65.0631	234.919
41.42	330		65.0961	295.913		65.0961	212.498
41.44	352		65.1291	302.76		65.1291	265.115
41.46	333		65.1621	297.282		65.1621	262.235
41.48	318		65.1951	269.727		65.1951	261.06
41.5	363		65.2281	291.195		65.2281	248.011
41.52	318		65.2611	292.085		65.2611	253.406
41.54	347		65.2941	284.78		65.2941	245.877
41.56	326		65.3271	300.018		65.3271	230.762
41.58	329		65.3601	290.596		65.3601	260.58
41.6	344		65.3931	281.219		65.3931	232.146
41.62	317		65.4261	260.405		65.4261	255.114
41.64	327		65.4591	280.5		65.4591	235.66
41.66	304		65.4921	313.106		65.4921	273.986
41.68	310		65.5251	283.184		65.5251	271.604
41.7	314		65.5581	278.205		65.5581	259.384
41.72	307		65.5911	285.31		65.5911	274.352
41.74	300		65.6241	290.88		65.6241	276.672
41.76	312		65.6571	308.032		65.6571	266.839
41.78	336		65.6901	300.987		65.6901	248.233
41.8	296		65.7231	294.786		65.7231	263.668
41.82	327		65.7561	294		65.7561	265.921
41.84	296		65.7891	291.861		65.7891	245.465
41.86	299		65.8221	284.698		65.8221	248.503
41.88	280		65.8551	281.312		65.8551	268.127
41.9	280		65.8881	280.325		65.8881	277.7
41.92	284		65.9211	289.272		65.9211	277.013
41.94	264		65.9541	275.16		65.9541	261.707
41.96	278		65.9871	273.918		65.9871	254
41.98	281		66.0201	301.478		66.0201	262.741
42	279		66.0531	299.707		66.0531	258.824
42.02	285		66.0861	318.756		66.0861	245.212
42.04	255		66.1191	317.474		66.1191	254.661
42.06	293		66.1521	328.821		66.1521	256.967
42.08	279		66.1851	331.165		66.1851	267.835
42.1	299		66.2181	318		66.2181	267.287
42.12	258		66.2511	330.325		66.2511	242.067
42.14	280		66.2841	310.652		66.2841	252.499
42.16	305		66.3171	300.871		66.3171	259.725
42.18	267		66.3501	301.568		66.3501	255.465
42.2	278		66.3831	281.603		66.3831	283.412
42.22	278		66.4161	300.215		66.4161	283.675
42.24	287		66.4491	326.84		66.4491	272.041
42.26	286		66.4821	306.183		66.4821	269.342
42.28	301		66.5151	294.955		66.5151	257.391
42.3	269		66.5481	301.382		66.5481	267
42.32	279		66.5811	293.103		66.5811	269.047
42.34	262		66.6141	321.524		66.6141	264.857
42.36	285		66.6471	324.859		66.6471	270.904
42.38	292		66.6801	302.17		66.6801	285.74
42.4	285		66.7131	296.512		66.7131	269.666
42.42	271		66.7461	295.806		66.7461	279.039
42.44	252		66.7791	293.339		66.7791	288.339
42.46	252		66.8121	307.679		66.8121	291.445
42.48	273		66.8451	305.458		66.8451	279.641
42.5	268		66.8781	302.887		66.8781	299.13
42.52	277		66.9111	303.868		66.9111	279.981
42.54	246		66.9441	304.785		66.9441	280.403
42.56	257		66.9771	301.082		66.9771	267.227
42.58	259		67.0101	263.696		67.0101	261.078
42.6	284		67.0431	280.369		67.0431	255.974
42.62	269		67.0761	316.573		67.0761	272.845
42.64	264		67.1091	336.848		67.1091	253.279
42.66	269		67.1421	302.669		67.1421	262
42.68	285		67.1751	324.91		67.1751	265.82
42.7	249		67.2081	339.523		67.2081	286.216
42.72	258		67.2411	341.519		67.2411	294.326
42.74	266		67.2741	312.288		67.2741	253.432
42.76	277		67.3071	313.343		67.3071	259.677
42.78	281		67.3401	304.609		67.3401	285.543
42.8	257		67.3731	277.514		67.3731	294.243
42.82	230		67.4061	321.478		67.4061	273.428
42.84	278		67.4391	296.031		67.4391	295.789
42.86	266		67.4721	289.223		67.4721	281.455
42.88	257		67.5051	342.84		67.5051	275.22
42.9	266		67.5381	273.67		67.5381	295.101
42.92	258		67.5711	311.332		67.5711	275.302
42.94	243		67.6041	322.667		67.6041	284.719
42.96	260		67.6371	359.98		67.6371	269.226
42.98	296		67.6701	356.031		67.6701	314.644
43	240		67.7031	345.224		67.7031	324.796
43.02	285		67.7361	345.967		67.7361	303.727
43.04	270		67.7691	356.498		67.7691	302.046
43.06	255		67.8021	345.7		67.8021	292.583
43.08	254		67.8351	349.645		67.8351	326.375
43.1	250		67.8681	353.666		67.8681	332.666
43.12	277		67.9011	346.77		67.9011	329.385
43.14	268		67.9341	396.794		67.9341	343.258
43.16	258		67.9671	376.646		67.9671	342.365
43.18	258		68.0001	379.061		68.0001	329.878
43.2	246		68.0331	374.028		68.0331	313.496
43.22	269		68.0661	412.506		68.0661	327.811
43.24	272		68.0991	386.884		68.0991	332.656
43.26	257		68.1321	399.566		68.1321	346.044
43.28	238		68.1651	393.566		68.1651	366.658
43.3	266		68.1981	391		68.1981	348.88
43.32	270		68.2311	432.199		68.2311	370.984
43.34	270		68.2641	423.353		68.2641	366.765
43.36	255		68.2971	413.24		68.2971	355.479
43.38	249		68.3301	429.746		68.3301	368.528
43.4	285		68.3631	390.94		68.3631	360.918
43.42	254		68.3961	448.984		68.3961	376.71
43.44	248		68.4291	457.254		68.4291	366.761
43.46	250		68.4621	450.067		68.4621	368.644
43.48	258		68.4951	447.619		68.4951	375.029
43.5	256		68.5281	434.056		68.5281	370.028
43.52	259		68.5611	444.273		68.5611	376.113
43.54	237		68.5941	462.574		68.5941	389.936
43.56	250		68.6271	471.754		68.6271	401.882
43.58	225		68.6601	476.452		68.6601	404.161
43.6	233		68.6931	479.201		68.6931	401.199
43.62	248		68.7261	487.052		68.7261	429.385
43.64	265		68.7591	475.898		68.7591	455.176
43.66	237		68.7921	484.247		68.7921	427.504
43.68	253		68.8251	486.805		68.8251	416.745
43.7	236		68.8581	485.668		68.8581	412.96
43.72	249		68.8911	503.965		68.8911	426.749
43.74	217		68.9241	529.379		68.9241	439.739
43.76	248		68.9571	526.529		68.9571	429
43.78	240		68.9901	495.349		68.9901	430.946
43.8	230		69.0231	489.109		69.0231	441.057
43.82	258		69.0561	491.465		69.0561	454.152
43.84	235		69.0891	483.205		69.0891	445.092
43.86	210		69.1221	491.464		69.1221	413.612
43.88	227		69.1551	491.029		69.1551	406.854
43.9	243		69.1881	474.464		69.1881	440.25
43.92	239		69.2211	490.34		69.2211	459.029
43.94	258		69.2541	527.115		69.2541	433.041
43.96	238		69.2871	538.106		69.2871	395.935
43.98	235		69.3201	518.804		69.3201	395.567
44	239		69.3531	525.837		69.3531	427.78
44.02	229		69.3861	490.945		69.3861	431.995
44.04	243		69.4191	467.644		69.4191	432.256
44.06	238		69.4521	473.024		69.4521	434.523
44.08	237		69.4851	501.598		69.4851	436.126
44.1	254		69.5181	535.207		69.5181	433.952
44.12	245		69.5511	496.209		69.5511	399.854
44.14	251		69.5841	482.921		69.5841	423.273
44.16	252		69.6171	507.594		69.6171	393.608
44.18	244		69.6501	522.237		69.6501	416.923
44.2	245		69.6831	471.296		69.6831	397.884
44.22	246		69.7161	497.208		69.7161	403.293
44.24	230		69.7491	494.671		69.7491	412.196
44.26	256		69.7821	475.139		69.7821	406.956
44.28	208		69.8151	455.82		69.8151	387.332
44.3	236		69.8481	486.316		69.8481	420.474
44.32	252		69.8811	473.162		69.8811	403.95
44.34	224		69.9141	473.106		69.9141	385.47
44.36	213		69.9471	429.439		69.9471	382.6
44.38	232		69.9801	440.644		69.9801	388.931
44.4	233		70.0131	448.366		70.0131	402.16
44.42	231		70.0461	468.376		70.0461	375.738
44.44	233		70.0791	438.306		70.0791	384.624
44.46	254		70.1121	430.078		70.1121	393
44.48	242		70.1451	446.986		70.1451	393.22
44.5	252		70.1781	426.258		70.1781	397.843
44.52	239		70.2111	464.436		70.2111	393.959
44.54	250		70.2441	435.099		70.2441	443.852
44.56	268		70.2771	450.896		70.2771	420.156
44.58	246		70.3101	460.809		70.3101	391.555
44.6	241		70.3431	459.064		70.3431	404.555
44.62	266		70.3761	439.888		70.3761	392.577
44.64	243		70.4091	463.517		70.4091	385.399
44.66	248		70.4421	477.094		70.4421	401.746
44.68	226		70.4751	478.918		70.4751	370.882
44.7	195		70.5081	430.129		70.5081	405.106
44.72	245		70.5411	452.664		70.5411	379.551
44.74	258		70.5741	437.526		70.5741	369.842
44.76	231		70.6071	438.468		70.6071	388.943
44.78	217		70.6401	443.272		70.6401	372.348
44.8	230		70.6731	452.418		70.6731	383.311
44.82	215		70.7061	452.342		70.7061	386.829
44.84	213		70.7391	462.615		70.7391	408.23
44.86	234		70.7721	457.765		70.7721	363.963
44.88	227		70.8051	435.428		70.8051	370.99
44.9	196		70.8381	427.664		70.8381	378.336
44.92	224		70.8711	456.106		70.8711	356.787
44.94	226		70.9041	420.554		70.9041	374.106
44.96	236		70.9371	409.703		70.9371	401.257
[truncated: 2,002 more rows]

## Sheet: Figure S6d
Sample	C%	S%
Fresh	5.4	45.2
Regenerated	6.1	36.8
Unregenerated	8.1	31.6

[truncated: 28 more sheets: Figure S6e,f, Figure S8g,h, Figure S8i, Figure S8j, Figure 9a, Figure 9b, Figure S10, Figure S11b, Figure S12b,c, Figure S12d,e, Figure S13, Figure S14a, Figure S14b, Figure S14c, Figure S15, Figure S16, Figure S17, Figure S18, Figure S20, Figure S21 …]
